# Supplementary material for: Synthesis and structure of 2-amino-4-methyl­pyridin-1-ium hippurate dihydrate
Source: Acta Crystallogr E Crystallogr Commun. 2026 May 22;82(Pt 6):702–6. doi: 10.1107/S2056989026004846 (PMC13239015; doi:10.1107/S2056989026004846)
Supplement: Supplementary file 1 [file e-82-00702-sup1.cif]

##############################################################################
#                                                                            #
# This CIF contains the data in a paper accepted for publication in          #
# Acta Crystallographica Section E. It conforms to the requirements of       #
# Notes for Authors for Acta Crystallographica Section E, and has been       #
# peer reviewed under the auspices of the IUCr Commission on Journals.       #
#                                                                            #
# Full details of the Crystallographic Information File format               #
# are given in the paper "The Crystallographic Information File (CIF):       #
# a New Standard Archive File for Crystallography" by S. R. Hall, F. H.      #
# Allen and I. D. Brown [Acta Cryst. (1991), A47, 655-685].                  #
#                                                                            #
# The current version of the core CIF dictionary is obtainable from          #
# ftp://ftp.iucr.org/pub/cif_core.dic.                                       #
#                                                                            #
# Software is freely available for graphical display of the structure(s)     #
# in this CIF. For information consult the CIF software page                 #
# http://www.iucr.org/resources/cif/software.                                #
#                                                                            #
# This file may be used for bona fide research purposes within the           #
# scientific community so long as proper attribution is given to the journal # 
# article from which it was obtained.                                        #
#                                                                            #
##############################################################################
data_I
_audit_creation_method     'SHELXL-2018/3'
_journal_date_recd_electronic     2026-04-06
_journal_date_accepted     2026-05-10
_journal_name_full     'Acta Crystallographica, Section E'
_journal_year     2026
_journal_volume     82
_journal_issue      1
_journal_page_first     0
_journal_page_last     0
_journal_paper_category     GO
_journal_paper_doi     10.1107/S2056989026004846
_journal_coeditor_code     HB8212
loop_
    _publ_contact_author_name
    _publ_contact_author_address
    _publ_contact_author_email
    'Thangavelu Balakrishnan'
;
Crystal Growth Laboratory,
PG and Research department of Physics,
Thanthai Periyar Government Arts and
Science College (Autonomous), affiliated to Bharathidasan University,
Tiruchirappalli, Tiruchirappalli-620 023, Tamil Nadu,
India
;
 'balacrystalgrowth@gmail.com'
    'Marimuthu, Nishandhini'
;
Department of Bioinformatics,  VISTAS, Chennai, Tamil Nadu,
India
;
 'bionisha@gmail.com'
_publ_contact_author_fax     ?
_publ_contact_author_phone     '+91-9629529234'
_publ_section_title
;
Synthesis and structure of 2-amino-4-methylpyridin-1-ium hippurate dihydrate
;
_publ_section_title_footnote     .
loop_
    _publ_author_name
    _publ_author_footnote
    _publ_author_address
    'Vetrivel, Vanitha' .
;
Crystal Growth Laboratory,
PG and Research department of Physics,
Thanthai Periyar Government Arts and
Science College (Autonomous), affiliated to Bharathidasan University,
Tiruchirappalli, Tiruchirappalli-620 023, Tamil Nadu,
India
;
    'Marimuthu, Nishandhini' .
;
Department of Bioinformatics,  VISTAS, Chennai, Tamil Nadu,
India
;
    'Balakrishnan, Thangavelu' .
;
Crystal Growth Laboratory,
PG and Research department of Physics,
Thanthai Periyar Government Arts and
Science College (Autonomous), affiliated to Bharathidasan University,
Tiruchirappalli, Tiruchirappalli-620 023, Tamil Nadu,
India
;
_publ_section_synopsis
;
In the title salt, the crystal structure features N---H...O and O---H...O
hydrogen-bonding interactions, which link the components into infinite chains
and generate an extended supramolecular network.
;
_chemical_name_systematic
;
2-Amino-4-methylpyridin-1-ium 2-(phenylformamido)acetate dihydrate
;
_chemical_name_common
;
2-Amino-4-methylpyridin-1-ium hippurate dihydrate
;
_chemical_formula_moiety     'C6 H9 N2 +, C9 H8 N O3 -, 2(H2 O)'
_chemical_formula_sum     'C15 H21 N3 O5'
_chemical_formula_iupac     'C6 H9 N2 +, C9 H8 N O3 -, 2(H2 O)'
_chemical_formula_weight     323.35
_chemical_melting_point     ?
_space_group_crystal_system     orthorhombic
_space_group_name_H-M_alt     'P b c a'
_space_group_name_Hall     '-P 2ac 2ab'
loop_
    _space_group_symop_operation_xyz
    'x, y, z'
    'x+1/2, -y+1/2, -z'
    '-x, y+1/2, -z+1/2'
    '-x+1/2, -y, z+1/2'
    '-x, -y, -z'
    '-x-1/2, y-1/2, z'
    'x, -y-1/2, z-1/2'
    'x-1/2, y, -z-1/2'
_cell_length_a     15.137(3)
_cell_length_b     7.3028(14)
_cell_length_c     30.583(6)
_cell_angle_alpha     90
_cell_angle_beta     90
_cell_angle_gamma     90
_cell_volume     3380.7(11)
_cell_formula_units_Z     8
_cell_measurement_reflns_used     7667
_cell_measurement_theta_min     4.11
_cell_measurement_theta_max     69.99
_cell_measurement_temperature     298(2)
_exptl_crystal_description     block
_exptl_crystal_colour     colourless
_exptl_crystal_size_max     0.351
_exptl_crystal_size_mid     0.235
_exptl_crystal_size_min     0.215
_exptl_crystal_density_diffrn     1.271
_exptl_crystal_density_meas     ?
_exptl_crystal_density_method     ?
_exptl_crystal_F_000     1376
_exptl_absorpt_coefficient_mu     0.805
_exptl_absorpt_correction_type     multi-scan
_exptl_absorpt_process_details
;
(SADABS; Krause <i>et al.</i>,  2015)
;
_exptl_absorpt_correction_T_min     0.5469
_exptl_absorpt_correction_T_max     0.7533
_diffrn_ambient_temperature     298(2)
_diffrn_source     'micro focus sealed tube'
_diffrn_radiation_type     CuK\a
_diffrn_radiation_wavelength     1.54178
_diffrn_measurement_device_type     'Bruker D8 Venture Diffractometer'
_diffrn_measurement_method     '\f and \w scans'
_diffrn_detector_area_resol_mean     ?
_diffrn_reflns_number     24560
_diffrn_reflns_av_R_equivalents     0.0511
_diffrn_reflns_av_unetI/netI     0.0417
_diffrn_reflns_theta_min     2.890
_diffrn_reflns_theta_max     70.035
_diffrn_reflns_theta_full     67.679
_diffrn_measured_fraction_theta_max     0.998
_diffrn_measured_fraction_theta_full     0.999
_diffrn_reflns_limit_h_min     -18
_diffrn_reflns_limit_h_max     18
_diffrn_reflns_limit_k_min     -8
_diffrn_reflns_limit_k_max     8
_diffrn_reflns_limit_l_min     -34
_diffrn_reflns_limit_l_max     37
_refine_special_details     ?
_reflns_number_total     3208
_reflns_number_gt     2918
_reflns_threshold_expression     'I > 2\s(I)'
_refine_ls_structure_factor_coef     Fsqd
_refine_ls_matrix_type     full
_refine_ls_R_factor_all     0.0556
_refine_ls_R_factor_gt     0.0531
_refine_ls_wR_factor_gt     0.1489
_refine_ls_wR_factor_ref     0.1530
_refine_ls_goodness_of_fit_ref     1.090
_refine_ls_restrained_S_all     1.095
_refine_ls_number_reflns     3208
_refine_ls_number_parameters     234
_refine_ls_number_restraints     8
_refine_ls_hydrogen_treatment     mixed
_refine_ls_weighting_scheme     calc
_refine_ls_weighting_details
              'w=1/[\s^2^(Fo^2^)+(0.0923P)^2^+0.3500P] where P=(Fo^2^+2Fc^2^)/3'
_atom_sites_solution_hydrogens     mixed
_atom_sites_solution_primary     ?
_atom_sites_solution_secondary     ?
_refine_ls_shift/su_max     0.001
_refine_ls_shift/su_mean     0.000
_refine_diff_density_max     0.200
_refine_diff_density_min     -0.195
_refine_ls_extinction_method
;
SHELXL2019/2 (Sheldrick 2015b)
;
_refine_ls_extinction_coef     0.0072(6)
_refine_ls_extinction_expression
                                  'Fc^*^=kFc[1+0.001xFc^2^\l^3^/sin(2\q)]^-1/4^'
loop_
    _atom_type_symbol
    _atom_type_description
    _atom_type_scat_dispersion_real
    _atom_type_scat_dispersion_imag
    _atom_type_scat_source
    'C' 'C' 0.0181 0.0091
                         'International Tables Vol C Tables 4.2.6.8 and 6.1.1.4'
    'H' 'H' 0.0000 0.0000
                         'International Tables Vol C Tables 4.2.6.8 and 6.1.1.4'
    'N' 'N' 0.0311 0.0180
                         'International Tables Vol C Tables 4.2.6.8 and 6.1.1.4'
    'O' 'O' 0.0492 0.0322
                         'International Tables Vol C Tables 4.2.6.8 and 6.1.1.4'
_computing_data_collection
;
APEX4 (Bruker, 2021)
;
_computing_cell_refinement
;
SAINT/XPREP (Bruker, 2021)
;
_computing_data_reduction
;
SAINT/XPREP (Bruker, 2021)
;
_computing_structure_solution
;
<i>SHELXT2014/5</i> (Sheldrick, 2015a)
;
_computing_structure_refinement
;
<i>SHELXL2014/3</i> (Sheldrick, 2015b)
;
_computing_molecular_graphics
;
ORTEP3 for Windows  (Farrugia, 2012) and Mercury (Macrae <i>et al.</i>,
2020)
;
_computing_publication_material
;
PLATON (Spek, 2020)
;
loop_
    _atom_site_type_symbol
    _atom_site_label
    _atom_site_fract_x
    _atom_site_fract_y
    _atom_site_fract_z
    _atom_site_U_iso_or_equiv
    _atom_site_adp_type
    _atom_site_calc_flag
    _atom_site_occupancy
    _atom_site_disorder_assembly
    _atom_site_disorder_group
    C C1 0.52405(11) 0.6531(2) 0.55085(5) 0.0634(4) Uani d 1 . .
    C C2 0.57345(12) 0.5010(3) 0.56117(6) 0.0820(5) Uani d 1 . .
    H H2 0.553559 0.420177 0.582510 0.098 Uiso calc 1 . .
    C C3 0.65265(14) 0.4676(3) 0.53993(7) 0.0976(6) Uani d 1 . .
    H H3 0.685875 0.364962 0.547277 0.117 Uiso calc 1 . .
    C C4 0.68232(13) 0.5843(4) 0.50824(6) 0.0949(6) Uani d 1 . .
    H H4 0.735675 0.561428 0.494186 0.114 Uiso calc 1 . .
    C C5 0.63421(17) 0.7325(4) 0.49740(7) 0.0992(7) Uani d 1 . .
    H H5 0.654065 0.811233 0.475605 0.119 Uiso calc 1 . .
    C C6 0.55571(15) 0.7679(3) 0.51848(7) 0.0886(5) Uani d 1 . .
    H H6 0.523277 0.871148 0.510788 0.106 Uiso calc 1 . .
    C C7 0.43806(12) 0.6994(2) 0.57182(5) 0.0653(4) Uani d 1 . .
    C C8 0.30803(10) 0.5937(2) 0.61047(5) 0.0666(4) Uani d 1 . .
    H H8A 0.275980 0.478744 0.609411 0.080 Uiso calc 1 . .
    H H8B 0.276331 0.680558 0.592319 0.080 Uiso calc 1 . .
    C C9 0.30683(10) 0.6635(2) 0.65749(5) 0.0614(4) Uani d 1 . .
    C C10 0.22844(9) 0.12490(18) 0.27751(4) 0.0547(3) Uani d 1 . .
    C C11 0.24565(10) 0.05872(18) 0.32012(4) 0.0588(4) Uani d 1 . .
    H H11 0.198861 0.022428 0.337826 0.071 Uiso calc 1 . .
    C C12 0.32969(10) 0.0475(2) 0.33553(5) 0.0636(4) Uani d 1 . .
    C C13 0.40030(11) 0.1037(3) 0.30865(6) 0.0742(4) Uani d 1 . .
    H H13 0.458206 0.099824 0.318772 0.089 Uiso calc 1 . .
    C C14 0.38185(11) 0.1635(3) 0.26776(6) 0.0743(5) Uani d 1 . .
    H H14 0.427978 0.199248 0.249575 0.089 Uiso calc 1 . .
    C C15 0.34820(14) -0.0249(3) 0.38085(6) 0.0892(6) Uani d 1 . .
    H H15A 0.365066 0.074466 0.399619 0.134 Uiso calc 1 . .
    H H15B 0.395280 -0.112843 0.379533 0.134 Uiso calc 1 . .
    H H15C 0.296011 -0.082495 0.392225 0.134 Uiso calc 1 . .
    N N1 0.39430(9) 0.56514(17) 0.59169(4) 0.0621(3) Uani d 1 . .
    H H1 0.4169(11) 0.458(2) 0.5917(6) 0.074 Uiso d 1 . .
    N N2 0.29813(8) 0.17252(17) 0.25277(4) 0.0623(3) Uani d 1 . .
    H H2A 0.2858(11) 0.212(2) 0.2254(5) 0.075 Uiso d 1 . .
    N N3 0.14821(9) 0.1412(2) 0.26100(4) 0.0677(4) Uani d 1 . .
    O O1 0.40736(11) 0.85655(16) 0.56980(5) 0.0929(4) Uani d 1 . .
    O O2 0.37639(8) 0.67686(18) 0.67853(4) 0.0767(4) Uani d 1 . .
    O O3 0.23079(7) 0.70195(18) 0.67150(4) 0.0753(4) Uani d 1 . .
    H H3A 0.1393(13) 0.192(3) 0.2350(5) 0.090 Uiso d 1 . .
    H H3B 0.1007(11) 0.123(3) 0.2784(6) 0.090 Uiso d 1 . .
    O O4 0.58180(8) 0.82361(16) 0.37897(4) 0.0752(4) Uani d 1 . .
    H H4A 0.6302(14) 0.835(3) 0.3632(7) 0.113 Uiso d 1 . .
    H H4B 0.5816(16) 0.926(3) 0.3936(8) 0.113 Uiso d 1 . .
    O O5 0.48776(8) 0.5845(2) 0.32339(4) 0.0810(4) Uani d 1 . .
    H H5A 0.5105(18) 0.668(3) 0.3383(9) 0.122 Uiso d 1 . .
    H H5B 0.5277(16) 0.498(3) 0.3257(9) 0.122 Uiso d 1 . .
loop_
    _atom_site_aniso_label
    _atom_site_aniso_U_11
    _atom_site_aniso_U_22
    _atom_site_aniso_U_33
    _atom_site_aniso_U_12
    _atom_site_aniso_U_13
    _atom_site_aniso_U_23
    C1 0.0790(9) 0.0570(8) 0.0541(7) -0.0026(6) -0.0060(6) -0.0066(6)
    C2 0.0823(11) 0.0888(12) 0.0747(10) 0.0142(9) 0.0078(8) 0.0155(9)
    C3 0.0814(11) 0.1203(17) 0.0911(13) 0.0221(11) 0.0085(10) 0.0122(12)
    C4 0.0799(11) 0.1351(19) 0.0696(10) -0.0122(12) 0.0047(8) -0.0119(11)
    C5 0.1157(16) 0.1059(16) 0.0761(11) -0.0271(14) 0.0145(11) 0.0030(11)
    C6 0.1159(15) 0.0685(10) 0.0816(11) -0.0032(10) 0.0058(10) 0.0065(9)
    C7 0.0876(10) 0.0498(8) 0.0586(8) 0.0082(7) -0.0076(7) -0.0093(6)
    C8 0.0699(9) 0.0698(9) 0.0602(8) 0.0084(7) -0.0062(6) -0.0154(7)
    C9 0.0645(8) 0.0597(8) 0.0600(8) 0.0067(6) -0.0044(6) -0.0096(6)
    C10 0.0623(8) 0.0475(7) 0.0544(7) 0.0030(5) 0.0057(5) -0.0001(5)
    C11 0.0690(8) 0.0530(7) 0.0544(7) 0.0020(6) 0.0067(6) 0.0014(5)
    C12 0.0738(9) 0.0575(8) 0.0595(8) 0.0052(6) -0.0026(6) -0.0039(6)
    C13 0.0642(8) 0.0820(11) 0.0765(10) 0.0032(7) -0.0022(7) 0.0011(8)
    C14 0.0621(8) 0.0838(11) 0.0770(10) -0.0003(7) 0.0113(7) 0.0041(8)
    C15 0.0932(12) 0.1075(14) 0.0669(10) 0.0085(11) -0.0128(9) 0.0097(9)
    N1 0.0744(8) 0.0522(6) 0.0596(7) 0.0106(5) -0.0007(5) -0.0081(5)
    N2 0.0652(7) 0.0642(7) 0.0574(7) 0.0041(5) 0.0092(5) 0.0053(5)
    N3 0.0623(7) 0.0802(9) 0.0607(7) 0.0035(6) 0.0047(5) 0.0136(6)
    O1 0.1266(11) 0.0521(7) 0.1000(9) 0.0204(6) 0.0054(8) -0.0046(6)
    O2 0.0679(7) 0.0963(8) 0.0658(6) 0.0137(5) -0.0098(5) -0.0226(5)
    O3 0.0647(7) 0.0951(8) 0.0660(6) 0.0101(5) -0.0031(5) -0.0206(6)
    O4 0.0689(7) 0.0668(7) 0.0900(8) -0.0026(5) 0.0090(6) -0.0152(6)
    O5 0.0726(7) 0.0918(9) 0.0787(8) 0.0119(6) -0.0210(6) -0.0044(6)
_geom_special_details
;
 All esds (except the esd in the dihedral angle between two l.s. planes)
 are estimated using the full covariance matrix.  The cell esds are taken
 into account individually in the estimation of esds in distances, angles
 and torsion angles; correlations between esds in cell parameters are only
 used when they are defined by crystal symmetry.  An approximate (isotropic)
 treatment of cell esds is used for estimating esds involving l.s. planes.
;
loop_
    _geom_bond_atom_site_label_1
    _geom_bond_atom_site_label_2
    _geom_bond_site_symmetry_2
    _geom_bond_distance
    _geom_bond_publ_flag
    C1 C2 . 1.376(2) ?
    C1 C6 . 1.383(3) ?
    C1 C7 . 1.490(2) ?
    C2 C3 . 1.385(3) ?
    C2 H2 . 0.9300 ?
    C3 C4 . 1.367(3) ?
    C3 H3 . 0.9300 ?
    C4 C5 . 1.346(3) ?
    C4 H4 . 0.9300 ?
    C5 C6 . 1.376(3) ?
    C5 H5 . 0.9300 ?
    C6 H6 . 0.9300 ?
    C7 O1 . 1.2394(19) ?
    C7 N1 . 1.330(2) ?
    C8 N1 . 1.442(2) ?
    C8 C9 . 1.526(2) ?
    C8 H8A . 0.9700 ?
    C8 H8B . 0.9700 ?
    C9 O2 . 1.2377(18) ?
    C9 O3 . 1.2598(19) ?
    C10 N3 . 1.3205(19) ?
    C10 N2 . 1.3439(18) ?
    C10 C11 . 1.4142(19) ?
    C11 C12 . 1.359(2) ?
    C11 H11 . 0.9300 ?
    C12 C13 . 1.409(2) ?
    C12 C15 . 1.510(2) ?
    C13 C14 . 1.354(3) ?
    C13 H13 . 0.9300 ?
    C14 N2 . 1.349(2) ?
    C14 H14 . 0.9300 ?
    C15 H15A . 0.9600 ?
    C15 H15B . 0.9600 ?
    C15 H15C . 0.9600 ?
    N1 H1 . 0.851(14) ?
    N2 H2A . 0.904(15) ?
    N3 H3A . 0.888(15) ?
    N3 H3B . 0.903(15) ?
    O4 H4A . 0.881(17) ?
    O4 H4B . 0.872(17) ?
    O5 H5A . 0.834(17) ?
    O5 H5B . 0.879(17) ?
loop_
    _geom_angle_atom_site_label_1
    _geom_angle_atom_site_label_2
    _geom_angle_atom_site_label_3
    _geom_angle_site_symmetry_1
    _geom_angle_site_symmetry_3
    _geom_angle
    _geom_angle_publ_flag
    C2 C1 C6 . . 117.73(17) ?
    C2 C1 C7 . . 124.01(14) ?
    C6 C1 C7 . . 118.25(15) ?
    C1 C2 C3 . . 120.33(18) ?
    C1 C2 H2 . . 119.8 ?
    C3 C2 H2 . . 119.8 ?
    C4 C3 C2 . . 120.5(2) ?
    C4 C3 H3 . . 119.8 ?
    C2 C3 H3 . . 119.8 ?
    C5 C4 C3 . . 119.9(2) ?
    C5 C4 H4 . . 120.0 ?
    C3 C4 H4 . . 120.0 ?
    C4 C5 C6 . . 120.2(2) ?
    C4 C5 H5 . . 119.9 ?
    C6 C5 H5 . . 119.9 ?
    C5 C6 C1 . . 121.4(2) ?
    C5 C6 H6 . . 119.3 ?
    C1 C6 H6 . . 119.3 ?
    O1 C7 N1 . . 121.22(17) ?
    O1 C7 C1 . . 121.09(16) ?
    N1 C7 C1 . . 117.66(13) ?
    N1 C8 C9 . . 115.75(12) ?
    N1 C8 H8A . . 108.3 ?
    C9 C8 H8A . . 108.3 ?
    N1 C8 H8B . . 108.3 ?
    C9 C8 H8B . . 108.3 ?
    H8A C8 H8B . . 107.4 ?
    O2 C9 O3 . . 125.66(13) ?
    O2 C9 C8 . . 120.40(13) ?
    O3 C9 C8 . . 113.94(13) ?
    N3 C10 N2 . . 118.90(13) ?
    N3 C10 C11 . . 123.54(13) ?
    N2 C10 C11 . . 117.56(13) ?
    C12 C11 C10 . . 120.83(13) ?
    C12 C11 H11 . . 119.6 ?
    C10 C11 H11 . . 119.6 ?
    C11 C12 C13 . . 119.33(14) ?
    C11 C12 C15 . . 120.87(15) ?
    C13 C12 C15 . . 119.79(16) ?
    C14 C13 C12 . . 118.45(16) ?
    C14 C13 H13 . . 120.8 ?
    C12 C13 H13 . . 120.8 ?
    N2 C14 C13 . . 121.56(15) ?
    N2 C14 H14 . . 119.2 ?
    C13 C14 H14 . . 119.2 ?
    C12 C15 H15A . . 109.5 ?
    C12 C15 H15B . . 109.5 ?
    H15A C15 H15B . . 109.5 ?
    C12 C15 H15C . . 109.5 ?
    H15A C15 H15C . . 109.5 ?
    H15B C15 H15C . . 109.5 ?
    C7 N1 C8 . . 121.76(13) ?
    C7 N1 H1 . . 118.4(13) ?
    C8 N1 H1 . . 119.7(13) ?
    C10 N2 C14 . . 122.22(13) ?
    C10 N2 H2A . . 116.2(11) ?
    C14 N2 H2A . . 121.6(11) ?
    C10 N3 H3A . . 121.3(13) ?
    C10 N3 H3B . . 119.6(13) ?
    H3A N3 H3B . . 117.8(19) ?
    H4A O4 H4B . . 102(2) ?
    H5A O5 H5B . . 101(3) ?
loop_
    _geom_torsion_atom_site_label_1
    _geom_torsion_atom_site_label_2
    _geom_torsion_atom_site_label_3
    _geom_torsion_atom_site_label_4
    _geom_torsion_site_symmetry_1
    _geom_torsion_site_symmetry_2
    _geom_torsion_site_symmetry_3
    _geom_torsion_site_symmetry_4
    _geom_torsion
    _geom_torsion_publ_flag
    C6 C1 C2 C3 . . . . 0.9(3) ?
    C7 C1 C2 C3 . . . . 179.70(18) ?
    C1 C2 C3 C4 . . . . -0.6(3) ?
    C2 C3 C4 C5 . . . . -0.3(3) ?
    C3 C4 C5 C6 . . . . 0.7(3) ?
    C4 C5 C6 C1 . . . . -0.4(3) ?
    C2 C1 C6 C5 . . . . -0.5(3) ?
    C7 C1 C6 C5 . . . . -179.33(17) ?
    C2 C1 C7 O1 . . . . 161.68(17) ?
    C6 C1 C7 O1 . . . . -19.5(2) ?
    C2 C1 C7 N1 . . . . -20.2(2) ?
    C6 C1 C7 N1 . . . . 158.64(15) ?
    N1 C8 C9 O2 . . . . -6.4(2) ?
    N1 C8 C9 O3 . . . . 174.15(14) ?
    N3 C10 C11 C12 . . . . -179.07(14) ?
    N2 C10 C11 C12 . . . . 1.2(2) ?
    C10 C11 C12 C13 . . . . 0.4(2) ?
    C10 C11 C12 C15 . . . . -179.38(15) ?
    C11 C12 C13 C14 . . . . -1.5(2) ?
    C15 C12 C13 C14 . . . . 178.29(17) ?
    C12 C13 C14 N2 . . . . 1.0(3) ?
    O1 C7 N1 C8 . . . . 2.2(2) ?
    C1 C7 N1 C8 . . . . -175.96(12) ?
    C9 C8 N1 C7 . . . . -87.11(18) ?
    N3 C10 N2 C14 . . . . 178.47(15) ?
    C11 C10 N2 C14 . . . . -1.8(2) ?
    C13 C14 N2 C10 . . . . 0.7(3) ?
loop_
    _geom_hbond_atom_site_label_D
    _geom_hbond_atom_site_label_H
    _geom_hbond_atom_site_label_A
    _geom_hbond_site_symmetry_A
    _geom_hbond_distance_DH
    _geom_hbond_distance_HA
    _geom_hbond_distance_DA
    _geom_hbond_angle_DHA
    _geom_hbond_publ_flag
    O5 H5A O4 . 0.834(17) 2.002(18) 2.8225(18) 167(3) yes
    N1 H1 O4 5_666 0.851(14) 2.246(16) 2.9992(18) 147.6(17) yes
    N2 H2A O3 4_564 0.904(15) 1.783(15) 2.6850(17) 175.8(17) yes
    N3 H3A O2 4_564 0.888(15) 1.989(16) 2.8751(17) 175(2) yes
    N3 H3B O5 6_655 0.903(15) 1.942(16) 2.8368(18) 170.8(19) yes
    O4 H4A O3 2_566 0.881(17) 1.876(18) 2.7392(17) 166(2) yes
    O4 H4B O1 5_676 0.872(17) 1.949(17) 2.8173(18) 173(2) yes
    O5 H5B O2 5_666 0.879(17) 1.936(18) 2.8061(18) 170(3) yes
_shelx_space_group_comment
;
The symmetry employed for this shelxl refinement is uniquely defined
by the following loop, which should always be used as a source of
symmetry information in preference to the above space-group names.
They are only intended as comments.
;
_shelx_estimated_absorpt_T_min     0.765
_shelx_estimated_absorpt_T_max     0.846
_shelx_hkl_file
;
   0   1   0    0.00    0.10
   0  -1   0    0.10    0.10
   0   1   0    0.00    0.10
   0  -2   0  211.18   14.90
   0   2   0  196.38   14.90
   0  -4   0 1579.04  107.59
   0  -4   0 1426.76  107.49
   0   4   0 1437.96  107.49
   0   6   0  191.38   15.50
   0   6   0  219.98   15.80
   0  -6   0  214.58   15.60
   0   7   0    0.20    0.30
   0   7   0    0.40    0.60
   0   8   0   36.50    3.00
   1   1   0    0.10    0.10
  -1   1   0    0.10    0.10
  -1   1   0    0.10    0.10
   1  -1   0    0.00    0.10
   1   1   0    0.10    0.10
  -1   2   0    0.40    0.20
  -1  -2   0    0.30    0.10
   1   2   0    0.10    0.10
   1  -2   0    0.30    0.20
   1   3   0    0.10    0.20
  -1   3   0    0.00    0.20
  -1  -3   0    0.00    0.10
   1  -4   0    1.60    0.50
  -1  -4   0    0.90    0.30
  -1   4   0    0.10    0.30
  -1  -4   0    0.60    0.30
  -1  -5   0    1.10    0.40
   1   5   0    0.20    0.30
  -1   5   0    0.20    0.30
   1  -5   0    0.20    0.30
   1   5   0    0.70    0.30
  -1   6   0    0.00    0.30
  -1   6   0    0.60    0.40
   1   6   0    0.30    0.40
   1   6   0    0.00    0.30
   1  -6   0   -0.10    0.40
  -1  -6   0    0.80    0.50
  -1   7   0   -0.30    0.30
   1   7   0   -0.10    0.30
   1  -7   0   -0.30    0.40
   1   8   0   -0.20    0.20
  -1   8   0    0.40    0.30
  -2   0   0 1283.67   99.69
  -2   0   0 1355.56   96.39
  -2   1   0   10.10    0.80
   2  -1   0    8.80    0.80
  -2   2   0  157.98   10.70
   2   2   0  136.79   10.60
   2  -2   0  141.59   10.70
   2  -3   0 1476.25  119.09
  -2  -3   0 1303.07   97.39
  -2   3   0 1273.57   98.89
   2   4   0    2.50    0.50
   2   5   0   63.29    5.30
   2   5   0   72.69    5.50
   2  -5   0   60.89    5.30
   2  -5   0   74.59    5.50
  -2   5   0   69.99    5.50
  -2   5   0   75.89    5.40
   2  -6   0   -0.10    0.40
   2   6   0    0.40    0.30
  -2   6   0   -0.40    0.30
   2   6   0    0.00    0.30
  -2   6   0   -0.40    0.40
  -2   7   0    0.40    0.50
   2   7   0    0.60    0.50
  -2   7   0    1.20    0.50
   2   7   0    0.30    0.40
   2  -7   0    1.00    0.60
  -2   8   0    2.80    0.60
   2   8   0    2.30    0.50
   3   0   0    0.00    0.10
   3   0   0    0.00    0.10
   3   0   0    0.10    0.10
  -3   1   0    3.70    0.40
  -3   2   0    0.20    0.20
   3  -2   0    0.10    0.10
   3   2   0    0.20    0.10
   3   3   0    0.00    0.10
   3  -3   0    0.30    0.20
  -3   4   0    0.80    0.30
   3  -4   0    0.00    0.20
  -3  -4   0    0.60    0.40
  -3   4   0    0.30    0.30
   3   4   0    1.10    0.30
   3  -4   0    0.00    0.30
  -3   5   0   -0.30    0.30
   3   5   0    0.30    0.30
  -3   5   0    0.20    0.30
   3  -5   0   -0.20    0.20
  -3   5   0   -0.50    0.50
   3  -5   0   -0.20    0.30
   3   5   0    0.00    0.20
  -3   6   0    0.00    0.40
  -3   6   0    0.20    0.40
   3  -6   0   -0.30    0.40
   3   7   0    0.00    0.30
  -3   7   0    1.10    0.50
  -3   7   0    0.30    0.50
   3  -7   0    0.20    0.50
  -3   8   0    0.40    0.30
   3   8   0    0.00    0.30
  -4   0   0 3518.55  262.27
   4  -1   0  212.98   16.50
   4   1   0  208.88   16.40
   4   1   0  236.08   16.40
  -4   1   0  247.38   16.50
   4   2   0    1.40    0.20
   4  -2   0    2.00    0.40
  -4   2   0    1.20    0.30
  -4   3   0    7.70    1.00
   4  -3   0    8.50    0.90
  -4   3   0    8.20    0.80
   4  -3   0    8.30    0.90
   4  -4   0    0.70    0.20
   4   4   0    0.40    0.20
  -4   4   0    1.00    0.30
   4  -4   0    1.30    0.50
  -4   4   0    0.80    0.40
   4  -4   0    0.50    0.30
   4  -5   0   92.29    6.70
  -4   5   0   92.29    6.80
  -4   5   0   82.69    6.60
   4  -5   0   78.99    6.50
   4   5   0   78.29    6.40
  -4   5   0   86.59    6.50
  -4   6   0   69.09    5.50
   4   6   0   65.39    5.40
  -4   6   0   64.79    5.60
  -4   6   0   77.69    6.50
   4  -6   0   76.99    5.70
  -4   7   0   16.50    1.60
   4  -7   0   15.60    1.70
   4   7   0   14.50    1.50
   4   8   0    0.40    0.30
  -4   8   0    1.00    0.40
   5   0   0    0.30    0.10
   5   0   0    0.30    0.10
   5   1   0    0.50    0.10
   5  -1   0    0.20    0.10
   5   2   0    0.10    0.10
   5  -2   0    0.10    0.20
  -5   2   0    0.00    0.10
  -5   3   0    0.00    0.20
  -5   3   0   -0.10    0.20
   5  -3   0   -0.50    0.20
   5  -3   0    0.40    0.20
   5  -3   0    0.70    0.40
   5  -4   0    0.50    0.30
   5  -4   0    0.40    0.20
  -5   4   0    0.70    0.40
  -5   4   0   -0.10    0.20
   5  -5   0    0.20    0.40
  -5   5   0    0.30    0.40
  -5  -5   0   -0.10    0.40
  -5   5   0   -0.10    0.30
   5   5   0    0.80    0.30
   5  -6   0   -0.30    0.40
   5   6   0    0.10    0.30
  -5   6   0    0.70    0.40
  -5   6   0   -0.10    0.50
  -5   6   0    0.20    0.30
   5   6   0    0.20    0.30
  -5   7   0   -0.90    0.40
   5   7   0   -0.20    0.30
   5  -7   0    1.30    0.50
  -5   7   0   -0.50    0.30
   5   8   0    0.20    0.20
   6   0   0  441.56   29.70
   6   0   0  374.56   29.70
   6   1   0  655.43   47.40
   6   1   0  651.73   47.40
   6   2   0  664.03   51.09
   6   2   0  733.73   51.29
  -6   2   0  716.23   51.29
   6   3   0   47.70    3.80
  -6   3   0   51.79    4.10
   6  -3   0   52.79    3.90
  -6   3   0   51.79    3.90
   6   4   0    2.30    0.40
  -6   4   0    0.80    0.40
  -6  -4   0    1.40    0.40
  -6   4   0    2.60    0.60
   6  -4   0    1.70    0.50
  -6   4   0    2.40    0.50
   6  -4   0    1.10    0.30
   6  -4   0    1.60    0.50
   6  -5   0    7.90    1.00
   6  -5   0    7.00    1.00
  -6  -5   0    6.90    0.80
   6   5   0    8.80    0.90
  -6   5   0    8.50    0.90
   6   5   0    7.20    0.80
  -6   5   0    7.30    1.10
  -6   5   0    6.60    1.00
  -6   6   0    1.80    0.60
   6   6   0    2.60    0.60
   6  -6   0    1.80    0.80
  -6   6   0    2.60    0.80
   6  -6   0    3.30    0.80
   6   6   0    4.10    0.70
   6   7   0   45.40    3.50
   6  -7   0   43.90    3.60
  -6   7   0   40.50    3.40
  -6   7   0   37.90    3.50
   6   8   0    0.20    0.20
   7   0   0    0.10    0.20
   7   1   0    0.10    0.10
   7  -1   0    0.00    0.20
   7   1   0    0.00    0.10
   7   2   0    1.20    0.20
   7  -3   0    0.30    0.30
  -7   3   0    0.50    0.40
   7  -3   0    0.20    0.20
   7   3   0    0.10    0.20
  -7   3   0   -0.20    0.30
  -7   4   0    0.30    0.40
   7  -4   0    0.50    0.40
  -7  -4   0   -0.10    0.30
  -7   4   0   -0.10    0.30
   7   4   0    0.20    0.20
  -7   4   0   -0.10    0.30
   7  -4   0    0.00    0.20
   7  -4   0   -0.10    0.30
   7   5   0    0.50    0.30
   7  -5   0    0.90    0.40
  -7   5   0    0.70    0.40
   7  -5   0    0.20    0.40
  -7  -5   0    0.70    0.40
   7  -5   0    0.10    0.30
  -7   5   0    0.80    0.60
  -7   5   0    0.10    0.30
   7   6   0   -0.10    0.30
   7  -6   0    0.50    0.40
  -7   6   0    0.20    0.50
   7  -6   0   -0.20    0.60
   7   6   0   -0.10    0.30
  -7   6   0   -0.20    0.40
  -7   7   0   -0.40    0.30
   7   7   0    0.10    0.30
   7  -7   0   -0.10    0.30
   7   8   0   -0.30    0.20
   8   0   0  106.49    7.90
   8  -1   0  116.49    9.40
   8   1   0  129.19    9.30
   8  -1   0  132.09    9.40
   8   2   0    3.30    0.50
   8  -2   0    4.40    0.60
   8   2   0    4.10    0.40
   8  -2   0    5.00    0.50
   8  -2   0    5.10    0.70
   8  -3   0   54.09    4.50
   8   3   0   54.29    4.20
  -8   3   0   58.19    4.40
   8  -3   0   55.39    4.20
  -8  -3   0   57.19    4.40
   8  -4   0   37.70    3.00
   8  -4   0   39.80    3.30
  -8  -4   0   37.90    3.10
   8  -4   0   41.90    3.30
  -8   4   0   41.50    3.30
   8   4   0   34.90    3.00
   8  -5   0    0.20    0.30
  -8   5   0    0.60    0.40
   8  -5   0    0.90    0.50
   8   5   0    0.80    0.40
   8  -5   0    0.60    0.50
   8  -6   0    9.90    1.30
  -8   6   0   13.20    1.40
  -8  -6   0   11.50    1.10
  -8   7   0    5.90    1.00
   8   7   0    7.20    0.80
   8  -7   0    6.10    0.90
   9   0   0   -0.10    0.20
  -9  -1   0    1.30    0.40
   9   1   0    0.40    0.20
   9  -1   0    0.00    0.20
   9  -1   0    1.00    0.40
   9  -1   0    0.20    0.20
  -9   3   0    0.10    0.30
   9  -3   0    0.00    0.20
   9  -3   0    0.00    0.30
   9   3   0    0.20    0.20
  -9   3   0   -0.30    0.40
   9  -3   0    0.30    0.30
  -9  -3   0    0.00    0.20
   9  -4   0    0.20    0.40
   9  -4   0    0.40    0.40
  -9   4   0    0.50    0.40
   9   4   0    0.00    0.20
   9  -4   0    0.60    0.30
  -9   5   0    0.00    0.30
   9  -5   0    0.50    0.40
   9  -5   0   -0.20    0.20
  -9  -5   0   -0.20    0.30
   9   5   0   -0.10    0.30
   9  -5   0   -0.40    0.30
   9   6   0    0.50    0.40
   9  -6   0    0.30    0.50
  -9   6   0   -0.10    0.30
  -9  -6   0    0.30    0.30
   9  -7   0    0.00    0.30
   9   7   0    0.40    0.50
  -9   7   0   -0.30    0.20
  10   0   0  182.88   13.70
  10   0   0  173.08   13.60
 -10   0   0  199.08   13.70
  10   1   0    0.10    0.20
  10  -1   0    0.90    0.40
 -10   1   0    0.50    0.30
 -10  -1   0    0.00    0.20
 -10   1   0    0.30    0.20
  10   2   0    1.90    0.40
 -10  -2   0    3.10    0.50
  10   2   0    2.60    0.30
  10  -2   0    2.10    0.40
 -10   2   0    1.90    0.50
 -10   2   0    2.40    0.50
  10  -2   0    2.50    0.60
  10  -2   0    2.10    0.50
 -10   3   0  181.28   14.20
  10  -3   0  186.88   14.40
  10   3   0  186.78   14.20
  10  -3   0  217.48   14.50
 -10   3   0  176.98   14.70
  10  -3   0  205.58   14.20
  10  -4   0  270.97   19.70
  10  -4   0  265.07   20.00
  10   4   0  259.67   19.70
  10  -4   0  242.48   20.00
 -10   4   0  290.27   19.90
 -10  -4   0  283.27   19.80
  10  -5   0   27.70    2.10
 -10  -5   0   26.90    2.30
  10  -5   0   23.30    2.40
 -10   6   0    1.40    0.50
 -10  -6   0    0.90    0.30
  10  -6   0    2.80    0.70
 -10   7   0   -0.10    0.20
  10  -7   0    0.30    0.30
 -11   0   0   -0.10    0.20
  11   0   0    0.00    0.20
 -11   0   0    0.70    0.30
  11   0   0    0.10    0.20
  11  -1   0    0.40    0.30
 -11   1   0    0.00    0.20
  11   1   0    0.00    0.20
  11   1   0    0.30    0.20
 -11   1   0    0.70    0.30
  11  -1   0   -0.20    0.30
 -11  -1   0   -0.40    0.20
  11  -2   0    0.40    0.40
 -11   2   0    0.10    0.30
 -11   2   0    0.80    0.30
  11  -2   0    0.70    0.30
 -11  -2   0    0.00    0.30
  11  -2   0    0.30    0.40
 -11   3   0    0.00    0.30
 -11  -3   0    0.10    0.30
  11  -3   0   -0.10    0.40
  11  -3   0   -0.60    0.30
  11  -3   0    0.00    0.40
  11   3   0    0.20    0.20
 -11   3   0    0.50    0.40
  11  -4   0   -0.20    0.40
  11  -4   0    0.40    0.40
 -11   4   0    0.00    0.40
 -11  -4   0    0.20    0.30
  11  -4   0    0.10    0.30
 -11   5   0    0.00    0.30
  11  -5   0   -0.20    0.20
  11  -5   0    0.20    0.40
 -11  -5   0    0.10    0.30
 -11  -6   0    0.20    0.20
 -11   6   0    0.00    0.30
  11  -6   0    0.20    0.30
 -11   7   0   -0.30    0.20
 -12   0   0   41.60    3.10
 -12   0   0   38.60    2.90
  12   0   0   34.50    3.00
  12   0   0   34.60    2.90
  12   1   0    0.40    0.30
 -12   1   0    0.20    0.30
 -12   1   0    0.50    0.40
  12  -1   0    0.80    0.50
 -12  -1   0    0.40    0.40
  12  -1   0    0.30    0.30
 -12   2   0  215.48   15.20
  12  -2   0  192.18   15.20
 -12   2   0  183.08   15.10
 -12  -2   0  227.18   15.20
  12  -3   0   37.60    3.50
  12  -3   0   38.40    3.30
 -12  -3   0   42.50    3.30
 -12   3   0   36.40    3.20
 -12   3   0   43.20    3.40
  12  -3   0   42.80    3.20
 -12  -4   0    1.20    0.50
 -12   4   0    2.00    0.60
  12  -4   0    1.20    0.50
  12  -4   0    1.90    0.50
  12  -5   0   22.90    2.00
  12  -5   0   20.70    1.80
 -12   5   0   20.70    2.00
 -12  -5   0   21.90    1.80
 -12   6   0    3.50    0.60
  12  -6   0    5.00    0.70
 -12  -6   0    4.10    0.50
  13   0   0    0.00    0.40
  13   0   0    0.60    0.30
 -13   0   0    0.20    0.30
 -13  -1   0    0.20    0.40
 -13   1   0   -0.10    0.30
  13  -1   0   -0.40    0.40
  13  -1   0   -0.20    0.20
  13   1   0    0.20    0.20
 -13   1   0    0.20    0.30
  13  -2   0    0.60    0.50
 -13  -2   0    0.40    0.40
 -13   2   0   -0.20    0.30
  13  -2   0    0.20    0.30
 -13   2   0   -0.30    0.30
 -13   3   0   -0.40    0.50
 -13  -3   0    0.10    0.60
  13  -3   0    0.50    0.50
  13  -3   0    0.30    0.40
 -13   3   0    0.50    0.30
  13  -3   0    0.10    0.30
  13  -4   0    0.30    0.40
 -13  -4   0    0.00    0.30
  13  -4   0   -0.10    0.40
 -13   4   0    0.20    0.30
  13  -5   0    0.60    0.50
 -13   5   0   -0.10    0.30
 -13  -5   0    0.00    0.20
  13  -5   0    0.00    0.30
 -13   6   0    0.00    0.20
 -14   0   0    1.00    0.40
  14   0   0    0.60    0.50
  14  -1   0   16.50    1.60
 -14   1   0   17.70    1.70
 -14   1   0   18.80    1.60
 -14  -1   0   19.70    1.70
  14  -1   0   19.60    1.90
  14  -2   0   17.10    1.80
  14   2   0   14.50    1.30
 -14  -2   0   16.90    1.40
 -14   2   0   12.80    1.30
 -14   2   0   15.30    1.40
  14  -2   0   13.90    1.40
 -14  -3   0   15.20    1.40
 -14   3   0   12.10    1.30
  14  -3   0   16.10    1.40
 -14   3   0   13.60    1.50
 -14   4   0    1.10    0.40
 -14  -4   0    0.50    0.30
  14  -4   0    1.30    0.40
 -14   5   0    0.70    0.40
 -14  -5   0    0.60    0.20
 -15   0   0   -0.30    0.20
  15   0   0    0.30    0.20
  15   1   0   -0.20    0.20
 -15  -1   0    0.00    0.30
  15  -1   0    0.20    0.30
 -15   1   0   -0.20    0.20
  15  -2   0    0.30    0.30
 -15   2   0    0.00    0.30
 -15  -2   0    0.50    0.30
 -15   2   0    0.10    0.20
  15   2   0    0.00    0.30
 -15   3   0    0.10    0.20
  15  -3   0    0.10    0.30
 -15   3   0    0.40    0.20
 -15  -3   0   -0.10    0.20
 -15  -4   0   -0.30    0.20
 -15   4   0    0.00    0.20
  15  -4   0   -0.10    0.20
 -15  -5   0    0.10    0.10
 -15   5   0    0.00    0.20
  16   0   0    5.60    0.60
 -16   0   0    4.20    0.60
 -16  -1   0    0.80    0.30
  16   1   0    0.80    0.30
 -16   1   0    0.50    0.30
  16  -1   0    0.50    0.30
  16   2   0    4.70    0.70
 -16  -2   0    6.00    0.70
 -16   2   0    5.40    0.60
  16  -2   0    4.70    0.60
 -16  -3   0    5.80    0.70
 -16   3   0    5.90    0.60
  16  -3   0    7.20    0.70
 -16   4   0    1.40    0.30
  16  -4   0    1.20    0.30
 -16  -4   0    2.10    0.30
 -17   0   0   -0.10    0.10
  17   0   0    0.00    0.30
 -17  -1   0   -0.10    0.10
  17  -1   0    0.00    0.20
 -17   1   0    0.10    0.20
  17   1   0   -0.10    0.20
  17  -2   0    0.00    0.20
 -17   2   0    0.20    0.10
 -17  -2   0    0.00    0.10
  17  -3   0    0.20    0.20
 -17  -3   0    0.20    0.20
 -18   0   0    2.80    0.40
  18  -1   0    0.40    0.20
 -18   1   0    0.20    0.10
 -18  -1   0    0.20    0.20
   0  -1   1    0.50    0.10
   0  -2  -1 2698.73  202.08
   0  -2   1 2615.04  202.08
   0  -3   1    8.10    0.70
   0  -4   1  981.10   65.59
   0  -4  -1  821.32   65.49
   0   4   1  968.50   65.69
   0  -4  -1  925.11   65.59
   0   4   1  840.22   65.49
   0  -4   1  812.82   65.49
   0   4  -1  966.10   65.69
   0   5  -1    0.10    0.30
   0   5   1    0.50    0.40
   0   5   1   -0.10    0.30
   0   5  -1   -0.30    0.20
   0  -5   1    0.10    0.30
   0  -5  -1    0.50    0.40
   0  -6  -1  135.79    9.20
   0  -6   1  105.99    9.10
   0   6  -1  113.39    9.00
   0   6   1  114.49    9.00
   0   6  -1  126.99    9.30
   0   7   1    0.10    0.30
   0   7  -1    0.30    0.30
   0   7   1   -0.40    0.80
   0   8   1    2.70    0.60
  -1   0   1    0.10    0.10
   1   0   1    0.20    0.10
  -1  -1   1 1918.01  138.99
  -1  -1   1 1779.02  135.29
  -1   1  -1 1971.70  135.79
   1  -1  -1 1803.82  141.39
  -1  -1  -1 1809.62  137.59
  -1  -1  -1 1681.23  134.99
  -1   1   1 1950.30  135.69
   1  -1   1 1981.20  141.89
   1  -2  -1 2062.49  162.68
  -1  -2   1 2015.30  155.28
  -1  -2   1 1936.71  148.49
  -1   2  -1 2107.39  149.19
   1  -2   1 1992.40  161.88
  -1  -2  -1 2000.40  154.68
  -1   2   1 2085.39  149.09
   1  -3  -1  213.58   15.80
  -1   3  -1  205.08   16.20
   1   3   1  204.28   15.80
   1   3  -1  212.98   15.80
   1  -3   1  196.78   15.80
  -1  -3  -1  230.88   15.70
  -1   3   1  245.88   15.90
   1  -4  -1    2.20    0.40
  -1  -4   1    2.70    0.40
   1  -4  -1    4.40    0.70
  -1   4  -1    3.20    0.60
  -1   4  -1    3.50    0.50
  -1   4   1    4.00    0.60
   1  -4   1    4.00    0.70
   1  -4   1    2.40    0.50
   1   4  -1    2.70    0.50
  -1   4   1    3.80    0.60
  -1  -4  -1    2.40    0.40
   1  -5  -1    1.10    0.50
  -1  -5   1    1.40    0.60
   1   5   1    1.30    0.40
  -1   5  -1    1.60    0.50
   1   5   1    1.10    0.40
  -1   5   1    1.20    0.40
  -1   5   1    1.10    0.50
   1  -5   1    1.60    0.50
   1   5  -1    0.90    0.40
   1   5  -1    1.70    0.40
  -1  -5  -1    1.20    0.50
   1  -6  -1   81.99    6.30
  -1  -6   1   82.09    6.30
  -1   6  -1   78.59    6.30
   1   6   1   82.69    6.40
  -1   6  -1   82.09    6.50
   1   6  -1   88.69    6.50
  -1  -6  -1   84.39    6.30
   1   6  -1   71.89    6.20
   1  -6   1   78.79    6.30
  -1   6   1   73.49    6.40
   1  -7  -1   14.90    1.50
  -1   7  -1   14.10    1.40
   1   7   1   11.50    1.30
  -1   7  -1    8.90    2.00
   1  -7   1   13.00    1.50
   1   7  -1   10.50    1.30
  -1   7   1   13.40    1.40
  -1   8  -1    1.30    0.50
   1   8   1    0.80    0.40
   1   8  -1    0.30    0.30
  -1   8   1    0.70    0.40
   2   0   1    0.10    0.10
   2   0   1    0.20    0.10
   2   0   1    0.10    0.10
   2  -1  -1 1882.91  138.79
  -2  -1   1 1720.53  129.29
  -2  -1   1 1723.53  132.29
  -2   1  -1 1870.61  130.09
  -2  -1  -1 1734.43  128.89
  -2  -1  -1 1756.82  129.79
  -2   1   1 1790.52  129.99
   2  -2  -1   14.40    1.30
  -2   2  -1   17.60    1.30
   2   2   1   14.20    1.20
  -2  -2   1   15.00    1.20
   2  -2   1   16.20    1.30
  -2   2   1   16.70    1.30
   2   2  -1   13.60    1.20
  -2   2   1   15.90    1.30
   2   3   1    5.60    0.60
   2  -3  -1    5.70    0.70
   2   3  -1    6.00    0.60
  -2   3   1    7.40    0.70
  -2  -4   1    7.20    0.80
   2   4   1    6.10    0.70
   2  -4  -1    6.80    0.80
   2   4   1    6.40    0.70
   2  -4  -1    6.20    0.80
  -2   4  -1    5.80    0.80
  -2   4  -1    6.00    0.70
   2   4  -1    6.90    0.70
   2  -4   1    5.20    0.70
   2   4  -1    6.00    0.70
   2  -4   1    7.80    0.80
  -2  -4  -1    8.30    0.80
  -2   4   1    6.40    0.80
  -2   5  -1   14.60    1.60
  -2  -5   1   14.50    1.60
  -2   5  -1   15.70    1.40
   2   5   1   11.90    1.30
   2  -5  -1   14.00    1.40
   2   5   1   13.90    1.40
   2  -5  -1   17.10    1.50
   2   5  -1   16.70    1.50
   2  -5   1   16.00    1.50
   2  -5   1   13.60    1.40
   2   5  -1   14.30    1.40
  -2   5   1   15.30    1.60
  -2  -5  -1   15.90    1.50
  -2   5   1   12.80    1.40
  -2   6  -1    4.20    0.90
   2   6   1    3.40    0.70
   2   6   1    4.50    0.80
   2  -6  -1    4.10    1.40
  -2   6   1    4.10    1.00
   2   6  -1    5.40    0.80
   2   6  -1    4.40    0.90
  -2   6   1    4.20    0.90
   2  -6   1    2.90    0.90
   2  -7  -1   37.80    3.30
  -2   7  -1   43.00    3.30
   2   7   1   35.50    3.20
   2   7   1   45.40    3.60
   2   7  -1   36.20    3.20
  -2   7   1   43.80    3.30
  -2   7   1   34.00    3.50
   2   7  -1   37.20    3.50
   2  -7   1   36.40    3.30
  -2   8  -1   15.10    1.30
   2   8   1   12.20    1.30
   2   8  -1   11.10    1.30
  -2   8   1   13.20    1.30
   3   0  -1    0.10    0.10
   3   0   1    0.20    0.10
  -3   0   1    0.20    0.10
   3   0   1    0.10    0.10
   3   0   1    0.00    0.10
  -3   0   1    0.30    0.10
  -3   1  -1  100.29    7.20
   3  -1  -1   93.99    7.20
  -3   1   1   95.79    7.20
   3   1  -1   90.19    7.10
  -3   1   1  106.49    7.20
   3  -2  -1   65.89    5.40
  -3   2  -1   79.79    5.50
   3   2   1   66.19    5.30
   3   2  -1   76.09    5.40
  -3   2   1   75.29    5.50
   3  -2   1   74.59    5.50
   3   3   1    0.50    0.20
  -3   3   1    0.00    0.20
   3  -3   1    0.20    0.30
   3   4   1    0.30    0.20
  -3  -4   1    0.90    0.40
  -3   4  -1    0.60    0.40
   3  -4  -1    1.90    0.50
  -3   4  -1    1.50    0.40
   3  -4  -1    0.90    0.30
   3   4  -1    0.80    0.30
  -3   4   1    1.60    0.40
   3  -4   1    1.00    0.40
   3  -4   1    1.00    0.30
  -3   4   1    0.90    0.40
   3   4  -1    1.40    0.40
  -3   5  -1   22.60    2.00
  -3   5  -1   21.30    1.80
   3  -5  -1   20.20    1.90
   3   5   1   20.90    1.80
  -3  -5   1   19.50    1.80
   3   5   1   17.70    1.70
  -3   5  -1   18.80    1.90
  -3   5   1   21.20    2.00
  -3   5   1   20.00    1.80
   3   5  -1   16.90    1.80
  -3   5   1   17.20    1.90
   3  -5   1   18.80    1.80
   3  -5   1   20.80    1.90
  -3   6  -1  109.99    8.60
   3  -6  -1  113.29    8.70
  -3   6  -1  111.29    8.80
   3  -6   1  113.59    8.70
  -3   6   1  113.79    8.80
   3  -7  -1   10.20    1.20
   3   7   1    8.60    1.10
   3   7   1    9.30    1.30
  -3   7  -1   10.00    1.10
  -3   7  -1    8.50    1.40
  -3   7   1    9.30    1.10
   3  -7   1    9.10    1.20
   3   7  -1    8.10    1.10
  -3   7   1    8.20    1.30
   3   7  -1    8.70    1.20
  -3   8  -1   15.30    1.50
   3   8   1   14.70    1.50
  -3   8   1   15.70    1.50
   3   8  -1   15.40    1.50
   4   0  -1    0.30    0.10
   4   0   1    0.10    0.10
   4   0   1    0.20    0.10
   4   1   1  560.64   39.00
   4   1  -1  514.35   39.00
   4   2  -1   92.39    7.30
  -4   2   1   96.89    7.40
   4  -2   1  109.69    7.40
  -4   3  -1   32.10    2.30
   4  -3  -1   30.90    2.40
   4  -3  -1   27.10    2.30
   4   3   1   27.60    2.20
  -4   3  -1   28.30    2.40
   4   3  -1   28.60    2.30
   4  -3   1   25.80    2.20
  -4   3   1   29.90    2.40
   4  -3   1   31.40    2.40
  -4   4  -1  264.77   18.90
  -4   4  -1  252.47   18.70
   4  -4  -1  277.67   18.80
   4   4   1  236.98   18.60
   4  -4  -1  253.07   18.50
   4  -4  -1  228.78   18.70
  -4   4   1  283.47   18.70
   4  -4   1  246.88   18.70
   4  -4   1  266.07   18.60
  -4   4   1  257.07   18.80
   4   4  -1  230.18   18.70
  -4   5  -1   31.00    2.70
   4  -5  -1   30.70    2.70
   4  -5  -1   27.30    2.60
  -4   5  -1   33.40    2.60
  -4   5  -1   31.50    2.80
   4   5   1   27.50    2.50
  -4  -5   1   31.60    2.50
   4   5   1   34.60    2.60
  -4   5   1   35.10    2.60
   4  -5   1   34.10    2.70
   4  -5   1   25.80    2.60
  -4   5   1   28.60    2.70
  -4   5   1   29.60    2.80
   4   5  -1   31.80    2.60
  -4   6  -1   23.10    2.00
   4  -6  -1   19.90    2.00
   4   6   1   23.10    2.00
   4   6  -1   21.50    2.10
  -4   6   1   23.10    2.80
  -4   6   1   17.40    2.00
   4   6  -1   18.70    1.80
   4  -6   1   19.80    2.00
  -4   6   1   22.10    2.00
  -4   7  -1    5.00    0.90
   4  -7  -1    7.20    1.10
   4   7   1    6.00    0.90
  -4   7   1    7.40    0.90
   4   7  -1    7.20    0.90
   4  -7   1    7.40    1.20
   4   8   1    0.40    0.30
  -4   8  -1    0.10    0.30
   4   8  -1    0.70    0.30
  -4   8   1    0.40    0.30
   5   0  -1    0.20    0.10
   5   0   1    0.10    0.10
   5   0   1    0.10    0.10
   5   0   1    0.30    0.10
   5   0  -1    0.10    0.10
   5   1   1  652.13   52.69
  -5   1  -1  801.72   52.79
   5   2   1   34.10    2.50
   5   2  -1   30.80    2.50
  -5   2   1   36.80    2.70
   5   3   1  932.81   74.29
   5  -3  -1 1000.60   74.39
   5  -3  -1 1058.79   74.49
  -5   3  -1  961.10   74.59
   5  -3   1 1041.60   74.39
  -5   3   1 1078.09   74.49
   5  -3   1 1103.19   74.59
   5  -4  -1   87.69    6.50
  -5   4  -1   93.79    6.60
   5   4   1   84.59    6.40
  -5   4  -1   88.29    6.40
   5  -4  -1   83.99    6.30
  -5   4   1   86.69    6.60
  -5   4   1   95.39    6.40
   5  -4   1   74.79    6.50
   5   4  -1   77.09    6.40
   5  -4   1   76.39    6.30
   5  -5  -1   54.99    4.60
  -5   5  -1   56.39    4.80
   5  -5  -1   64.19    4.70
  -5  -5   1   57.59    4.50
  -5   5  -1   56.39    4.60
   5   5   1   55.69    4.40
   5  -5   1   62.69    4.70
  -5  -5  -1   51.59    4.50
  -5   5   1   65.19    4.60
   5  -5   1   53.89    4.60
  -5   5   1   54.89    4.60
  -5   5   1   62.49    4.80
   5   5  -1   54.39    4.40
   5   6   1   49.00    4.40
  -5   6  -1   49.99    4.60
   5  -6  -1   60.89    4.70
  -5   6  -1   57.19    4.50
  -5   6  -1   57.79    4.90
   5   6  -1   56.49    4.50
  -5   6   1   51.69    4.80
  -5   6   1   59.79    4.60
   5   6  -1   64.19    4.70
   5  -6   1   61.19    4.70
   5   7   1   42.10    3.30
  -5   7  -1   42.80    3.30
   5  -7  -1   41.70    3.40
  -5   7  -1   33.80    3.40
   5  -7   1   39.00    3.40
   5   7  -1   41.40    3.30
  -5   7   1   38.50    3.30
   5   8   1   16.20    1.50
   5   8  -1   15.10    1.40
   6   0   1    0.10    0.10
   6   0  -1    0.20    0.10
   6   0  -1    0.10    0.10
   6   0   1    0.20    0.10
   6   1   1  306.27   21.40
   6   1   1  300.07   21.40
   6   1  -1  276.87   21.40
   6   1  -1  280.97   21.50
  -6   1   1  308.77   21.50
   6   2   1   61.19    5.00
   6   2   1   70.39    5.10
  -6   2  -1   71.99    5.30
   6   2  -1   66.79    5.10
  -6   2   1   69.89    5.30
   6  -2   1   76.19    5.20
  -6   3  -1    3.00    0.50
   6  -3  -1    3.00    0.60
   6   3   1    2.60    0.30
  -6   3  -1    2.60    0.60
   6  -3  -1    2.70    0.40
   6  -3  -1    2.90    0.60
   6  -3   1    3.00    0.40
   6  -3   1    3.70    0.60
  -6   3   1    3.20    0.50
  -6   3   1    3.00    0.60
   6  -3   1    3.00    0.60
   6   3  -1    2.50    0.40
  -6   4  -1   54.99    4.40
   6   4   1   51.59    4.40
   6  -4  -1   64.59    4.60
   6  -4  -1   57.99    4.40
  -6   4  -1   55.89    4.60
  -6  -4   1   58.29    4.40
   6  -4  -1   56.19    4.60
   6  -4   1   59.69    4.60
  -6  -4  -1   55.69    4.40
  -6   4   1   58.99    4.50
  -6   4   1   61.19    4.70
   6  -4   1   55.89    4.30
  -6   4   1   58.49    4.70
   6  -4   1   58.69    4.60
   6   5   1    7.90    0.80
   6  -5  -1    7.20    1.00
   6   5   1    7.00    0.80
  -6   5  -1    6.00    1.00
  -6   5  -1    6.90    1.00
   6  -5  -1    6.40    0.90
  -6  -5   1    7.10    0.80
  -6   5   1    5.90    0.80
   6   5  -1    6.50    0.80
  -6  -5  -1    6.90    0.90
   6  -5   1    5.30    0.90
   6  -5   1    6.70    0.90
   6   5  -1    7.10    0.90
  -6   5   1    6.50    0.90
  -6   5   1    6.00    1.00
  -6   6  -1   70.99    5.60
  -6   6  -1   60.59    5.30
   6  -6  -1   74.79    5.40
   6   6   1   62.59    5.10
  -6  -6   1   58.99    5.10
  -6   6  -1   66.99    5.20
  -6   6   1   62.49    5.50
   6  -6   1   61.29    5.30
  -6   6   1   67.89    5.20
  -6   6   1   60.99    5.30
   6   6  -1   69.89    5.20
   6  -6   1   73.19    5.40
   6  -7  -1    1.50    0.60
  -6   7  -1    2.20    0.60
  -6   7  -1    1.00    0.40
   6   7   1    2.40    0.50
  -6   7   1    1.40    0.50
   6  -7   1    2.70    0.70
  -6   7   1    2.30    0.50
   6   7  -1    2.10    0.50
   6   8   1    0.60    0.30
   6   8  -1    0.00    0.20
   7   0   1    0.40    0.30
   7   0  -1    0.20    0.20
   7   0  -1    0.40    0.30
   7  -1  -1    0.00    0.20
   7   1   1    0.00    0.10
   7   1  -1    0.10    0.10
   7  -1   1    0.00    0.20
   7   1  -1    0.20    0.10
  -7   2  -1   70.49    5.80
   7  -2  -1   77.29    5.80
   7  -2  -1   81.89    5.70
   7   2   1   78.89    5.70
   7   2   1   79.89    5.60
   7  -2   1   81.09    5.70
   7  -2   1   73.19    5.90
  -7   2   1   78.39    6.10
   7   2  -1   68.69    5.70
   7  -2   1   77.19    5.90
   7  -3  -1  438.26   31.40
   7   3   1  390.36   31.30
  -7   3  -1  424.26   31.60
   7  -3  -1  431.26   31.50
   7  -3  -1  406.56   31.50
  -7   3  -1  451.95   31.50
   7   3  -1  400.06   31.40
   7  -3   1  482.15   31.60
   7  -3   1  418.36   31.50
  -7   3   1  467.35   31.50
  -7   3   1  401.96   31.60
   7  -3   1  456.15   31.40
   7  -4  -1    6.20    0.90
   7  -4  -1    6.00    0.80
  -7   4  -1    5.60    0.70
   7   4   1    5.50    0.60
  -7   4  -1    5.90    0.90
  -7  -4   1    6.50    0.70
  -7   4  -1    6.20    0.90
   7   4  -1    5.60    0.70
  -7   4   1    4.60    0.70
   7  -4   1    5.60    0.60
   7  -4   1    7.60    0.90
   7  -4   1    6.10    0.80
  -7   4   1    6.60    0.90
  -7  -4  -1    7.60    0.70
  -7   4   1    6.90    0.90
  -7   5  -1    0.40    0.40
  -7   5  -1    0.00    0.30
   7  -5  -1   -0.40    0.30
   7   5   1    0.10    0.20
   7  -5  -1    0.00    0.30
  -7  -5   1   -0.20    0.30
   7  -5   1    0.20    0.20
  -7   5   1   -0.80    0.50
   7  -5   1    0.00    0.30
  -7   5   1    0.40    0.30
   7   5  -1    0.40    0.30
  -7   5   1   -0.40    0.30
   7  -5   1    0.30    0.40
   7   5  -1    0.30    0.30
   7  -6  -1    0.70    0.50
   7  -6  -1    1.50    0.60
  -7  -6   1    1.10    0.50
  -7   6  -1    1.60    0.50
   7   6   1    1.10    0.40
  -7   6  -1    1.60    0.70
  -7   6   1    1.20    0.70
  -7   6   1    1.00    0.40
   7  -6   1    1.20    0.50
   7   6  -1    1.20    0.50
   7   6  -1    0.80    0.50
   7  -6   1    1.20    0.70
   7  -7  -1    1.00    0.50
   7   7   1    1.90    0.50
   7   7  -1    1.00    0.40
  -7   7   1    1.70    0.60
   7  -7   1    0.70    0.40
   7   8   1   -0.60    0.30
   7   8  -1    0.10    0.20
   8   0   1    0.40    0.20
   8   0  -1    0.20    0.20
   8   0  -1    0.30    0.20
   8   1   1   21.70    1.90
   8  -1  -1   27.00    2.00
   8   1  -1   24.10    1.90
   8   1  -1   23.40    1.90
   8   2   1  318.27   24.10
   8   2   1  321.87   24.20
   8  -2  -1  309.47   24.40
   8  -2  -1  367.86   24.50
   8  -2  -1  370.96   24.30
   8  -2   1  305.67   24.40
   8   2  -1  333.57   24.30
   8  -3  -1   29.90    2.40
  -8   3  -1   33.30    2.60
  -8  -3   1   30.70    2.40
   8   3   1   30.00    2.40
   8  -3  -1   30.30    2.80
   8  -3  -1   31.20    2.60
   8  -3   1   28.20    2.60
   8   3  -1   28.80    2.40
  -8   3   1   31.70    2.60
   8  -3   1   30.90    2.40
  -8   4  -1   45.20    3.40
   8  -4  -1   46.20    3.40
   8  -4  -1   40.20    3.10
  -8  -4   1   39.00    3.20
   8   4   1   36.50    3.10
   8  -4  -1   40.40    3.40
  -8  -4  -1   38.40    3.10
  -8   4   1   37.00    3.30
   8  -4   1   42.20    3.40
   8  -4   1   37.30    3.10
   8   4  -1   40.10    3.20
   8  -4   1   38.80    3.30
   8  -5  -1   30.20    2.80
   8   5   1   34.30    2.80
  -8   5  -1   37.80    2.90
  -8  -5   1   31.30    2.60
   8  -5  -1   29.00    2.90
   8  -5  -1   30.10    2.50
   8  -5   1   34.70    3.00
   8  -5   1   26.70    2.80
   8   5  -1   31.00    2.70
  -8  -5  -1   31.50    2.60
  -8   5   1   34.40    2.80
   8  -6  -1   19.20    2.00
  -8   6  -1   20.20    2.00
  -8  -6   1   21.30    1.80
   8  -6   1   19.90    2.00
   8  -6   1   22.00    2.80
  -8   6   1   21.80    2.00
   8   7   1    0.10    0.30
  -8   7  -1    0.40    0.30
   8  -7  -1    0.30    0.40
  -8   7   1    0.10    0.30
   8   7  -1   -0.30    0.30
   8  -7   1    0.10    0.30
   9   0  -1    0.20    0.30
   9   0   1    0.60    0.30
   9   0  -1    0.00    0.20
   9   0   1    0.60    0.30
   9   1   1    4.10    0.50
  -9  -1   1    4.70    0.60
   9   1   1    3.90    0.50
   9  -1  -1    4.40    0.50
  -9  -1  -1    4.30    0.50
   9  -1   1    3.70    0.50
   9  -1   1    3.50    0.60
   9  -1   1    5.50    0.80
   9   1  -1    3.30    0.50
   9   1  -1    3.00    0.50
  -9   2  -1   20.20    1.60
   9  -2  -1   15.80    1.60
  -9  -2   1   21.50    1.60
   9   2   1   16.00    1.50
   9  -2  -1   19.50    1.60
   9   2   1   17.00    1.40
   9  -2  -1   18.60    1.80
  -9   2  -1   21.00    1.70
   9  -2   1   17.00    1.70
   9   2  -1   15.80    1.50
  -9  -2  -1   22.10    1.70
   9   2  -1   19.00    1.50
  -9   2   1   18.50    1.60
   9   3   1   30.90    2.60
   9  -3  -1   32.00    2.70
  -9  -3   1   33.10    2.70
   9  -3  -1   34.70    2.90
  -9   3  -1   31.60    2.80
  -9   3  -1   36.70    2.80
   9  -3  -1   29.90    2.80
  -9   3   1   30.50    2.70
   9  -3   1   34.70    2.80
   9  -3   1   36.10    2.90
   9   3  -1   33.70    2.70
  -9  -3  -1   34.30    2.70
  -9   3   1   34.90    2.80
   9  -3   1   35.00    2.70
   9  -4  -1   67.79    5.50
  -9  -4   1   74.99    5.50
   9  -4  -1   65.49    5.70
   9   4   1   73.69    5.40
   9  -4  -1   76.69    5.80
  -9   4  -1   78.89    5.70
  -9  -4  -1   73.29    5.50
   9  -4   1   78.39    5.50
   9  -4   1   62.79    5.70
  -9   4   1   79.59    5.70
   9   4  -1   65.59    5.50
   9   5   1   22.00    1.70
   9  -5  -1   17.40    1.90
   9  -5  -1   21.30    2.10
  -9   5  -1   23.60    2.00
   9  -5  -1   18.70    1.70
  -9  -5   1   22.50    1.80
   9   5  -1   21.50    1.80
   9  -5   1   19.30    1.70
  -9  -5  -1   22.50    1.80
   9  -5   1   18.10    1.90
  -9   5   1   19.30    2.00
   9  -5   1   18.90    2.00
  -9   6  -1    0.20    0.40
   9  -6  -1    0.10    0.50
  -9  -6   1   -0.30    0.20
   9   6  -1   -0.30    0.30
  -9  -6  -1   -0.30    0.30
  -9   6   1    0.30    0.40
   9  -6   1    0.60    0.40
  -9   7  -1    3.20    0.60
   9   7  -1    4.40    0.70
  -9   7   1    4.10    0.70
   9  -7   1    4.30    0.80
  10   0   1    0.60    0.30
 -10   0   1    0.00    0.30
  10   0  -1    0.50    0.20
  10   0  -1    0.50    0.30
 -10   0   1    0.40    0.30
 -10   0  -1    0.00    0.30
  10   0   1    0.70    0.30
  10   1   1   34.20    2.90
 -10   1  -1   36.50    3.00
  10  -1  -1   38.90    3.00
 -10   1  -1   43.20    3.10
  10   1  -1   36.90    3.00
 -10   1   1   37.30    3.00
 -10  -1  -1   40.00    3.00
 -10   1   1   41.50    3.40
  10  -2  -1    3.20    0.70
 -10   2  -1    3.00    0.60
 -10  -2   1    3.50    0.60
  10  -2  -1    3.50    0.70
  10   2   1    2.80    0.40
  10  -2  -1    3.20    0.50
 -10   2  -1    3.60    0.60
 -10   2   1    3.00    0.60
 -10   2   1    3.00    0.60
  10   2  -1    2.80    0.50
  10   2  -1    3.40    0.40
  10  -2   1    2.90    0.60
 -10  -2  -1    3.30    0.60
  10  -3  -1    5.80    0.80
 -10   3  -1    6.90    1.30
 -10   3  -1    4.60    0.80
  10  -3  -1    6.30    1.00
 -10  -3   1    6.60    0.80
  10   3   1    8.00    0.70
  10  -3  -1    6.50    0.80
 -10   3   1    6.00    0.80
  10  -3   1    7.10    0.80
  10   3  -1    5.70    0.70
  10  -3   1    5.50    0.80
 -10   3   1    7.20    1.40
 -10  -3  -1    6.20    0.80
  10  -3   1    7.60    1.00
 -10   4  -1   30.20    2.60
 -10  -4   1   31.40    2.40
  10   4   1   27.60    2.20
  10  -4  -1   27.00    2.60
  10  -4  -1   28.70    2.40
  10  -4  -1   30.20    2.70
 -10   4   1   33.80    2.60
  10  -4   1   30.60    2.40
  10  -4   1   25.80    2.60
 -10  -4  -1   28.10    2.40
  10  -4   1   24.20    2.50
  10  -5  -1   26.00    2.50
  10  -5  -1   26.50    2.10
 -10  -5   1   28.50    2.40
  10  -5  -1   23.10    2.40
  10  -5   1   26.10    2.40
 -10  -5  -1   30.20    2.30
  10  -5   1   28.90    2.60
  10  -5   1   23.80    2.10
 -10  -6   1    0.80    0.40
 -10   6  -1    0.50    0.40
  10  -6  -1    0.90    0.40
 -10   6   1    0.40    0.30
  10  -6   1    0.60    0.40
 -10  -6  -1    0.10    0.30
  10  -7  -1    3.90    0.70
 -10   7  -1    4.00    0.60
 -10   7   1    2.10    0.50
  10  -7   1    3.00    0.60
 -11   0  -1    0.50    0.30
 -11   0   1   -0.10    0.30
  11   0  -1    0.20    0.30
 -11   0  -1    0.00    0.30
 -11   0   1   -0.10    0.20
  11   0   1    0.10    0.20
  11   0   1    0.50    0.20
  11   0  -1   -0.10    0.20
 -11   1  -1    6.60    0.80
  11   1   1    6.40    0.70
  11   1   1    6.40    0.90
 -11  -1   1    7.20    0.80
  11  -1  -1    7.30    0.70
  11  -1  -1    6.90    0.90
 -11  -1  -1    6.60    0.80
  11   1  -1    6.50    0.70
 -11   1   1    6.90    0.80
  11  -1   1    6.00    0.70
 -11   1   1    5.60    0.70
  11  -1   1    6.90    0.90
  11  -2  -1    0.40    0.40
  11  -2  -1   -0.30    0.40
 -11   2  -1    0.30    0.30
 -11  -2   1    0.30    0.40
 -11   2  -1   -0.20    0.30
  11  -2  -1    0.40    0.30
  11  -2   1   -0.10    0.20
 -11  -2  -1    0.70    0.40
  11  -2   1    0.30    0.40
  11   2  -1    0.20    0.20
 -11   2   1    0.30    0.30
  11  -2   1    0.30    0.40
 -11   2   1    0.40    0.30
 -11  -3   1   23.60    2.00
  11  -3  -1   25.10    2.20
 -11   3  -1   24.30    2.00
  11  -3  -1   22.80    2.00
 -11   3  -1   18.30    1.90
  11  -3  -1   18.60    2.00
 -11   3   1   25.10    2.10
  11  -3   1   21.70    2.10
  11  -3   1   23.60    2.00
  11  -3   1   25.50    2.30
 -11   3   1   19.80    1.90
  11   3  -1   20.20    1.90
 -11  -3  -1   24.70    2.00
 -11  -4   1   31.20    2.60
  11  -4  -1   28.70    2.80
  11  -4  -1   32.20    2.60
  11  -4  -1   26.60    2.70
 -11   4  -1   33.30    2.70
  11   4  -1   31.20    2.50
 -11  -4  -1   34.30    2.60
 -11   4   1   33.50    2.80
  11  -4   1   29.90    2.50
  11  -4   1   27.40    2.70
  11  -4   1   35.00    2.90
  11  -5  -1    2.50    0.50
  11  -5  -1    2.20    0.60
 -11   5  -1    3.20    0.70
 -11  -5   1    3.90    0.60
 -11   5   1    3.30    0.70
  11  -5   1    3.70    0.60
 -11  -5  -1    3.70    0.60
  11  -6  -1    3.10    0.70
 -11   6  -1    2.90    0.60
 -11  -6   1    1.90    0.40
 -11  -6  -1    2.10    0.40
  11  -6   1    1.30    0.50
 -11   6   1    2.10    0.50
 -11   7  -1    2.30    0.40
 -11   7   1    1.20    0.30
  12   0  -1   -0.40    0.20
 -12   0  -1   -0.30    0.20
  12   0   1   -0.30    0.30
  12   0  -1    0.40    0.30
 -12   0   1    0.10    0.30
 -12   0   1    0.10    0.30
 -12   0  -1    0.10    0.30
 -12  -1   1  214.88   14.80
  12  -1  -1  207.68   14.90
  12   1   1  194.58   14.60
  12  -1  -1  203.08   14.70
 -12   1  -1  215.48   14.80
  12   1   1  190.78   14.70
 -12   1  -1  194.48   14.90
 -12   1   1  198.08   14.70
 -12   1   1  208.08   14.70
 -12  -1  -1  208.28   14.80
  12   1  -1  179.48   14.60
  12   1  -1  194.88   14.70
  12  -1   1  180.38   14.70
 -12   2  -1   18.90    1.60
 -12   2  -1   17.90    1.60
 -12  -2   1   19.30    1.60
  12  -2  -1   15.30    1.50
  12  -2  -1   19.60    1.90
  12  -2   1   16.60    1.70
 -12   2   1   15.80    1.60
 -12  -2  -1   18.20    1.60
  12  -2   1   14.60    1.50
 -12   2   1   18.20    1.60
  12  -2   1   20.10    1.90
  12  -3  -1  158.08   11.40
 -12   3  -1  150.88   11.40
 -12  -3   1  150.38   11.40
  12  -3   1  153.78   11.40
  12  -3   1  151.18   11.70
 -12  -3  -1  146.89   11.40
 -12   3   1  156.58   11.50
  12  -4  -1   51.99    4.80
  12  -4  -1   58.09    4.60
 -12  -4   1   63.39    4.70
 -12   4  -1   66.09    4.80
  12  -4   1   61.89    4.80
 -12  -4  -1   52.59    4.60
 -12   4   1   63.49    4.80
  12  -4   1   63.59    4.70
  12  -5  -1    0.20    0.20
 -12   5  -1    0.20    0.30
  12  -5  -1    0.30    0.40
 -12  -5   1   -0.20    0.20
  12  -5   1    0.60    0.40
 -12  -5  -1   -0.10    0.30
 -12   5   1    0.20    0.30
  12  -5   1    0.40    0.30
 -12  -6   1    0.20    0.20
  12  -6  -1    0.40    0.40
 -12   6  -1    0.90    0.30
 -12   6   1    0.00    0.20
  12  -6   1    0.60    0.30
  13   0   1    0.40    0.50
  13   0  -1    0.20    0.20
 -13   0  -1   -0.40    0.20
 -13   0   1   -0.50    0.30
 -13   0   1    0.30    0.30
  13   0   1    0.00    0.20
  13   0  -1   -0.30    0.60
 -13   1  -1   14.80    1.40
 -13  -1   1   17.30    1.50
  13   1   1   15.00    1.40
 -13   1  -1   17.20    1.50
  13  -1  -1   18.10    1.70
 -13   1   1   12.20    1.40
  13   1  -1   15.30    1.60
  13   1  -1   15.80    1.40
  13  -1   1   19.10    1.70
  13  -1   1   13.30    1.40
 -13   1   1   16.30    1.40
 -13  -1  -1   17.40    1.50
 -13   2  -1    3.70    0.60
 -13  -2   1    4.30    0.70
  13  -2  -1    4.30    0.90
 -13   2  -1    3.30    0.60
  13  -2  -1    2.80    0.60
  13  -2   1    4.70    1.00
  13  -2   1    2.90    0.60
 -13  -2  -1    3.70    0.70
 -13   2   1    4.10    0.70
  13   2  -1    4.90    0.60
 -13   2   1    3.00    0.60
  13  -3  -1   38.40    3.20
 -13   3  -1   30.20    2.80
 -13   3  -1   35.80    3.50
  13  -3  -1   37.00    2.90
 -13   3   1   36.10    3.40
  13  -3   1   29.90    2.90
  13  -3   1   38.20    2.90
  13  -4  -1   27.80    2.60
  13  -4  -1   33.30    2.70
 -13  -4   1   31.80    2.50
 -13   4  -1   32.00    2.60
  13  -4   1   30.80    2.80
  13  -4   1   30.50    2.70
 -13  -4  -1   30.60    2.50
 -13   4   1   29.10    2.60
 -13   5  -1    1.20    0.40
  13  -5  -1    2.10    0.60
 -13  -5   1    1.00    0.30
  13  -5  -1    0.80    0.50
 -13   5   1    0.60    0.30
 -13  -5  -1    0.30    0.20
  13  -5   1    0.60    0.30
  13  -5   1    0.00    0.40
 -13   6  -1    0.40    0.20
 -13   6   1    0.90    0.30
  14   0   1    0.20    0.40
 -14   0   1   -0.20    0.30
 -14   0  -1   -0.20    0.30
  14   0  -1   -0.60    0.40
  14   0   1   -0.20    0.20
  14   0  -1    0.20    0.20
 -14  -1   1  104.39    8.50
  14  -1  -1  103.19    8.40
  14  -1  -1  114.09    8.70
 -14   1  -1  120.59    8.40
 -14   1  -1  103.39    8.50
 -14   1   1  118.99    8.40
  14  -1   1  119.09    8.70
  14  -1   1  109.59    8.40
 -14   1   1  103.29    8.50
  14   1  -1  127.69    8.50
 -14   2  -1    1.80    0.40
 -14   2  -1    0.50    0.30
  14  -2  -1    1.40    0.70
 -14  -2   1    0.80    0.40
  14  -2  -1    0.60    0.30
 -14  -2  -1    0.90    0.40
  14  -2   1    0.60    0.30
  14  -2   1    0.50    0.60
 -14   2   1    0.90    0.40
 -14   2   1    1.30    0.40
  14   2  -1    0.70    0.30
 -14   3  -1  197.78   15.70
  14  -3  -1  229.38   15.70
 -14  -3   1  209.68   15.70
 -14   3   1  217.78   15.70
 -14  -3  -1  207.08   15.70
 -14   4  -1    1.10    0.40
  14  -4  -1    0.80    0.30
 -14  -4   1    1.30    0.40
 -14   4   1    1.50    0.50
 -14  -4  -1    1.00    0.30
  14  -4   1    0.90    0.30
 -14   5  -1    9.50    0.90
 -14  -5   1    8.70    0.80
 -14   5   1    7.00    0.90
 -14  -5  -1    8.50    0.80
 -15   0  -1    0.00    0.20
 -15   0   1    0.10    0.20
  15   0   1    0.10    0.20
  15   0  -1    0.00    0.20
 -15   1  -1    6.60    0.80
  15  -1  -1    6.20    0.80
 -15  -1   1    6.60    0.80
  15   1   1    7.20    0.80
  15  -1   1    7.00    0.80
 -15   1   1    6.30    0.80
 -15  -1  -1    7.70    0.80
  15   1  -1    7.80    0.80
 -15   2  -1    1.70    0.40
 -15  -2   1    1.80    0.40
  15   2   1    2.00    0.40
 -15   2  -1    1.80    0.40
  15  -2  -1    1.50    0.40
 -15   2   1    1.70    0.40
  15  -2   1    1.50    0.40
 -15   2   1    1.50    0.40
 -15  -2  -1    2.40    0.50
  15  -3  -1    4.20    0.60
 -15  -3   1    4.70    0.60
 -15   3  -1    3.50    0.50
 -15   3  -1    4.70    0.60
  15  -3   1    4.60    0.60
 -15  -3  -1    4.90    0.60
 -15   3   1    5.00    0.60
  15  -4  -1    0.50    0.20
 -15   4  -1    0.20    0.20
 -15  -4   1    0.10    0.20
  15  -4   1    0.30    0.20
 -15   4   1    0.40    0.20
 -15  -4  -1    0.30    0.20
 -15   5  -1    2.20    0.40
 -15   5   1    1.90    0.40
 -15  -5  -1    1.60    0.30
  16   0  -1    0.00    0.20
 -16   0  -1    0.20    0.20
  16   0   1   -0.10    0.20
 -16   0   1    0.80    0.30
  16  -1  -1    6.50    0.80
  16   1   1    6.40    0.70
 -16   1  -1    6.10    0.70
 -16  -1   1    6.10    0.80
  16   1  -1    6.80    0.70
 -16  -1  -1    7.00    0.80
 -16   1   1    7.70    0.80
  16  -1   1    8.10    0.80
  16  -2  -1    9.90    1.00
 -16  -2   1    9.60    1.00
  16   2   1    9.70    0.90
 -16   2   1    7.80    0.90
 -16  -2  -1   10.80    1.00
  16   2  -1   10.10    0.90
  16  -2   1    8.30    0.90
  16  -3  -1    1.80    0.40
 -16   3  -1    1.50    0.30
 -16  -3   1    1.50    0.40
 -16  -3  -1    1.60    0.40
 -16   3   1    1.20    0.30
  16  -3   1    1.90    0.40
 -16  -4   1    1.70    0.30
 -16   4  -1    2.00    0.30
  16  -4  -1    2.20    0.40
 -16   4   1    1.30    0.30
 -16  -4  -1    1.40    0.30
  16  -4   1    2.40    0.40
 -17   0   1    0.10    0.20
 -17   0  -1    0.00    0.20
  17   0  -1    0.20    0.30
  17   0   1    0.00    0.20
 -17  -1   1    0.80    0.30
  17   1   1    0.70    0.30
  17  -1  -1    0.20    0.20
 -17   1  -1    0.30    0.20
  17  -1   1    0.70    0.20
 -17   1   1    0.50    0.20
 -17  -1  -1    0.50    0.20
  17   1  -1    1.10    0.30
 -17  -2   1    0.80    0.30
 -17   2  -1    0.90    0.30
  17  -2  -1    0.80    0.30
 -17  -2  -1    1.00    0.30
 -17   2   1    0.70    0.20
  17  -2   1    0.60    0.20
  17  -3  -1    0.50    0.20
 -17  -3   1    0.60    0.20
 -17  -3  -1    0.10    0.20
  17  -3   1    0.20    0.20
 -18   0  -1   -0.20    0.10
  18   0  -1   -0.30    0.10
  18   0   1   -0.20    0.10
 -18   0   1    0.10    0.10
 -18  -1   1    4.50    0.50
  18  -1  -1    4.60    0.50
 -18   1  -1    4.30    0.40
 -18   1   1    3.80    0.40
 -18  -1  -1    3.70    0.50
  18  -1   1    4.00    0.50
   0   0  -2  876.91   63.99
   0  -1   2    0.30    0.10
   0   1  -2    0.10    0.10
   0   1   2    0.20    0.10
   0   2  -2  271.27   20.40
   0  -2  -2  292.87   20.40
   0  -2   2  275.67   20.40
   0  -3  -2    0.20    0.10
   0   3   2   -0.10    0.20
   0   3   2    0.10    0.10
   0   3  -2    0.10    0.20
   0  -4   2 1361.36   95.19
   0  -4   2 1159.28   95.09
   0  -4  -2 1360.86   95.19
   0   4   2 1360.36   95.09
   0   5  -2    0.10    0.30
   0  -5   2    0.00    0.30
   0   5   2    0.30    0.30
   0  -5  -2    0.00    0.30
   0   5   2    0.00    0.30
   0  -6   2   46.60    3.60
   0   6  -2   41.60    3.70
   0   6  -2   39.80    3.50
   0   6   2   39.00    3.50
   0   6   2   48.40    3.80
   0  -6  -2   44.70    3.70
   0  -7   2    0.30    0.50
   0   7  -2   -0.20    0.30
   0   7   2    0.00    0.30
   0   8   2    8.90    1.00
   0   8  -2    8.90    1.00
  -1   0  -2 1186.08   82.29
  -1   0   2 1070.69   82.39
  -1   1  -2 1561.04  103.59
  -1  -1   2 1397.26  107.69
   1  -1  -2 1339.07  109.09
  -1  -1  -2 1412.46  105.49
   1  -1   2 1465.35  110.19
  -1  -1  -2 1312.47  102.29
  -1   1   2 1360.86  102.79
  -1  -2   2 4466.15  345.27
  -1   2  -2 4852.71  345.97
   1  -2  -2 5034.30  355.76
  -1  -2   2 4745.53  352.36
  -1  -2  -2 4766.02  351.26
  -1   2   2 4585.74  345.57
   1  -2   2 4863.61  358.66
   1   3   2   18.90    1.80
  -1   3  -2   19.30    1.90
   1  -3  -2   25.40    1.80
  -1  -3   2   24.20    1.80
   1   3  -2   21.60    1.80
  -1  -3  -2   23.30    1.70
   1  -3   2   22.10    1.80
  -1   3   2   21.30    1.80
   1  -4  -2  257.87   19.20
  -1   4  -2  278.67   19.20
   1  -4  -2  267.27   19.20
  -1  -4   2  256.27   19.10
   1   4   2  253.47   19.20
  -1   4  -2  267.77   19.30
   1   4   2  232.48   19.20
  -1   4   2  287.47   19.20
   1  -4   2  258.97   19.20
   1   4  -2  255.37   19.20
  -1  -4  -2  259.77   19.20
   1   5   2   26.50    2.40
   1  -5  -2   27.90    2.40
  -1  -5   2   24.60    2.50
   1   5   2   28.30    2.40
  -1   5  -2   30.00    2.40
  -1   5  -2   30.00    2.50
   1  -5   2   27.20    2.40
  -1   5   2   26.20    2.50
   1   5  -2   26.90    2.50
  -1  -5  -2   28.70    2.40
   1   5  -2   30.00    2.40
  -1   5   2   29.00    2.40
   1  -6  -2   45.80    3.60
  -1   6  -2   43.80    3.70
  -1   6  -2   41.40    3.60
   1   6   2   39.20    3.60
  -1  -6   2   42.90    3.50
   1  -6   2   41.30    3.50
  -1   6   2   42.30    3.70
  -1   6   2   41.00    3.60
   1   6  -2   42.00    3.50
  -1  -6  -2   41.40    3.50
   1   6  -2   43.30    3.70
  -1   7  -2    0.80    0.50
  -1   7  -2    0.90    1.00
   1   7   2    1.10    0.80
   1   7   2    0.50    0.40
   1  -7   2    0.10    0.40
   1   7  -2    0.10    0.80
   1   7  -2    0.30    0.40
  -1   7   2    0.90    0.50
  -1   8  -2    7.50    0.90
   1   8   2    5.80    0.80
  -1   8   2    7.60    0.90
   1   8  -2    6.40    0.80
  -2   0  -2 5445.66  398.86
  -2   1  -2  216.28   14.50
   2   1   2  194.68   14.40
   2   1   2  194.68   14.40
  -2   1   2  209.58   14.50
   2   1  -2  179.28   14.40
   2  -1   2  195.88   14.50
  -2   2  -2 1838.72  122.99
  -2  -2   2 1672.43  128.49
  -2  -2   2 1647.34  121.89
   2  -2  -2 1825.52  139.99
  -2   2   2 1480.75  122.39
   2  -2   2 1708.93  135.49
  -2  -2  -2 1573.04  121.39
  -2  -2  -2 1685.73  126.39
   2  -3  -2  412.76   31.40
  -2   3   2  452.75   31.50
   2  -3   2  427.96   31.40
  -2  -4   2   26.00    2.20
   2  -4  -2   24.80    2.20
  -2   4  -2   26.00    2.10
  -2   4  -2   25.90    2.20
   2   4   2   27.00    2.10
   2   4   2   26.90    2.20
   2  -4   2   26.60    2.20
  -2   4   2   26.70    2.30
   2  -4   2   22.70    2.10
  -2  -4  -2   25.50    2.20
   2   4  -2   26.60    2.20
   2   4  -2   26.20    2.20
   2  -5  -2    0.70    0.40
  -2  -5   2    1.10    0.50
   2   5   2    0.30    0.30
  -2   5  -2    1.00    0.40
   2   5   2    0.90    0.40
  -2   5  -2    1.70    0.50
   2  -5  -2    1.30    0.50
  -2  -5  -2    1.20    0.60
   2  -5   2    1.10    0.40
   2   5  -2    2.40    0.60
   2   5  -2    1.30    0.40
  -2   5   2    1.10    0.40
   2  -5   2    1.70    0.50
  -2   5   2    0.80    0.40
   2   6   2  106.49    8.00
  -2  -6   2  108.29    7.80
   2   6   2   89.69    7.80
  -2   6  -2  103.29    8.00
  -2   6   2  102.19    8.00
  -2   6   2   98.19    8.00
   2   6  -2   91.29    8.10
   2  -6   2  103.29    8.10
   2   6  -2  111.59    8.00
  -2   7  -2   29.20    2.80
   2  -7  -2   27.40    2.60
   2   7   2   29.30    2.70
  -2   7  -2   29.60    2.50
   2   7   2   23.50    2.40
   2  -7   2   27.50    2.60
   2   7  -2   27.20    2.70
  -2   7   2   27.40    2.70
   2   7  -2   28.40    2.50
  -2   7   2   32.00    2.60
   2   8   2    0.20    0.30
  -2   8  -2   -0.30    0.30
   2   8  -2    0.20    0.30
  -2   8   2    0.20    0.30
  -3   0  -2  844.92   61.99
  -3   0   2  926.11   74.09
  -3   0   2  829.82   62.09
  -3   0  -2  822.62   68.49
  -3  -1   2  775.92   61.59
  -3  -1   2  728.53   61.99
   3  -1  -2  915.31   76.19
  -3   1  -2  793.72   56.29
   3  -1   2  773.12   69.59
  -3   1   2  675.53   55.99
   3  -2  -2  126.29    9.40
   3   2  -2  118.89    9.40
  -3   2   2  134.39    9.50
  -3   2   2  125.59    9.50
   3  -2   2  136.39    9.50
  -3   3  -2  780.52   55.89
   3   3   2  725.63   55.69
  -3   3   2  796.62   55.89
  -3   4  -2  141.19   11.90
   3  -4  -2  169.58   11.90
  -3  -4   2  161.28   11.80
   3  -4   2  163.38   11.90
  -3   4   2  159.58   11.90
   3   4  -2  174.28   11.80
   3   4  -2  150.98   11.80
   3  -4   2  153.08   11.80
   3   5   2    4.50    0.60
   3   5   2    5.70    0.80
   3  -5  -2    4.40    0.90
  -3  -5   2    6.50    0.80
  -3   5  -2    4.60    0.90
  -3   5  -2    6.40    1.00
  -3   5  -2    6.20    0.80
   3   5  -2    4.50    0.70
  -3   5   2    6.50    0.80
  -3   5   2    4.70    1.10
   3   5  -2    5.30    0.80
   3  -5   2    5.30    0.90
  -3   5   2    4.30    0.90
   3  -5   2    5.30    0.80
   3   6   2    9.00    1.30
   3  -6  -2   13.90    1.40
  -3   6  -2   11.30    2.30
  -3   6  -2    9.30    1.40
  -3   6  -2   12.60    1.30
   3  -6   2   11.90    1.40
   3   6  -2   10.30    1.20
  -3   6   2   12.80    1.30
  -3   6   2   12.50    1.50
   3  -7  -2    0.70    0.50
   3   7   2    0.20    0.40
  -3   7  -2    0.00    0.30
   3   7   2    0.50    0.50
  -3   7  -2    0.80    0.60
  -3   7   2    0.50    0.50
  -3   7   2    1.00    0.70
   3   7  -2    0.50    0.40
   3   7  -2    0.50    0.40
   3  -7   2    0.70    0.60
  -3   8  -2   30.30    2.30
   3   8   2   25.70    2.30
  -3   8   2   27.80    2.30
   3   8  -2   24.00    2.30
   4   0   2  630.04   45.70
   4  -1  -2   18.70    1.60
   4   1   2   21.10    1.50
   4   1  -2   21.40    1.60
  -4   1   2   19.70    1.60
  -4   2  -2  256.67   19.30
   4  -2  -2  255.17   19.30
   4  -2   2  289.97   19.30
  -4   2   2  251.17   19.30
   4   2  -2  264.97   19.20
  -4   3  -2  372.56   29.10
   4  -3  -2  391.26   29.20
   4  -3  -2  437.06   29.20
  -4   3  -2  393.56   29.20
  -4   3   2  420.26   29.10
  -4   3   2  406.86   29.30
   4  -3   2  375.66   29.10
   4  -4  -2  147.79   10.90
  -4   4  -2  143.39   10.90
   4  -4  -2  136.89   10.80
   4   4  -2  126.69   10.70
  -4   4   2  137.19   10.90
   4   4  -2  160.18   10.70
   4  -4   2  142.19   10.80
  -4   4   2  146.99   10.80
   4  -4   2  160.58   10.90
  -4   5  -2   74.79    5.80
   4  -5  -2   77.09    5.80
  -4   5  -2   68.59    5.90
  -4  -5   2   75.49    5.70
  -4   5  -2   75.09    5.70
   4  -5  -2   63.79    5.70
   4  -5   2   80.99    5.80
   4  -5   2   70.29    6.10
  -4   5   2   78.09    5.70
  -4   5   2   74.09    5.80
  -4   6  -2   52.79    4.70
  -4   6  -2   58.29    4.60
   4   6   2   59.19    4.70
   4   6   2   54.89    4.50
  -4   6  -2   58.39    5.20
   4  -6  -2   63.99    4.80
  -4   6   2   61.49    5.00
  -4   6   2   49.80    4.70
   4   6  -2   53.39    4.50
   4   6  -2   61.49    4.70
  -4   6   2   62.09    4.70
   4  -6   2   56.49    4.70
   4   7   2   10.10    1.20
  -4   7  -2   11.70    1.20
   4  -7  -2   11.10    1.40
  -4   7  -2   11.00    1.60
   4   7  -2   10.60    1.20
   4  -7   2    9.60    1.30
  -4   7   2   11.60    1.20
   4   8   2    0.20    0.20
  -4   8  -2    0.20    0.30
  -4   8   2    0.00    0.30
   4   8  -2   -0.30    0.20
   5   0  -2  324.07   24.70
   5   0  -2  354.66   24.70
   5  -1  -2  252.17   20.40
   5   1   2  262.17   20.30
  -5   1  -2  316.17   20.40
   5   1   2  288.97   20.30
   5   1  -2  272.47   20.40
   5  -1   2  289.07   20.50
   5  -2  -2   61.69    4.50
  -5   2  -2   57.29    4.50
  -5   2   2   55.69    4.50
   5   2  -2   61.49    4.40
   5  -3  -2  138.49    9.90
   5  -3  -2  127.39   10.10
   5   3   2  137.69    9.90
  -5   3  -2  147.99   10.00
  -5   3  -2  134.59   10.10
   5  -3   2  127.79    9.90
  -5   3   2  136.69   10.10
   5  -3   2  126.89   10.10
   5  -3   2  149.19   10.10
  -5   3   2  135.59   10.20
   5   3  -2  124.39    9.90
  -5   4  -2   99.19    7.30
   5  -4  -2   92.99    6.90
   5  -4  -2   96.69    7.20
  -5   4  -2   94.39    7.10
   5   4   2   86.99    7.00
  -5   4  -2  103.69    7.20
   5  -4   2   86.39    7.10
  -5   4   2   96.79    7.30
   5   4  -2   87.59    7.00
   5  -4   2   89.89    7.30
   5  -4   2   97.29    7.00
  -5   5  -2   23.60    2.40
   5  -5  -2   25.50    2.40
  -5  -5   2   27.10    2.20
  -5   5  -2   24.90    2.30
  -5   5  -2   22.40    2.30
   5   5   2   28.20    2.30
   5  -5  -2   27.80    2.40
   5  -5   2   23.50    2.30
  -5   5   2   25.70    2.40
   5  -5   2   28.00    2.40
   5   5  -2   30.20    2.40
   5   5  -2   27.00    2.20
  -5   5   2   30.90    2.60
  -5   6  -2   18.80    1.70
   5  -6  -2   20.10    1.90
   5   6   2   21.10    1.80
  -5   6  -2   17.10    2.00
  -5  -6   2   13.90    1.60
   5   6   2   17.00    1.60
  -5   6  -2   15.60    1.80
   5   6  -2   19.90    1.80
  -5   6   2   15.80    1.80
  -5   6   2   17.40    1.70
   5  -6   2   21.10    1.90
  -5   6   2   19.00    2.00
   5   6  -2   15.80    1.60
  -5   7  -2    6.30    0.80
   5  -7  -2    6.90    1.00
  -5   7  -2    6.10    1.00
   5   7   2    6.50    0.90
   5   7  -2    6.30    0.90
  -5   7   2    5.40    0.80
   5  -7   2    7.70    1.00
   5   8   2    0.90    0.30
   5   8  -2    1.50    0.40
  -5   8   2    0.70    0.50
   6   0   2    1.60    0.30
   6   0  -2    1.70    0.30
   6   0  -2    1.30    0.30
   6   1   2  110.19    7.90
   6   1   2  112.39    7.90
   6  -1  -2  106.79    8.00
   6   1  -2  112.19    8.00
   6  -1   2  100.09    8.10
   6  -2  -2    0.30    0.20
   6   2   2    0.40    0.10
  -6   2  -2    0.40    0.30
   6  -2   2    0.10    0.20
   6  -2   2    0.10    0.20
   6   2  -2    0.10    0.10
   6   3   2  529.15   37.70
   6  -3  -2  484.25   37.70
  -6   3  -2  537.75   37.80
   6  -3  -2  531.25   37.90
  -6   3  -2  511.55   37.90
   6  -3   2  563.24   37.90
   6  -3   2  489.85   37.90
   6  -3   2  557.04   37.80
   6   3  -2  460.35   37.70
  -6   3   2  522.95   37.80
   6  -4  -2    2.30    0.60
   6  -4  -2    2.20    0.40
  -6   4  -2    2.90    0.50
  -6   4  -2    3.40    0.70
  -6   4  -2    2.10    0.60
   6   4   2    2.10    0.40
  -6  -4   2    3.30    0.50
   6  -4  -2    2.80    0.60
  -6   4   2    2.80    0.50
   6  -4   2    1.60    0.60
  -6   4   2    3.90    0.80
   6  -4   2    3.10    0.40
  -6   4   2    2.60    0.60
   6  -4   2    3.50    0.70
  -6  -5   2    5.50    0.80
   6   5   2    5.60    0.70
  -6   5  -2    4.30    0.90
   6   5   2    4.20    0.60
  -6   5  -2    6.40    0.90
   6  -5  -2    5.60    1.00
   6  -5  -2    3.40    0.70
  -6   5  -2    4.40    0.70
   6   5  -2    5.60    0.80
  -6   5   2    4.90    0.70
  -6  -5  -2    5.40    0.80
   6  -5   2    3.70    0.80
   6  -5   2    5.60    1.00
   6   5  -2    5.10    0.70
  -6   5   2    4.10    0.80
  -6   5   2    3.70    0.80
   6  -6  -2    8.60    1.20
  -6   6  -2    7.90    1.10
  -6   6  -2    7.70    1.00
   6   6   2    7.70    0.90
  -6  -6   2    8.70    0.90
  -6   6  -2    7.50    1.40
   6   6  -2    8.80    1.00
  -6   6   2    7.80    1.00
   6   6  -2   10.50    1.20
   6  -6   2    9.30    1.20
  -6   6   2    6.40    1.10
  -6   6   2    9.50    1.40
   6  -7  -2    8.50    1.10
  -6   7  -2    6.10    0.90
   6   7   2    8.90    0.90
  -6   7  -2    7.50    1.00
  -6   7   2    8.30    1.10
   6  -7   2    6.50    1.00
  -6   7   2    7.20    0.90
   6   7  -2    6.80    0.90
   6   8   2    0.40    0.30
   6   8  -2    0.10    0.20
  -7   0   2 1432.06  122.69
   7   1   2   19.80    1.60
   7  -1  -2   22.40    1.70
   7   1   2   18.60    1.60
   7  -1  -2   22.30    1.70
   7   1  -2   20.80    1.60
   7  -1   2   19.30    1.70
   7   1  -2   20.20    1.60
   7   2   2    3.10    0.30
  -7   2  -2    2.10    0.50
   7  -2  -2    2.30    0.50
   7  -2  -2    4.50    0.70
   7  -2  -2    2.60    0.40
   7  -2   2    2.60    0.40
  -7   2   2    3.10    0.50
   7  -2   2    2.60    0.50
   7   2  -2    3.10    0.40
   7   3   2  148.69   11.80
  -7   3  -2  161.18   12.00
   7  -3  -2  177.38   12.00
   7  -3  -2  158.58   12.00
  -7   3  -2  176.58   12.00
   7  -3  -2  158.68   11.80
  -7   3   2  175.48   12.00
   7  -3   2  154.68   11.80
   7  -3   2  156.88   12.00
  -7   3   2  147.09   12.00
   7   3  -2  169.48   11.90
   7  -3   2  148.59   12.00
  -7   4  -2   19.90    2.10
  -7   4  -2   22.40    1.90
   7  -4  -2   21.80    2.00
  -7   4  -2   23.10    2.00
   7   4   2   21.10    1.80
   7  -4  -2   22.90    2.10
   7  -4  -2   20.70    1.80
  -7  -4   2   24.30    1.90
   7  -4   2   25.00    2.10
  -7   4   2   26.20    2.10
   7  -4   2   21.10    1.80
   7   4  -2   20.40    1.90
  -7   4   2   20.60    2.10
   7  -4   2   25.10    2.10
  -7   4   2   21.10    1.90
  -7  -4  -2   23.60    1.90
   7   5   2    8.60    1.00
   7  -5  -2   11.70    1.30
   7  -5  -2    9.60    1.20
  -7  -5   2   10.00    1.00
  -7   5  -2   11.20    1.20
  -7   5  -2    7.90    1.00
   7  -5   2    8.80    0.90
  -7   5   2    9.60    1.00
   7  -5   2   10.20    1.20
   7  -5   2    7.70    1.60
  -7   5   2   10.70    1.20
  -7   5   2    8.80    1.30
   7   5  -2   11.50    1.00
   7  -6  -2    6.00    1.50
  -7  -6   2    8.90    1.10
  -7   6  -2    8.50    1.10
   7   6   2   11.40    1.10
   7  -6  -2    7.60    1.10
   7   6  -2   10.70    1.20
  -7   6   2    8.40    1.00
  -7   6   2    9.00    1.80
   7  -6   2    9.00    1.20
   7   6  -2   11.60    1.10
   7  -6   2    7.30    1.40
   7   7   2   13.00    1.30
   7  -7  -2   12.80    1.40
   7  -7   2   12.20    1.40
   7   7  -2   13.90    1.30
   7   8  -2    3.80    0.50
  -8   0  -2 1651.33  124.39
  -8   0   2 1698.03  124.89
  -8   0  -2 1793.82  142.69
   8  -1  -2 1466.05  113.19
   8  -1   2 1658.03  113.49
   8  -2  -2    2.30    0.40
   8  -2  -2    1.60    0.50
   8  -2  -2    2.50    0.50
   8   2   2    1.30    0.30
   8   2  -2    2.50    0.40
   8  -2   2    2.10    0.50
   8  -2   2    1.90    0.40
   8  -2   2    2.00    0.50
   8   2  -2    1.90    0.40
   8  -3  -2    0.80    0.40
  -8  -3   2    0.90    0.40
   8   3   2    0.70    0.20
   8  -3  -2    1.00    0.30
   8  -3  -2    0.90    0.40
   8   3  -2    0.80    0.30
  -8  -3  -2    1.00    0.60
  -8   3   2    1.60    0.50
   8  -3   2    0.60    0.30
   8  -3   2    1.00    0.50
   8  -3   2    1.10    0.50
  -8   4  -2   34.40    2.70
   8   4   2   29.00    2.40
   8  -4  -2   29.10    2.60
   8  -4  -2   27.20    2.40
   8  -4  -2   29.10    2.60
  -8  -4   2   31.20    2.50
  -8   4   2   31.80    2.60
   8  -4   2   31.00    2.40
   8  -4   2   27.80    2.60
   8   4  -2   27.20    2.50
  -8  -4  -2   32.00    2.40
   8  -4   2   31.70    2.60
  -8   5  -2   95.29    6.80
   8  -5  -2   74.09    6.40
   8   5   2   90.39    6.60
   8  -5  -2   80.39    6.80
  -8  -5   2   84.99    6.50
   8   5  -2   96.69    6.90
   8  -5   2   72.79    6.70
  -8  -5  -2   84.99    6.50
   8  -5   2   92.89    6.90
  -8   5   2   93.39    6.80
   8   6   2    4.40    0.70
  -8   6  -2    3.50    0.70
  -8  -6   2    2.90    0.50
   8  -6  -2    2.70    0.70
  -8   6   2    1.80    0.60
   8   6  -2    4.80    0.90
   8  -6   2    2.40    0.70
   8   6  -2    4.60    1.00
  -8   7  -2    0.80    0.40
   8   7   2    1.00    0.40
   8  -7  -2    0.60    0.40
  -8   7   2    0.20    0.40
   8  -7   2    0.70    0.40
   8   7  -2    1.10    0.50
   9   0   2 1099.59   79.59
   9   0  -2 1090.09   79.59
   9   1   2   18.50    1.60
  -9  -1   2   23.10    1.80
   9  -1  -2   22.20    1.70
   9  -1   2   21.70    1.70
   9  -1   2   20.40    1.90
   9   1  -2   19.40    1.70
  -9  -1  -2   21.20    1.80
   9   1  -2   18.70    1.70
   9  -2  -2   13.90    1.20
  -9  -2   2   13.70    1.20
   9  -2  -2   13.70    1.30
  -9   2  -2   13.80    1.30
   9  -2  -2   11.50    1.70
   9  -2   2   11.50    1.30
   9   2  -2   11.00    1.20
  -9   2   2   13.60    1.30
   9  -2   2   14.20    1.20
   9   2  -2   14.20    1.10
   9  -2   2   11.60    1.70
  -9  -2  -2   13.90    1.40
  -9  -3   2   13.60    1.30
   9  -3  -2   14.60    1.30
   9  -3  -2   13.60    1.50
   9  -3  -2   11.40    1.30
  -9   3  -2   14.40    1.40
  -9   3   2   14.70    1.40
  -9  -3  -2   15.20    1.30
   9   3  -2   13.00    1.30
   9  -3   2   13.50    1.40
   9  -3   2   15.10    1.50
   9  -3   2   15.00    1.30
   9  -4  -2  146.89   10.90
   9  -4  -2  145.39   11.10
   9  -4  -2  133.59   11.10
   9   4   2  146.89   10.80
  -9   4  -2  161.08   11.10
  -9   4  -2  157.88   10.90
  -9  -4   2  151.88   10.90
   9  -4   2  153.78   10.90
  -9   4   2  149.59   11.10
   9  -4   2  129.39   11.00
   9   4  -2  133.29   10.90
  -9  -4  -2  148.39   10.90
  -9  -5   2    5.40    0.70
  -9   5  -2    6.40    0.90
   9  -5  -2    3.80    0.80
   9  -5  -2    3.60    0.80
   9  -5  -2    4.40    0.60
   9   5   2    4.90    0.60
   9  -5   2    5.10    0.60
  -9  -5  -2    5.50    0.70
   9  -5   2    5.60    1.00
   9  -5   2    6.30    1.10
  -9   5   2    4.80    0.90
   9   5  -2    6.10    0.80
  -9  -6   2    1.40    0.40
  -9   6  -2    1.60    0.50
  -9   6   2    2.40    0.60
   9  -6   2    1.10    0.60
   9   6  -2    2.10    0.50
   9  -7  -2    1.10    0.40
  -9   7  -2    0.40    0.30
   9   7  -2    0.90    0.40
  -9   7   2    1.10    0.40
   9  -7   2    0.30    0.30
  10   0   2   96.69    7.00
 -10   0  -2  102.29    7.10
  10   0  -2   91.99    7.00
 -10   0   2  105.69    7.10
  10   0  -2   84.19    7.10
  10   0   2   91.09    7.10
 -10   0   2   87.49    7.00
  10   1   2   50.39    3.90
 -10  -1   2   53.69    4.00
  10  -1  -2   50.39    4.10
 -10   1  -2   55.19    4.00
 -10   1  -2   53.99    3.90
  10   1  -2   46.90    3.90
 -10   1   2   49.70    4.40
 -10  -1  -2   55.19    4.00
 -10   1   2   50.29    3.90
  10   1  -2   49.99    3.80
  10   1  -2   45.50    3.90
  10  -1   2   47.40    4.00
 -10  -2   2   55.59    4.20
  10  -2  -2   56.49    4.20
  10  -2  -2   51.69    4.30
 -10   2  -2   56.99    4.30
  10  -2   2   50.99    4.30
 -10   2   2   47.50    4.20
  10   2  -2   47.90    4.20
  10  -2   2   62.29    4.20
 -10  -2  -2   58.79    4.20
 -10   2   2   58.29    4.30
  10   2  -2   53.39    4.10
  10  -3  -2   30.70    2.50
 -10   3  -2   23.40    2.20
  10   3   2   23.40    2.10
  10  -3  -2   26.40    2.40
 -10  -3   2   28.70    2.30
  10  -3  -2   29.90    2.20
 -10  -3  -2   27.80    2.20
  10  -3   2   28.40    2.50
  10   3  -2   25.80    2.20
  10  -3   2   30.00    2.20
  10  -3   2   22.40    2.30
 -10   3   2   24.20    2.20
 -10  -4   2   21.20    1.80
 -10   4  -2   21.80    2.00
 -10   4  -2   17.20    1.80
  10  -4  -2   22.00    2.10
  10  -4  -2   21.20    1.80
  10  -4  -2   18.30    1.90
 -10  -4  -2   19.80    1.80
  10  -4   2   21.00    1.80
  10  -4   2   19.80    2.00
 -10   4   2   20.50    2.00
  10  -4   2   25.00    2.20
  10  -5  -2    2.40    0.40
 -10   5  -2    2.00    0.70
 -10  -5   2    2.40    0.50
  10  -5  -2    1.70    0.60
  10  -5  -2    2.10    0.60
  10  -5   2    1.50    0.60
  10  -5   2    2.80    0.70
  10  -5   2    1.50    0.40
 -10  -5  -2    2.60    0.50
 -10   5   2    2.20    0.80
 -10  -6   2    1.30    0.50
 -10   6  -2    1.70    0.50
  10  -6  -2    1.80    0.50
  10  -6   2    2.30    0.60
 -10   6   2    1.60    0.50
 -10   7  -2    0.60    0.30
  10  -7   2    0.30    0.30
 -10   7   2    0.80    0.40
 -11   0  -2  107.79    7.90
  11   0   2   96.29    8.10
 -11   0   2  108.99    8.00
  11   0  -2  106.49    8.10
 -11   0   2  121.19    8.10
 -11   0  -2  117.89    8.10
  11   0   2  106.49    8.00
  11   0  -2   95.29    8.00
  11   1   2   34.60    2.80
  11  -1  -2   35.00    3.00
 -11   1  -2   38.00    2.80
 -11   1  -2   35.10    2.90
 -11  -1   2   39.40    2.90
  11  -1  -2   35.10    2.80
  11   1  -2   33.10    3.00
  11  -1   2   39.00    3.00
 -11   1   2   39.40    2.90
  11  -1   2   30.90    2.80
 -11  -1  -2   37.80    2.90
 -11   1   2   37.60    2.90
  11   1  -2   33.30    2.90
  11  -1   2   33.30    2.90
  11  -2  -2  162.48   11.40
 -11   2  -2  159.88   11.40
 -11   2  -2  157.78   11.40
 -11   2   2  134.79   11.40
  11   2  -2  151.58   11.30
 -11   2   2  136.49   11.30
 -11  -2  -2  147.09   11.50
  11   2  -2  173.18   11.50
  11  -3  -2   64.99    5.10
 -11   3  -2   68.89    4.90
  11  -3  -2   56.29    4.90
 -11  -3   2   66.89    4.80
  11  -3  -2   59.09    4.80
 -11   3   2   68.19    4.90
 -11  -3  -2   63.49    4.80
  11   3  -2   62.09    4.80
 -11   3   2   55.39    4.80
  11  -3   2   59.79    5.10
  11  -3   2   57.49    4.90
  11  -3   2   62.49    4.80
  11  -4  -2   18.20    1.70
 -11   4  -2   23.10    1.90
  11  -4  -2   17.80    1.90
 -11  -4   2   20.30    1.80
  11  -4  -2   19.50    2.00
 -11   4  -2   17.80    1.70
  11  -4   2   17.00    1.90
  11  -4   2   19.00    1.70
  11   4  -2   20.80    1.70
  11  -4   2   20.20    2.00
 -11   4   2   21.40    1.90
 -11  -4  -2   20.10    1.70
  11  -5  -2    5.50    1.30
 -11   5  -2    4.10    0.80
  11  -5  -2    3.20    0.50
  11  -5   2    3.70    0.50
 -11   5   2    4.00    0.70
 -11  -5  -2    3.50    0.60
  11  -5   2    3.10    0.70
  11  -6  -2    0.50    0.40
 -11  -6   2    0.60    0.20
 -11   6  -2    0.70    0.40
  11  -6   2    0.50    0.40
 -11   6   2    0.50    0.30
 -11   7  -2    0.00    0.20
  11  -7   2   -0.10    0.50
 -11   7   2    0.00    0.20
 -12   0  -2   42.00    3.40
 -12   0  -2   47.50    3.60
  12   0   2   42.40    3.40
 -12   0   2   43.50    3.40
 -12   0   2   49.10    3.60
  12   0   2   42.00    3.60
  12   0  -2   46.40    3.50
  12   0  -2   42.80    3.60
 -12  -1   2   33.70    2.40
 -12   1  -2   29.30    2.40
  12   1   2   30.40    2.30
  12   1   2   25.80    2.30
 -12   1  -2   28.40    2.50
  12  -1  -2   24.70    2.30
  12  -1   2   24.90    2.30
  12   1  -2   27.60    2.40
 -12  -1  -2   30.90    2.40
  12   1  -2   26.50    2.30
 -12   1   2   31.40    2.40
 -12   1   2   29.30    2.40
 -12   2  -2   10.50    1.00
 -12  -2   2   10.20    1.00
  12  -2  -2    6.70    0.90
  12  -2  -2    9.20    1.20
 -12   2  -2    8.90    0.90
  12  -2   2    7.70    1.10
  12  -2   2    8.00    1.00
  12  -2   2    7.70    0.90
 -12  -2  -2    9.30    1.00
  12  -3  -2    9.80    1.30
  12  -3  -2    9.00    1.10
  12  -3  -2    7.70    1.10
 -12  -3   2    9.40    1.10
 -12   3  -2    7.30    1.00
 -12   3  -2    8.80    1.10
 -12   3   2    7.30    0.90
  12  -3   2    8.60    1.10
  12  -3   2   12.00    1.40
 -12   3   2    9.00    1.20
  12  -3   2   10.40    1.10
 -12  -3  -2    9.40    1.10
 -12   4  -2    8.40    1.00
  12  -4  -2    7.70    1.00
 -12   4  -2    6.10    0.80
  12  -4  -2    7.70    0.90
  12  -4  -2    9.40    1.40
 -12  -4   2    7.30    0.90
 -12   4   2    7.70    1.00
  12  -4   2    7.10    1.00
  12  -4   2    8.20    0.90
 -12  -4  -2    6.80    0.80
  12  -4   2    6.10    1.40
 -12  -5   2   11.80    1.10
 -12   5  -2   10.80    1.20
  12  -5  -2   13.00    1.30
  12  -5  -2    9.80    1.00
 -12  -5  -2   12.60    1.10
  12  -5   2   11.30    1.00
  12  -5   2   10.30    1.20
 -12   5   2   10.00    1.20
 -12   6  -2   28.50    2.60
  12  -6  -2   33.30    2.60
 -12   6   2   31.10    2.60
  12  -6   2   30.70    2.60
 -13   0  -2   62.49    4.60
  13   0   2   62.69    5.10
 -13   0   2   57.39    4.30
 -13   0   2   61.69    4.50
  13   0  -2   50.89    4.40
  13   0   2   54.49    4.40
  13   1   2  301.17   23.40
 -13   1  -2  329.97   23.50
 -13   1  -2  321.47   23.40
  13  -1  -2  300.67   23.40
 -13  -1   2  349.47   23.50
  13   1  -2  303.87   23.40
 -13   1   2  325.17   23.50
  13  -1   2  329.27   23.70
  13  -2  -2    4.70    0.90
 -13   2  -2    5.20    0.70
 -13   2  -2    3.10    0.60
 -13  -2   2    4.90    0.80
  13  -2  -2    4.40    0.70
 -13   2   2    4.10    0.70
 -13   2   2    4.70    0.70
  13  -2   2    5.30    1.00
  13   2  -2    4.70    0.60
  13  -2   2    3.70    0.70
 -13  -2  -2    5.30    0.80
 -13   3  -2   20.90    2.20
  13  -3  -2   22.60    1.90
 -13   3  -2   19.30    1.80
  13  -3  -2   25.10    2.30
  13  -3   2   21.10    2.00
  13  -3   2   22.80    1.90
 -13   3   2   18.60    1.80
  13  -3   2   23.30    2.30
 -13   4  -2    1.90    0.60
  13  -4  -2    1.40    0.60
 -13  -4   2    2.20    0.50
  13  -4  -2    1.30    0.40
 -13  -4  -2    1.40    0.50
  13  -4   2    0.80    0.40
 -13   4   2    1.30    0.50
  13  -4   2    0.90    0.40
  13  -5  -2    0.80    0.60
 -13  -5   2    1.70    0.40
 -13   5  -2    2.00    0.50
 -13   5   2    1.50    0.50
  13  -5   2    1.90    0.40
 -13  -5  -2    2.10    0.40
 -13   6  -2    0.40    0.30
 -13  -6   2    0.80    0.40
 -13   6   2    0.20    0.20
  14   0   2    1.10    0.30
  14   0  -2    0.60    0.50
 -14   0  -2    0.30    0.30
  14   0   2    0.40    0.50
  14   0  -2    0.90    0.30
 -14   0   2    0.40    0.30
  14   1   2    4.20    0.60
 -14   1  -2    2.90    0.60
  14  -1  -2    3.60    0.80
 -14   1  -2    3.70    0.50
 -14  -1   2    2.20    0.60
  14  -1  -2    4.10    0.70
 -14   1   2    2.60    0.60
 -14  -1  -2    3.50    0.70
 -14   1   2    3.60    0.50
  14  -1   2    3.20    0.60
  14  -2  -2    2.40    0.50
 -14   2  -2    3.60    0.60
  14  -2  -2    3.10    0.80
 -14  -2   2    2.90    0.60
 -14   2  -2    3.10    0.60
  14  -2   2    2.60    0.50
  14  -2   2    2.80    0.70
 -14  -2  -2    2.70    0.60
  14   2  -2    3.70    0.60
 -14   2   2    3.60    0.60
 -14   2   2    2.40    0.50
 -14   3  -2   12.30    1.20
 -14   3  -2    9.70    1.10
  14  -3  -2   12.80    1.20
 -14  -3   2   12.90    1.30
  14  -3   2   14.20    1.30
 -14  -3  -2   13.60    1.20
 -14   3   2   10.80    1.10
 -14   3   2   11.10    1.20
 -14  -4   2   26.40    2.30
 -14   4  -2   28.90    2.40
  14  -4  -2   26.50    2.20
 -14   4   2   27.30    2.40
 -14  -4  -2   26.90    2.30
  14  -4   2   29.40    2.30
 -14  -5   2   10.50    0.90
 -14   5  -2   11.60    1.10
 -14   5   2    8.80    1.00
 -14  -5  -2    9.50    0.90
  15   0   2   20.50    1.70
 -15   0   2   16.60    1.60
  15   0  -2   20.40    1.70
 -15   0  -2   18.20    1.70
 -15  -1   2    7.40    0.90
  15   1   2    8.90    0.90
 -15   1  -2    9.40    1.00
  15  -1  -2    8.00    0.90
 -15   1   2    7.80    0.90
  15  -1   2    7.60    0.90
  15   1  -2    9.00    0.90
 -15  -1  -2    9.80    1.00
 -15   2  -2    4.20    0.50
 -15  -2   2    4.00    0.70
 -15   2  -2    4.50    0.70
  15  -2  -2    4.10    0.60
  15   2  -2    4.60    0.60
  15  -2   2    5.10    0.60
 -15   2   2    4.20    0.60
 -15   2   2    4.90    0.60
 -15  -2  -2    4.90    0.70
 -15  -3   2   14.30    1.30
  15  -3  -2   15.10    1.30
 -15   3  -2   12.80    1.30
  15  -3   2   15.50    1.40
 -15  -3  -2   14.10    1.30
 -15   3   2   15.10    1.40
 -15  -4   2    0.40    0.30
  15  -4  -2    0.20    0.20
 -15   4  -2    0.10    0.20
 -15  -4  -2    0.00    0.20
 -15   4   2    0.10    0.20
  15  -4   2   -0.10    0.30
 -15   5  -2    1.50    0.30
 -15  -5   2    1.30    0.30
 -15   5   2    1.10    0.30
 -15  -5  -2    1.00    0.30
  16   0   2   -0.10    0.20
 -16   0  -2    0.10    0.20
  16   0  -2    0.30    0.20
 -16   0   2    0.20    0.20
 -16   1  -2    3.50    0.60
  16   1   2    3.80    0.50
  16  -1  -2    5.10    0.60
 -16  -1   2    2.90    0.60
 -16   1   2    4.20    0.50
 -16  -1  -2    3.00    0.50
  16  -1   2    4.50    0.60
  16   1  -2    3.90    0.50
 -16  -2   2    0.00    0.20
 -16   2  -2   -0.40    0.20
  16  -2  -2   -0.10    0.20
 -16   2   2    0.10    0.20
  16  -2   2    0.10    0.20
  16   2  -2    0.10    0.20
 -16  -2  -2   -0.10    0.20
 -16  -3   2    0.60    0.30
  16  -3  -2    0.30    0.20
 -16   3  -2    0.10    0.20
 -16   3  -2    0.70    0.20
  16  -3   2    0.50    0.20
 -16   3   2    0.90    0.20
 -16  -3  -2    0.60    0.30
 -16   4  -2    0.30    0.10
 -16  -4   2   -0.10    0.10
  16  -4  -2   -0.20    0.20
 -16  -4  -2    0.20    0.20
 -16   4   2    0.10    0.20
  16  -4   2    0.00    0.20
 -17   0   2    4.00    0.50
 -17   0  -2    3.70    0.50
  17   0   2    4.40    0.60
  17   0  -2    4.70    0.60
  17  -1  -2    0.60    0.20
 -17  -1   2    0.30    0.20
 -17   1  -2    0.50    0.20
  17   1   2    0.70    0.30
 -17   1   2    0.30    0.20
  17  -1   2    1.10    0.30
 -17  -1  -2    0.30    0.20
  17   1  -2    0.50    0.30
 -17  -2   2    1.90    0.30
 -17   2  -2    1.20    0.30
 -17  -2  -2    2.10    0.40
 -17   2   2    1.50    0.30
  17  -3  -2    0.20    0.20
 -17  -3   2    0.20    0.20
  17  -3   2    1.00    0.20
 -17  -3  -2    0.60    0.20
  18   0  -2    1.20    0.30
 -18   0   2    0.60    0.20
  18   0   2    1.00    0.30
 -18   0  -2    0.40    0.20
 -18   1  -2    1.20    0.20
 -18  -1   2    2.00    0.30
 -18   1   2    1.60    0.30
 -18  -1  -2    1.60    0.30
   0  -1  -3    0.20    0.10
   0  -2  -3 8544.95  673.53
   0  -2   3 8906.71  675.23
   0   2  -3 9999.00  667.53
   0   3   3    0.00    0.10
   0   3  -3   -0.30    0.10
   0  -3   3    0.30    0.20
   0  -3  -3    0.30    0.20
   0  -4   3  187.68   13.70
   0  -4  -3  201.58   13.80
   0   4   3  179.58   13.70
   0   4  -3  192.98   13.80
   0   4   3  188.18   13.70
   0  -4  -3  162.98   13.60
   0   5   3   -0.20    0.30
   0   5   3   -0.10    0.30
   0  -5   3    0.30    0.30
   0  -5   3   -0.20    0.30
   0   5  -3    0.10    0.30
   0  -5  -3    0.20    0.30
   0   6   3   12.10    1.30
   0   6  -3   13.10    1.50
   0  -6   3   13.60    1.40
   0   6  -3   13.60    1.60
   0   6   3   14.00    1.60
   0  -6  -3   13.10    1.50
   0   7  -3    0.40    0.30
   0  -7   3    0.50    0.60
   0   7   3    0.20    0.30
   0   8   3   -0.20    0.30
   0   8  -3    0.00    0.30
  -1   0   3    0.10    0.10
   1   0   3    0.10    0.10
   1   0   3    0.00    0.10
   1   0  -3    0.00    0.10
   1  -1  -3  233.38   17.60
  -1   1  -3  272.07   17.70
  -1   1   3  222.38   17.70
   1  -2  -3 7476.05  533.55
  -1   2  -3 7392.76  523.85
  -1  -2   3 7248.88  531.25
  -1  -2  -3 6447.56  522.55
  -1  -2  -3 7223.88  529.15
  -1   2   3 7462.25  523.45
  -1   3  -3   86.19    6.60
  -1   3   3   97.59    6.60
  -1   3   3   85.19    6.50
   1  -3   3   86.49    6.50
  -1  -3  -3   86.09    6.40
   1   3  -3   83.29    6.50
   1   4   3   64.79    5.30
   1  -4  -3   69.59    5.30
  -1   4  -3   66.09    5.30
  -1   4  -3   73.69    5.30
   1  -4   3   66.09    5.20
   1   4  -3   72.79    5.20
   1  -4   3   65.99    5.30
  -1   4   3   70.99    5.30
  -1  -5   3   49.80    4.00
   1   5   3   46.60    4.00
   1   5   3   53.49    4.10
  -1   5  -3   54.79    4.00
   1  -5  -3   48.90    4.10
  -1   5  -3   52.59    4.20
  -1   5   3   51.79    4.00
   1   5  -3   52.79    4.00
  -1  -5  -3   49.50    4.10
   1  -5   3   47.30    4.00
   1  -5   3   46.80    4.00
   1   5  -3   51.09    4.10
  -1   5   3   54.49    4.20
  -1  -6   3   23.20    2.20
   1   6   3   23.90    2.30
   1  -6  -3   22.00    2.30
  -1   6  -3   24.60    2.40
  -1   6   3   23.20    2.30
   1  -6   3   23.30    2.20
  -1   6   3   21.20    2.60
   1   6  -3   26.20    2.40
   1   7   3    5.60    1.40
  -1   7  -3    5.70    0.80
   1   7   3    3.30    0.70
  -1   7  -3    3.80    1.00
  -1   7   3    3.80    0.80
  -1   7   3    4.30    1.10
   1   7  -3    5.60    1.40
   1   7  -3    4.60    0.80
   1  -7   3    6.20    1.10
   1   8   3    4.10    0.70
  -1   8  -3    4.60    0.70
  -1   8   3    3.70    0.70
   1   8  -3    4.40    0.70
   2   0  -3    0.20    0.10
   2   0   3    0.10    0.10
   2   0   3    0.00    0.10
  -2   0   3    0.00    0.10
   2  -1  -3   30.30    2.50
   2   1   3   35.00    2.50
  -2   1  -3   36.50    2.50
   2  -1   3   33.10    2.50
   2   1  -3   33.40    2.50
  -2   1   3   31.80    2.50
   2   2   3  361.56   29.30
   2  -2  -3  431.96   29.40
  -2   2  -3  419.96   29.50
   2   3   3  727.73   54.99
  -2  -3   3  709.03   54.99
   2   3  -3  756.02   55.09
   2  -3   3  840.12   55.09
   2   4   3   15.40    1.40
  -2   4  -3   14.80    1.50
  -2  -4   3   15.70    1.40
  -2   4  -3   17.30    1.40
   2  -4  -3   15.30    1.50
  -2  -4  -3   14.60    1.50
   2  -4   3   14.70    1.40
   2   4  -3   16.50    1.50
  -2   4   3   15.10    1.50
   2   4  -3   16.50    1.40
  -2   4   3   17.40    1.40
  -2  -5   3  131.19    9.90
  -2   5  -3  140.29   10.00
   2  -5  -3  137.39   10.10
  -2  -5   3  134.69   10.00
  -2   5  -3  133.29   10.20
   2   5   3  131.99   10.10
  -2   5   3  133.39   10.20
   2  -5   3  118.09   10.00
   2   5  -3  146.19   10.10
   2   5  -3  125.79    9.90
   2  -5   3  134.89   10.10
  -2  -6   3   50.99    4.40
   2   6   3   53.99    4.50
  -2   6  -3   54.69    4.70
  -2   6  -3   56.89    4.40
   2  -6  -3   56.69    5.10
   2   6  -3   58.49    4.60
  -2   6   3   58.69    4.50
  -2   6   3   51.29    4.60
  -2   7  -3   92.59    7.40
  -2   7  -3   92.39    7.10
   2   7  -3  100.19    7.30
  -2   7   3   91.09    7.40
   2   7  -3   86.29    7.00
   2  -7   3   85.39    7.10
   2   8   3    0.30    0.30
  -2   8  -3    0.40    0.30
  -2   8   3    0.00    0.30
   2   8  -3    0.10    0.30
   3   0   3    0.30    0.10
  -3   0   3    0.60    0.10
   3   0   3    0.10    0.10
  -3  -1   3 2253.77  180.18
  -3   1  -3 2554.04  173.88
  -3  -1   3 2333.77  179.38
   3  -1  -3 2404.66  185.58
  -3   1   3 2281.77  173.58
   3  -1   3 2414.86  184.98
  -3   2  -3   82.89    6.20
  -3   2   3   80.89    6.20
   3  -2   3   86.09    6.20
  -3   3  -3  712.53   53.79
   3   3   3  708.63   53.69
   3   3  -3  751.72   53.69
  -3   3   3  783.02   53.79
  -3   4  -3   83.79    6.20
   3  -4  -3   88.39    6.30
   3  -4  -3   80.99    6.30
  -3   4  -3   74.79    6.30
   3  -4   3   84.59    6.30
   3   4  -3   84.59    6.30
   3  -4   3   86.39    6.30
  -3   4   3   75.79    6.30
  -3   4   3   81.29    6.20
  -3   5  -3    9.10    1.10
   3  -5  -3    8.10    1.00
  -3  -5   3    9.70    1.00
  -3   5  -3    9.50    1.00
   3   5   3    9.40    1.00
   3   5   3    7.70    0.90
  -3  -5   3    8.10    1.00
   3  -5  -3    7.50    1.00
  -3   5   3    8.20    1.00
   3   5  -3    9.70    1.10
   3  -5   3    8.10    1.00
   3   5  -3    8.10    0.90
  -3   5   3    8.90    1.10
   3  -5   3    7.90    1.00
   3  -6  -3   48.10    3.80
   3   6   3   42.10    3.60
  -3   6  -3   49.40    3.70
  -3   6  -3   38.20    3.70
  -3   6  -3   48.90    4.00
   3   6  -3   39.70    3.90
   3  -6   3   46.60    3.80
  -3   6   3   50.29    4.50
   3   6  -3   39.90    3.60
  -3   7  -3   50.29    4.10
   3   7   3   57.49    4.40
   3  -7  -3   53.49    4.30
   3   7   3   46.10    4.10
  -3   7   3   50.59    4.60
   3   7  -3   60.89    4.50
   3  -7   3   48.80    4.20
   3   7  -3   44.60    4.10
  -3   8  -3    2.70    0.50
   3   8   3    2.80    0.60
   3   8  -3    3.10    0.60
  -3   8   3    2.40    0.50
   4   0  -3    0.90    0.20
  -4   0   3    0.90    0.20
   4  -1  -3 1970.80  156.58
  -4  -1   3 1803.32  140.49
  -4   1  -3 1859.11  134.69
  -4  -1   3 1767.22  141.09
  -4   1   3 1822.52  134.69
  -4   2  -3    6.40    0.60
   4   2   3    4.50    0.40
   4   2   3    5.90    0.40
   4   2  -3    4.50    0.50
   4  -3  -3  137.79    9.60
  -4   3  -3  133.19    9.50
  -4   3  -3  129.59    9.60
   4  -3   3  134.99    9.60
  -4   3   3  119.09    9.50
  -4   3   3  133.59    9.60
   4   3  -3  111.49    9.50
   4  -3   3  129.69    9.50
  -4   4  -3   27.30    2.20
   4  -4  -3   28.10    2.30
  -4   4  -3   27.40    2.40
   4  -4  -3   26.00    2.30
  -4   4   3   28.40    2.30
   4  -4   3   25.50    2.10
   4  -4   3   27.80    2.30
   4   4  -3   29.80    2.20
   4   4  -3   23.80    2.20
  -4   4   3   27.10    2.40
   4  -4   3   28.50    2.30
   4  -5  -3   59.89    5.00
  -4   5  -3   60.09    5.00
  -4   5  -3   66.29    5.20
   4  -5  -3   67.59    5.10
  -4  -5   3   60.09    4.90
   4   5   3   66.99    5.00
   4  -5   3   66.49    5.10
   4   5  -3   56.89    4.90
  -4   5   3   63.19    5.00
  -4   5   3   70.59    5.20
   4  -5   3   59.09    5.60
  -4   5   3   62.79    5.10
  -4   6  -3   34.10    3.10
   4   6   3   28.70    2.70
  -4   6  -3   37.80    2.90
  -4  -6   3   29.50    2.70
   4   6   3   38.20    2.90
  -4   6  -3   27.90    2.80
   4  -6  -3   34.50    3.00
   4   6  -3   36.20    3.00
  -4   6   3   36.30    2.90
  -4   6   3   30.30    3.00
  -4   6   3   28.10    2.90
   4  -6   3   36.70    3.00
   4   6  -3   31.20    2.80
   4  -7  -3   96.99    7.10
  -4   7  -3   90.09    7.00
   4   7   3   86.79    6.90
  -4   7   3   85.39    7.00
   4  -7   3   93.39    7.10
   4   7  -3   89.89    7.00
   4   8   3    1.40    0.50
  -4   8  -3    1.30    0.40
  -4   8   3    1.30    0.40
   4   8  -3    1.50    0.40
   5   0  -3    0.10    0.10
   5   0  -3    0.00    0.10
   5   0   3    0.20    0.10
  -5   0   3    0.20    0.10
   5   0   3   -0.20    0.10
   5   1   3  341.87   26.50
   5  -1  -3  398.16   26.70
  -5   1  -3  391.66   26.60
  -5   1   3  374.06   26.70
   5   1  -3  322.67   26.60
   5  -2  -3  100.49    7.10
  -5   2  -3   89.09    7.10
  -5   2   3   89.09    7.20
   5  -2   3  104.09    7.20
  -5   2   3   94.29    7.10
  -5   3  -3   20.50    1.80
   5  -3  -3   19.90    1.80
   5  -3  -3   19.60    1.60
  -5   3  -3   20.20    1.70
   5   3   3   18.00    1.50
   5   3  -3   18.10    1.60
   5  -3   3   23.20    1.80
  -5   3   3   20.80    1.80
   5  -3   3   21.80    1.80
  -5   3   3   20.90    1.70
   5  -3   3   19.40    1.60
  -5   4  -3   71.49    5.20
   5  -4  -3   69.59    5.20
   5  -4  -3   62.19    5.00
  -5   4  -3   62.89    5.20
   5   4   3   58.19    5.00
  -5   4  -3   70.39    5.10
   5  -4  -3   72.69    5.40
   5  -4   3   65.39    5.00
   5   4  -3   62.29    5.10
  -5   4   3   69.19    5.30
   5  -4   3   66.69    5.20
  -5   4   3   69.39    5.10
   5  -4   3   73.89    5.20
   5   4  -3   59.89    5.10
  -5   5  -3   63.29    5.60
   5  -5  -3   78.79    5.70
   5   5   3   62.19    5.40
   5   5   3   73.89    5.50
  -5   5  -3   74.59    5.50
  -5   5  -3   72.49    5.70
  -5  -5   3   69.29    5.40
   5  -5   3   79.39    5.70
  -5   5   3   73.39    5.80
  -5   5   3   71.09    5.50
  -5   5   3   66.79    5.60
   5  -5   3   67.89    5.60
   5   5  -3   67.99    5.40
   5   6   3    0.80    0.40
  -5   6  -3    0.80    0.50
   5   6   3    0.80    0.40
  -5  -6   3    0.70    0.40
  -5   6  -3    0.80    0.40
  -5   6  -3    0.70    0.60
   5  -6  -3    0.90    0.50
  -5   6   3    0.50    0.40
   5  -6   3    0.50    0.50
  -5   6   3    0.50    0.50
   5  -6   3   -1.00    1.00
   5   6  -3    0.30    0.40
   5   6  -3    0.50    0.40
   5  -7  -3    0.50    0.50
   5   7   3    1.00    0.40
  -5   7  -3    1.00    0.50
  -5   7  -3    0.50    0.30
  -5   7   3    1.10    0.40
   5   7  -3    0.90    0.40
  -5   7   3    0.50    0.60
   5  -7   3    0.40    0.50
   5   8   3    0.40    0.30
   5   8  -3    0.30    0.30
   5  -8   3    0.20    0.40
   6   0  -3    0.40    0.20
   6   0   3    0.60    0.20
   6   1   3   15.10    1.20
   6   1   3   15.20    1.20
   6   1   3   16.70    1.20
   6  -1  -3   14.60    1.30
   6   1  -3   18.60    1.30
   6  -1   3   15.20    1.30
  -6   2  -3    5.00    0.60
   6  -2  -3    4.60    0.60
   6  -2   3    4.70    0.60
   6  -2   3    4.50    0.50
   6  -2   3    5.20    0.60
   6   2  -3    4.10    0.50
  -6   2   3    5.40    0.60
   6  -3  -3   80.79    5.80
  -6   3  -3   77.09    6.00
   6  -3  -3   77.39    6.00
   6   3   3   67.49    5.70
   6  -3   3   79.89    5.80
   6  -3   3   74.89    6.00
  -6   3   3   79.49    5.90
  -6   3   3   80.69    6.00
   6  -3   3   85.79    6.00
  -6   4  -3    8.00    1.00
  -6   4  -3    7.40    0.80
  -6   4  -3    9.00    1.00
   6   4   3    8.30    0.80
   6  -4  -3    9.20    1.00
   6  -4  -3    7.50    0.90
   6  -4  -3    7.30    0.70
  -6   4   3    5.90    0.90
   6  -4   3    7.10    0.80
  -6   4   3    9.20    1.00
   6   4  -3    7.70    0.80
   6  -4   3    6.30    0.90
  -6   5  -3    1.20    0.60
  -6  -5   3    1.50    0.40
   6  -5  -3    1.60    0.50
  -6   5  -3    0.40    0.50
  -6   5  -3    1.80    0.40
   6   5   3    0.80    0.30
   6  -5  -3    1.70    0.60
   6  -5   3    1.70    0.60
   6   5  -3    1.30    0.40
  -6   5   3    2.60    0.60
  -6   5   3    1.40    0.60
   6   5  -3    0.90    0.40
  -6   5   3    0.40    0.40
  -6  -6   3   47.60    3.80
   6   6   3   48.70    3.90
   6   6   3   53.79    4.00
  -6   6  -3   43.70    4.00
   6  -6  -3   50.99    4.10
  -6   6  -3   48.40    3.90
   6   6  -3   41.60    3.80
  -6   6   3   44.20    4.00
  -6   6   3   50.89    4.30
  -6   6   3   51.29    3.90
   6  -6   3   54.19    4.10
   6  -7  -3    1.10    0.50
   6   7   3    2.00    0.50
  -6   7  -3    0.20    0.50
  -6   7   3    1.30    0.40
   6  -7   3    1.10    0.50
   6   7  -3    0.90    0.40
  -6   7   3    1.20    0.60
   6   8   3    3.20    0.50
   6   8  -3    4.10    0.50
   6  -8   3    2.70    0.60
   7   0  -3    0.10    0.20
   7   0  -3    0.10    0.20
   7   1   3   14.60    1.20
   7  -1  -3   15.50    1.30
   7   1   3   14.10    1.20
   7   1   3   13.00    1.20
   7  -1   3   14.40    1.30
   7   1  -3   14.20    1.40
   7   2   3   79.19    6.00
   7  -2  -3   88.39    6.30
  -7   2  -3   79.29    6.20
   7  -2  -3   77.89    6.20
   7  -2  -3   93.99    6.10
   7  -2   3   88.69    6.30
  -7   2   3   77.39    6.20
   7  -2   3   80.29    6.20
   7   2  -3   75.29    6.10
   7  -3  -3  218.58   15.70
   7  -3  -3  202.78   15.50
   7   3   3  213.78   15.40
   7  -3  -3  208.78   15.70
  -7   3  -3  219.08   15.70
  -7   3  -3  190.08   15.70
  -7  -3   3  216.58   15.50
   7  -3   3  238.08   15.70
   7   3  -3  192.58   15.50
   7  -3   3  193.68   15.60
  -7   3   3  234.78   15.70
  -7   3   3  205.28   15.80
   7  -3   3  214.08   15.50
  -7   4  -3  121.79    9.50
   7  -4  -3  121.39    9.20
   7  -4  -3  139.09    9.50
  -7   4  -3  115.09    9.20
  -7  -4   3  130.09    9.30
   7   4   3  118.19    9.20
   7  -4  -3  130.79    9.50
  -7   4  -3  122.29    9.40
  -7   4   3  124.89    9.60
  -7   4   3  138.79    9.50
  -7  -4  -3  120.29    9.20
   7   4  -3  121.69    9.30
   7  -4   3  113.69    9.20
   7  -4   3  125.69    9.50
   7  -4   3  124.49    9.50
  -7  -5   3    4.50    0.70
   7  -5  -3    4.80    0.90
  -7   5  -3    3.20    0.60
   7   5   3    3.90    0.60
  -7  -5  -3    4.10    0.70
   7   5  -3    4.30    0.60
   7  -5   3    4.00    0.50
  -7   5   3    4.00    0.70
   7   5  -3    4.60    0.70
  -7   5   3    4.40    0.80
   7  -5   3    3.10    0.70
   7  -6  -3    8.50    1.10
  -7   6  -3   10.40    1.40
  -7  -6   3    7.90    0.90
   7   6   3    9.00    1.30
   7   6   3    8.10    1.00
   7   6  -3    9.90    1.10
  -7   6   3    8.50    1.00
   7  -6   3    8.30    1.80
  -7   6   3    8.90    1.20
   7   6  -3   11.50    1.20
   7  -6   3    8.40    1.10
   7  -7  -3    1.60    0.60
  -7   7  -3    1.60    0.60
   7   7   3    1.50    0.40
  -7   7   3    1.30    0.40
   7  -7   3    0.80    0.40
   7   7  -3    1.30    0.40
   7   8  -3    2.00    0.40
   8   0   3    0.50    0.30
   8   0  -3    0.40    0.30
   8   0  -3    0.70    0.30
   8  -1  -3   38.30    3.30
   8  -1  -3   45.20    3.20
   8   1  -3   42.30    3.30
   8  -1   3   44.80    3.40
   8  -1   3   39.00    3.30
   8   1  -3   41.10    3.20
   8  -2  -3    0.20    0.30
   8   2   3    0.20    0.10
   8  -2  -3    1.10    0.40
   8  -2  -3   -0.10    0.10
   8   2  -3    0.30    0.20
   8  -2   3    0.20    0.20
   8   2  -3    0.10    0.20
   8  -2   3    0.40    0.30
  -8   2   3    0.10    0.50
   8  -2   3   -0.10    0.20
  -8   3  -3  264.67   19.20
  -8  -3   3  260.77   19.10
   8   3   3  250.47   19.00
   8  -3  -3  233.18   19.30
   8  -3  -3  246.68   19.10
   8  -3  -3  258.57   19.30
   8  -3   3  253.97   19.30
  -8  -3  -3  281.47   19.30
   8  -3   3  265.67   19.10
   8  -3   3  280.87   19.30
  -8   3   3  274.17   19.30
   8  -4  -3  100.69    8.60
  -8   4  -3  123.79    8.70
   8  -4  -3  106.89    8.70
   8   4   3  107.29    8.40
   8  -4  -3  107.29    8.40
  -8  -4   3  115.19    8.50
   8  -4   3  121.89    8.80
   8  -4   3  121.39    8.70
   8  -4   3  109.99    8.40
  -8   4   3  123.49    8.70
  -8  -4  -3  111.59    8.50
   8   5   3   61.59    4.30
   8  -5  -3   47.60    4.50
   8  -5  -3   57.49    4.50
  -8  -5   3   55.69    4.30
   8  -5  -3   56.29    4.60
   8  -5   3   49.20    4.20
  -8   5   3   51.79    4.50
   8  -5   3   59.09    4.60
  -8  -5  -3   56.99    4.30
   8  -6  -3   10.40    1.30
   8   6   3   13.90    1.30
  -8  -6   3   12.00    1.10
  -8   6  -3   10.00    1.30
   8  -6   3    9.50    1.30
  -8   6   3   10.40    1.30
   8   6  -3   13.80    1.50
   8   6  -3   12.90    1.60
  -8   7  -3    8.40    1.10
   8   7   3   10.90    1.10
   8  -7  -3    9.30    1.10
   8   7  -3    9.60    1.40
   8  -7   3    9.20    1.10
  -8   7   3   11.40    1.20
  -9   1  -3  531.85   35.50
  -9  -1   3  490.15   35.40
   9  -1  -3  530.95   35.30
   9  -1  -3  502.95   35.40
   9   1   3  428.96   35.20
   9   1  -3  450.15   35.40
   9   1  -3  462.65   35.30
  -9   1   3  468.45   35.40
   9  -1   3  457.75   35.40
   9  -1   3  522.95   35.30
  -9  -1  -3  486.65   35.40
   9   2   3    1.00    0.20
   9  -2  -3    0.50    0.40
  -9   2  -3    0.90    0.40
   9  -2  -3    0.80    0.30
  -9  -2   3    1.20    0.40
   9  -2   3    0.60    0.30
   9   2  -3    0.90    0.30
   9   2  -3    1.00    0.30
  -9  -2  -3    0.30    0.40
   9  -2   3    0.60    0.40
  -9   2   3    0.80    0.30
  -9   3  -3   61.09    4.60
  -9  -3   3   61.09    4.50
   9  -3  -3   65.09    4.50
   9  -3  -3   51.19    4.60
   9  -3  -3   65.49    4.80
   9  -3   3   56.69    4.50
   9   3  -3   55.39    4.40
  -9   3   3   62.89    4.70
   9   3  -3   58.59    4.60
  -9  -3  -3   58.79    4.50
   9  -3   3   60.09    4.70
   9  -3   3   50.19    4.70
   9   4   3    0.20    0.10
  -9  -4   3    0.40    0.30
   9  -4  -3    0.10    0.20
  -9   4  -3   -0.30    0.30
   9  -4  -3    0.20    0.40
   9  -4  -3    0.10    0.30
   9  -4   3    0.30    0.40
  -9  -4  -3    0.20    0.30
   9  -4   3    0.30    0.30
   9  -4   3    0.40    0.40
   9   4  -3    0.00    0.20
  -9   4   3    0.60    0.50
  -9  -5   3    4.60    0.70
   9  -5  -3    4.40    0.90
  -9   5  -3    6.50    0.90
   9  -5  -3    4.40    0.60
   9  -5  -3    3.30    0.80
   9   5  -3    5.10    0.80
   9  -5   3    3.10    0.70
   9  -5   3    5.20    1.00
  -9   5   3    5.80    1.00
   9   5  -3    5.50    0.80
  -9  -5  -3    5.40    0.70
   9  -5   3    4.10    0.60
  -9   6  -3    3.20    0.70
  -9  -6   3    4.20    0.60
   9  -6  -3    5.90    1.20
   9   6  -3    4.50    0.70
  -9   6   3    4.00    0.80
   9  -6   3    3.60    1.10
  -9   7  -3    0.30    0.30
   9   7  -3   -0.10    0.30
  -9   7   3   -0.10    0.20
   9  -7   3   -0.20    0.20
  10   0  -3    0.20    0.20
 -10   0   3   -0.40    0.20
  10   0  -3    0.20    0.20
 -10   0  -3   -0.10    0.30
  10   0   3    0.90    0.30
 -10   0   3    0.20    0.30
 -10   1  -3   61.79    4.80
  10   1   3   64.49    4.80
 -10  -1   3   68.19    4.80
  10  -1  -3   69.79    4.80
  10   1  -3   55.89    4.70
  10   1  -3   64.39    4.80
 -10  -1  -3   70.49    4.90
  10  -1   3   52.49    5.30
  10  -1   3   52.99    4.80
 -10   1   3   60.49    4.80
  10  -1   3   69.09    5.00
  10  -2  -3   77.49    5.70
  10  -2  -3   77.79    5.90
 -10   2  -3   66.79    5.70
 -10  -2   3   79.99    5.70
 -10   2  -3   80.19    5.80
 -10   2   3   74.99    5.80
 -10   2   3   66.59    5.70
  10  -2   3   80.69    5.70
  10   2  -3   73.59    5.80
  10  -2   3   80.59    5.90
  10   2  -3   72.19    5.60
 -10  -2  -3   80.09    5.70
  10  -2   3   67.19    5.80
  10  -3  -3   45.20    3.60
 -10   3  -3   42.30    3.60
  10  -3  -3   41.40    3.30
  10  -3   3   41.10    3.50
  10   3  -3   40.40    3.30
  10  -3   3   42.40    3.50
  10  -3   3   40.60    3.30
 -10  -3  -3   42.60    3.30
 -10   3   3   39.10    3.50
  10  -4  -3   19.30    2.00
  10  -4  -3   22.40    2.20
 -10   4  -3   18.60    1.80
  10  -4  -3   22.60    1.90
 -10  -4   3   22.90    1.90
 -10   4  -3   25.90    2.10
  10  -4   3   21.70    2.20
  10   4  -3   20.20    1.90
  10  -4   3   22.50    1.90
  10  -4   3   17.70    2.00
 -10  -4  -3   22.60    1.90
 -10   4   3   23.10    2.10
  10  -5  -3    1.90    0.40
  10  -5  -3    1.10    0.70
 -10   5  -3    1.90    0.50
  10  -5  -3    3.60    0.80
 -10  -5   3    1.60    0.40
 -10  -5  -3    2.20    0.40
  10   5  -3    3.50    0.90
  10  -5   3    2.20    0.40
  10  -5   3    1.30    0.60
 -10   5   3    1.20    0.50
  10  -5   3    1.10    0.70
  10  -6  -3    5.90    0.90
 -10   6  -3    7.00    0.90
 -10  -6   3    6.30    0.70
  10  -6   3    5.70    0.90
 -10   6   3    6.80    0.90
 -10   7  -3    0.80    0.30
  10  -7   3    0.70    0.40
 -10   7   3    1.20    0.40
  11   0  -3   -0.20    0.20
 -11   0   3   -0.10    0.20
 -11   0  -3    0.10    0.20
 -11   0   3   -0.10    0.30
 -11   0  -3   -0.20    0.30
  11   0   3    0.50    0.30
  11   0  -3    0.00    0.20
  11   0   3    0.30    0.30
  11  -1  -3    9.50    0.90
  11  -1  -3   11.20    1.20
 -11   1  -3    8.50    0.90
 -11   1  -3   11.30    1.00
 -11  -1   3    9.80    1.00
  11   1   3    8.10    0.90
  11   1  -3    7.80    0.80
  11   1  -3    9.00    1.00
  11   1  -3    9.00    1.00
 -11   1   3    9.30    1.00
  11  -1   3    9.50    1.10
  11  -1   3    7.60    0.90
 -11  -1  -3    9.20    1.00
  11  -1   3    8.00    1.30
 -11   2  -3   95.59    7.60
 -11   2  -3   86.49    7.60
  11  -2  -3  106.59    7.50
  11  -2  -3  110.29    7.80
  11   2  -3  105.49    7.60
  11  -2   3  101.59    7.50
  11   2  -3   95.39    7.40
  11  -3  -3    1.90    0.60
 -11   3  -3    3.40    0.70
 -11  -3   3    2.50    0.60
  11  -3  -3    2.50    0.50
 -11   3  -3    2.50    0.60
  11  -3  -3    1.90    0.60
  11  -3   3    2.20    0.70
 -11  -3  -3    2.10    0.50
 -11   3   3    3.70    0.70
  11  -3   3    2.70    0.60
  11  -3   3    2.40    0.70
  11   3  -3    2.80    0.60
 -11   3   3    1.10    0.60
  11  -4  -3    7.60    0.90
 -11   4  -3    8.60    1.00
 -11   4  -3    7.20    0.90
 -11  -4   3    8.90    1.00
  11  -4  -3    8.20    1.00
  11  -4  -3    8.10    1.20
  11   4  -3    6.60    0.90
  11  -4   3    7.60    1.00
 -11   4   3    9.30    1.10
 -11  -4  -3    8.40    0.90
  11  -4   3    8.40    0.90
 -11  -5   3    3.70    0.60
 -11   5  -3    3.50    0.70
  11  -5  -3    3.70    0.50
  11  -5  -3    3.80    1.10
  11  -5   3    3.90    0.50
  11  -5   3    3.20    0.70
 -11  -5  -3    3.10    0.50
 -11   5   3    2.50    0.60
  11  -6  -3    1.00    0.50
 -11  -6   3    1.20    0.30
 -11   6  -3    0.80    0.40
 -11   6   3    0.70    0.40
  11  -6   3    2.00    0.50
 -11   7  -3    0.70    0.30
 -11   7   3    0.20    0.20
  11  -7   3    0.70    0.30
 -12   0   3    0.60    0.40
 -12   0   3    0.10    0.20
 -12   0  -3    0.20    0.30
  12   0   3    0.30    0.30
  12   0  -3    0.50    0.40
  12   0   3    0.10    0.30
  12   0  -3    0.40    0.30
 -12   0  -3    0.00    0.40
 -12  -1   3   13.00    1.20
  12  -1  -3   10.00    1.00
  12   1   3   11.30    1.00
  12   1   3    9.10    1.00
 -12   1  -3   12.90    1.20
 -12   1  -3    9.60    1.00
  12   1  -3    8.70    1.00
 -12   1   3   12.70    1.10
  12  -1   3   10.30    1.10
 -12   1   3   11.50    1.10
 -12  -1  -3   11.90    1.20
  12   1  -3   11.10    1.10
 -12  -2   3    5.10    0.70
 -12   2  -3    4.40    0.70
  12  -2  -3    4.20    0.60
  12  -2  -3    5.20    1.10
 -12   2  -3    4.10    0.70
  12  -2   3    3.40    0.80
  12   2  -3    3.80    0.70
 -12   2   3    3.30    0.70
 -12   2   3    3.30    0.60
 -12  -2  -3    4.90    0.80
  12  -2   3    3.00    0.60
  12  -2   3    5.60    1.00
  12   2  -3    3.80    0.50
 -12   3  -3  196.68   16.30
  12  -3  -3  234.98   16.60
  12  -3  -3  212.08   16.30
 -12  -3   3  226.38   16.30
 -12   3  -3  230.68   16.40
  12   3  -3  237.28   16.40
  12  -3   3  218.38   16.60
 -12  -3  -3  225.98   16.30
 -12   3   3  229.78   16.40
 -12   3   3  199.88   16.20
  12  -3   3  215.68   16.30
 -12   4  -3    0.90    0.40
 -12   4  -3    1.80    0.60
  12  -4  -3    1.20    0.50
  12  -4  -3    1.30    0.40
  12  -4  -3    2.50    0.80
 -12  -4   3    1.30    0.50
 -12   4   3    1.80    0.60
  12  -4   3    1.50    0.40
 -12  -4  -3    2.20    0.50
  12   4  -3    2.60    0.50
  12  -4   3    2.50    0.80
  12  -4   3    2.00    0.60
 -12   5  -3    7.80    1.00
  12  -5  -3    8.20    0.80
  12  -5  -3    6.40    1.00
 -12  -5   3    9.40    0.90
  12  -5   3    8.40    1.00
  12  -5   3    8.30    0.80
 -12  -5  -3    8.10    0.80
 -12   5   3    6.30    1.00
 -12  -6   3    0.60    0.20
 -12   6  -3    0.40    0.30
 -12   6   3    0.30    0.30
  12  -6   3    1.10    0.40
 -13   0   3   -0.10    0.40
 -13   0  -3   -0.20    0.40
  13   0  -3    0.10    0.30
  13   0   3    0.20    0.30
  13   0  -3    0.20    0.40
 -13   0   3    0.20    0.20
  13  -1  -3   15.30    1.60
 -13   1  -3   17.80    1.70
  13  -1  -3   19.90    1.90
 -13  -1   3   19.70    1.70
 -13   1  -3   18.70    1.60
  13   1   3   19.20    1.60
 -13   1   3   15.80    1.60
  13  -1   3   15.10    1.60
  13   1  -3   19.60    1.90
 -13   1   3   18.20    1.60
  13   1  -3   21.10    1.60
 -13  -1  -3   18.50    1.70
 -13  -2   3   93.89    6.70
  13  -2  -3   95.79    6.70
 -13   2  -3   89.59    6.70
 -13   2  -3   78.49    6.70
  13  -2   3   95.39    7.00
  13  -2   3   77.39    6.60
  13   2  -3   84.99    6.60
 -13  -2  -3   91.89    6.70
  13  -2   3   81.09    6.70
 -13   2   3   90.99    6.70
  13  -3  -3   17.90    1.60
 -13  -3   3   17.80    1.90
 -13   3  -3   18.00    1.70
  13  -3  -3   17.00    2.00
 -13  -3  -3   16.80    1.60
  13  -3   3   21.90    2.50
  13  -3   3   19.80    1.60
 -13   3   3   14.90    1.90
 -13   3   3   14.40    1.50
  13  -3   3   17.10    1.70
 -13  -4   3   46.80    3.70
 -13   4  -3   46.40    3.70
 -13   4  -3   38.80    3.60
  13  -4  -3   47.00    3.60
  13  -4   3   51.69    3.70
 -13   4   3   49.00    3.80
  13  -4   3   43.90    3.80
 -13  -4  -3   47.40    3.60
 -13   5  -3   53.99    4.00
 -13  -5   3   50.09    3.90
 -13  -5  -3   49.90    3.90
 -13   5   3   46.00    4.00
  13  -5   3   51.29    3.80
 -13  -6   3    3.10    0.40
 -13   6  -3    3.70    0.50
 -13   6   3    3.50    0.50
  14   0   3    0.20    0.50
 -14   0   3   -0.10    0.30
  14   0  -3    0.30    0.30
 -14   0  -3   -0.10    0.30
  14   0  -3    1.20    0.50
  14   0   3    0.10    0.30
  14   1   3    0.30    0.30
 -14  -1   3    0.80    0.40
  14  -1  -3    1.70    0.50
  14  -1  -3    0.90    0.40
 -14   1  -3    0.90    0.40
 -14   1   3    0.80    0.40
 -14   1   3    1.00    0.30
  14   1  -3    1.40    0.40
  14  -1   3    0.50    0.40
 -14  -1  -3    0.50    0.40
  14  -2  -3    0.70    0.60
 -14  -2   3    1.30    0.40
  14  -2  -3    0.60    0.30
 -14   2  -3    0.70    0.40
 -14   2  -3    0.50    0.30
 -14   2   3    0.50    0.30
 -14   2   3    0.90    0.40
  14  -2   3    0.90    0.50
  14   2  -3    0.60    0.30
  14  -2   3    1.10    0.40
 -14  -2  -3    1.10    0.40
 -14  -3   3    2.60    0.50
 -14   3  -3    1.70    0.40
  14  -3  -3    2.70    0.50
 -14   3  -3    2.70    0.50
 -14   3   3    2.30    0.50
 -14  -3  -3    2.50    0.60
  14  -3   3    2.90    0.50
  14  -4  -3   29.90    2.40
 -14   4  -3   31.00    2.50
 -14  -4   3   27.00    2.40
  14  -4   3   30.20    2.40
 -14   4   3   30.10    2.50
 -14  -4  -3   28.70    2.40
 -14  -5   3    0.40    0.20
 -14   5  -3    0.10    0.20
 -14  -5  -3    0.20    0.20
 -14   5   3    0.20    0.20
 -15   0  -3   -0.10    0.20
 -15   0   3    0.40    0.30
  15   0  -3   -0.20    0.20
  15   0   3    0.30    0.20
  15  -1  -3   24.20    2.10
 -15   1  -3   21.60    2.00
  15   1   3   25.00    2.00
  15  -1   3   24.20    2.10
 -15   1   3   21.50    2.00
 -15  -1  -3   26.90    2.10
 -15   1   3   24.90    1.90
  15   1  -3   25.10    2.00
 -15  -2   3    0.90    0.40
 -15   2  -3    0.50    0.30
  15  -2  -3    0.90    0.30
 -15   2  -3    0.90    0.30
 -15  -2  -3    1.30    0.40
  15   2  -3    1.10    0.30
 -15   2   3    0.70    0.30
  15  -2   3    1.10    0.40
 -15   3  -3   15.20    1.30
  15  -3  -3   16.10    1.40
 -15   3  -3   12.50    1.30
 -15  -3   3   15.40    1.40
 -15   3   3   16.00    1.40
  15  -3   3   16.70    1.40
 -15  -3  -3   14.40    1.40
 -15   4  -3    3.50    0.50
  15  -4  -3    3.70    0.50
 -15  -4   3    4.30    0.50
 -15  -4  -3    3.50    0.50
  15  -4   3    3.50    0.50
 -15   4   3    4.10    0.60
 -15  -5   3    0.20    0.20
 -15   5  -3    0.10    0.20
 -15   5   3    0.10    0.20
  16   0  -3    0.00    0.20
 -16   0  -3   -0.10    0.20
  16   0   3    0.10    0.20
 -16   0   3   -0.10    0.20
  16  -1  -3    6.00    0.80
 -16   1  -3    6.70    0.80
  16   1   3    8.70    0.80
 -16  -1   3    6.80    0.80
 -16   1   3    6.40    0.70
  16  -1   3    7.60    0.80
 -16  -1  -3    7.10    0.80
  16   1  -3    8.70    0.80
 -16  -2   3    0.40    0.30
  16  -2  -3    0.10    0.20
 -16   2  -3    0.50    0.20
  16  -2   3    0.70    0.30
 -16  -2  -3    0.20    0.30
 -16   2   3    0.20    0.20
  16   2  -3    0.90    0.30
  16  -3  -3    0.70    0.30
 -16   3  -3    0.50    0.20
 -16  -3   3    0.60    0.30
 -16   3   3    0.70    0.20
  16  -3   3    0.50    0.30
 -16  -3  -3    0.80    0.30
 -16  -4   3    0.10    0.20
 -16   4  -3    0.30    0.20
 -16  -4  -3   -0.10    0.20
 -16   4   3    0.30    0.20
  16  -4   3    0.10    0.20
 -17   0   3   -0.10    0.20
 -17   0  -3   -0.10    0.20
  17   0  -3   -0.10    0.20
  17   0   3   -0.10    0.20
  17  -1  -3    1.10    0.30
 -17   1  -3    0.40    0.20
  17   1   3    1.30    0.30
 -17  -1   3    0.80    0.30
  17  -1   3    1.20    0.30
 -17  -1  -3    0.70    0.20
 -17   1   3    0.70    0.20
 -17  -2   3    6.20    0.70
 -17   2  -3    5.90    0.60
 -17  -2  -3    6.40    0.70
  17  -3  -3    0.70    0.20
 -17  -3   3    1.20    0.30
  17  -3   3    1.30    0.30
 -17  -3  -3    1.20    0.30
  18   0   3    0.10    0.20
 -18   0   3   -0.10    0.10
  18   0  -3   -0.20    0.10
 -18   0  -3   -0.10    0.10
 -18  -1   3    0.00    0.10
  18  -1  -3    0.20    0.20
 -18   1  -3    0.00    0.10
  18  -1   3    0.10    0.10
 -18  -1  -3    0.10    0.10
 -18   1   3    0.00    0.10
   0   2  -4 2993.60  211.68
   0  -2   4 2882.71  221.38
   0  -2  -4 2757.22  219.28
   0   3  -4    0.20    0.20
   0  -3  -4    0.50    0.20
   0   3   4    0.20    0.20
   0  -3   4    0.00    0.10
   0   4  -4   54.29    4.30
   0   4   4   54.79    4.20
   0  -4   4   55.19    4.20
   0   4  -4   50.99    4.10
   0  -4  -4   57.29    4.30
   0   4   4   50.29    4.20
   0   5  -4   -0.20    0.30
   0  -5   4    0.10    0.30
   0  -5  -4    0.80    0.50
   0  -5   4    0.30    0.30
   0   5   4    0.40    0.30
   0   5  -4    0.00    0.20
   0   5   4    0.60    0.30
   0   6   4    0.60    0.40
   0  -6  -4    0.80    0.60
   0  -6   4    1.10    0.50
   0   6  -4    1.10    0.50
   0   7  -4    0.20    0.30
   0   7   4    0.00    0.40
   0   7   4    0.10    0.30
   0  -7   4   -0.70    0.40
   0   7  -4    0.30    0.50
   0   8   4   65.79    5.20
   0   8  -4   67.49    5.20
  -1   0  -4  658.33   48.40
  -1   0   4  643.14   57.29
   1   0  -4  656.13   48.60
   1  -1  -4 1750.12  133.59
  -1  -1   4 1702.23  133.49
  -1   1  -4 1788.22  125.69
  -1  -1  -4 1621.44  124.79
  -1  -1  -4 1752.72  130.19
   1  -1   4 1697.13  134.59
  -1   1   4 1696.73  125.29
   1  -2  -4 1373.46  110.59
  -1   2  -4 1307.47   99.99
  -1  -2   4 1405.06  109.39
  -1  -2  -4 1478.55  107.29
   1  -2   4 1248.08  114.59
  -1   2   4 1392.16   99.69
  -1  -2  -4 1262.67   98.79
  -1  -3   4  165.98   11.30
  -1   3  -4  166.28   11.40
   1   3   4  146.59   11.40
   1  -3  -4  146.89   11.30
  -1  -3  -4  144.89   11.30
  -1   3   4  142.69   11.40
   1   3  -4  166.78   11.40
   1  -4  -4  386.46   27.50
  -1  -4   4  344.27   27.30
  -1   4  -4  384.76   27.50
   1   4   4  361.66   27.40
  -1   4  -4  399.46   27.40
   1   4  -4  391.06   27.40
  -1  -4  -4  395.96   27.50
   1  -4   4  391.46   27.50
  -1   4   4  377.16   27.40
   1   4  -4  343.87   27.50
  -1   4   4  349.67   27.50
  -1  -5   4   14.60    1.50
  -1   5  -4   17.10    1.50
   1  -5  -4   15.50    1.60
  -1   5  -4   15.60    1.60
   1   5   4   18.00    1.50
   1   5   4   14.90    1.60
  -1  -5   4   15.50    1.60
  -1   5   4   14.50    1.50
   1  -5   4   14.60    1.50
  -1  -5  -4   15.90    1.60
  -1   5   4   16.10    1.60
   1  -5   4   16.30    1.50
   1   5  -4   16.70    1.50
   1  -5   4   19.40    1.60
   1   5  -4   15.00    1.60
  -1   6  -4   82.19    7.20
   1   6   4  103.39    7.40
   1   6   4   78.39    7.60
  -1   6  -4   92.49    7.40
  -1  -6   4  100.09    7.20
   1   6  -4  100.79    7.40
  -1   6   4   94.49    7.40
   1  -6   4   85.99    7.20
   1   7   4    1.30    0.60
  -1   7  -4    1.20    0.60
  -1   7  -4    2.00    0.60
   1   7   4    1.20    0.50
  -1   7   4    2.40    0.60
  -1   7   4    1.00    0.60
   1   7  -4    0.90    0.40
   1  -7   4    1.80    0.60
   1   7  -4    1.80    0.70
  -1   8  -4    1.70    0.50
   1   8   4    1.00    0.40
  -1   8   4    2.30    0.60
   1   8  -4    1.20    0.40
  -2  -1   4 2472.25  188.28
   2  -1  -4 2420.46  190.68
  -2  -1   4 2541.35  181.28
  -2   1  -4 2413.16  180.98
   2  -1   4 2499.75  194.58
  -2   1   4 2556.84  180.88
  -2  -1  -4 2532.45  180.08
  -2  -1  -4 2371.56  179.88
   2  -2  -4    2.70    0.40
   2   2   4    3.00    0.30
  -2   2  -4    2.30    0.40
  -2   2   4    2.10    0.40
   2   2  -4    2.80    0.40
   2  -2   4    2.10    0.40
  -2   3  -4    3.40    0.70
   2  -3  -4    3.50    0.50
   2   3   4    2.90    0.40
  -2   3   4    2.90    0.50
   2  -3   4    4.10    0.50
  -2   4  -4  262.77   20.30
   2   4   4  285.57   20.20
   2   4   4  245.28   20.20
   2  -4  -4  290.67   20.30
  -2  -4   4  276.67   20.20
   2  -4   4  249.48   20.20
   2  -4   4  289.67   20.30
   2   4  -4  269.57   20.30
  -2  -4  -4  275.17   20.30
  -2   4   4  308.17   20.20
  -2   4   4  275.87   20.30
   2   5   4   75.89    5.60
  -2  -5   4   68.69    5.40
  -2   5  -4   71.39    5.50
  -2   5  -4   65.89    5.60
  -2  -5   4   71.79    5.40
  -2  -5   4   70.09    5.50
   2  -5  -4   68.29    5.60
  -2   5   4   68.99    5.60
   2  -5   4   73.09    5.50
   2   5  -4   73.99    5.60
   2  -5   4   71.49    5.50
   2   5  -4   73.19    5.40
   2  -5   4   62.99    5.50
  -2   5   4   72.59    5.50
  -2   6  -4   24.50    2.60
   2   6   4   30.20    2.80
  -2  -6   4   28.40    2.50
   2  -6  -4   29.80    2.60
  -2   6  -4   31.90    2.50
  -2   6   4   24.70    2.60
   2   6  -4   26.50    2.60
   2   7   4    0.70    0.50
  -2   7  -4    0.30    0.40
  -2   7  -4    0.60    0.60
   2   7   4    0.40    0.40
   2   7  -4    0.70    0.50
   2   7  -4    0.30    0.40
  -2   7   4    0.60    0.60
  -2   7   4    0.90    0.50
   2  -7   4   -0.20    0.40
  -2   8  -4   -0.10    0.20
   2   8   4   -0.60    0.20
   2   8  -4    0.00    0.20
  -2   8   4    0.10    0.30
   3   0   4  607.54   44.10
   3  -1  -4 2288.77  175.08
  -3   1  -4 2229.78  162.48
  -3  -1   4 2240.38  169.28
  -3  -1   4 1975.70  173.18
  -3  -1  -4 2205.68  160.38
  -3   1   4 2189.28  161.68
  -3  -1  -4 2152.18  160.38
   3  -1   4 2448.16  175.08
   3   2   4  755.42   54.79
  -3   3  -4  135.49   11.40
   3  -3  -4  171.58   11.40
   3  -3   4  149.79   11.30
  -3   3   4  150.28   11.30
  -3   3   4  158.18   11.40
  -3   4  -4  272.27   20.90
   3  -4  -4  301.77   20.90
   3  -4   4  294.97   20.90
   3   4  -4  250.57   20.70
  -3   4   4  286.87   20.90
   3   4  -4  282.87   20.80
  -3   4   4  293.07   20.80
  -3  -5   4    1.70    0.40
  -3   5  -4    2.50    0.80
   3  -5  -4    1.50    0.50
  -3   5  -4    2.40    0.60
  -3   5  -4    2.20    0.50
   3   5   4    2.10    0.50
   3  -5  -4    2.60    0.70
  -3  -5   4    2.00    0.70
   3   5   4    1.50    0.50
   3   5  -4    1.80    0.50
  -3   5   4    1.90    0.50
  -3   5   4    1.90    0.60
   3   5  -4    1.90    0.40
   3  -5   4    1.90    0.60
   3  -5   4    1.20    0.50
   3   6   4    0.30    0.30
   3   6   4    0.10    0.30
  -3   6  -4    2.40    0.90
   3  -6  -4    0.40    0.50
  -3   6  -4    0.20    0.40
  -3   6  -4    1.20    0.50
  -3  -6   4    0.70    0.40
   3   6  -4    0.20    0.40
   3   6  -4    0.00    0.40
  -3   6   4    0.60    0.40
   3  -6   4    0.10    0.40
   3  -7  -4   23.00    2.20
   3   7   4   24.10    2.30
   3   7   4   21.10    2.00
  -3   7  -4   20.30    2.00
   3   7  -4   23.20    2.30
  -3   7   4   17.00    2.70
  -3   7   4   25.20    2.10
   3   7  -4   20.60    2.00
   3  -7   4   23.30    2.10
   3   8   4    5.20    0.70
  -3   8  -4    4.70    0.90
  -3   8   4    6.30    0.80
   3   8  -4    4.60    0.70
  -4   0   4   24.80    1.90
  -4   0   4   25.60    1.90
   4  -1  -4  302.97   20.90
   4   1   4  280.27   20.80
  -4   1  -4  293.37   20.80
   4  -1   4  278.77   20.90
  -4   1   4  274.57   20.90
  -4   2  -4  348.77   24.00
   4   2   4  328.07   23.80
   4  -2  -4  324.07   24.00
   4  -2   4  318.87   24.00
   4   2  -4  307.17   23.90
  -4   2   4  353.26   24.00
  -4   2   4  319.27   24.00
   4   3   4   48.00    3.60
   4  -3  -4   48.10    3.80
  -4   3  -4   52.89    3.90
  -4   3   4   44.50    3.80
   4  -3   4   53.09    3.80
  -4   3   4   45.50    3.80
  -4   4  -4    3.80    0.60
   4   4   4    2.80    0.40
   4  -4  -4    4.30    0.60
   4  -4  -4    3.50    0.60
  -4   4  -4    3.70    0.70
   4  -4   4    5.10    0.80
   4   4  -4    4.00    0.60
   4  -4   4    2.40    0.40
   4  -4   4    4.30    0.70
  -4   4   4    3.30    0.60
   4  -4   4    2.70    0.60
   4   4  -4    3.60    0.60
   4  -5  -4   77.29    5.60
  -4   5  -4   69.79    5.70
  -4  -5   4   71.39    5.40
  -4   5  -4   74.19    5.60
   4   5   4   72.49    5.50
   4   5   4   67.29    5.40
  -4   5   4   65.89    5.50
   4  -5   4   73.79    5.60
   4   5  -4   65.19    5.40
  -4   5   4   76.09    5.70
   4  -5   4   62.99    5.50
  -4   5   4   68.29    5.50
   4  -6  -4    8.70    1.10
  -4   6  -4    8.10    1.00
  -4  -6   4    6.00    0.90
  -4   6  -4    5.80    1.10
   4   6   4    7.10    1.00
   4   6   4    6.90    0.90
  -4   6  -4    6.00    1.20
  -4   6   4    6.70    1.00
   4   6  -4    7.80    1.00
  -4   6   4    6.90    1.10
   4   6  -4    7.10    0.90
   4  -6   4    7.20    1.00
  -4   6   4    8.30    1.20
   4  -7  -4   19.80    2.00
   4   7   4   21.20    2.10
  -4   7  -4   18.50    1.80
  -4   7  -4   17.90    2.00
   4   7  -4   18.20    1.90
   4  -7   4   21.90    2.00
  -4   7   4   23.40    2.00
  -4   8  -4    2.30    0.50
   4   8  -4    3.10    0.60
  -4   8   4    1.60    0.40
   4  -8   4    0.80    0.50
   5   0   4  185.18   14.40
   5   0  -4  187.98   14.50
   5   0  -4  209.88   14.50
  -5   0   4  208.68   14.40
   5   1   4  771.32   57.79
  -5   1   4  822.62   57.89
  -5   2  -4   87.09    6.40
   5  -2  -4   92.19    6.50
  -5   2   4   88.09    6.50
  -5   2   4   86.29    6.40
   5   2  -4   75.69    6.40
  -5   3  -4   30.00    2.50
  -5   3  -4   28.00    2.30
   5  -3  -4   28.30    2.30
   5  -3   4   33.10    2.50
   5  -3   4   30.10    2.30
  -5   3   4   28.00    2.40
  -5   3   4   29.30    2.50
  -5   4  -4   78.79    5.70
  -5   4  -4   82.99    5.80
   5  -4  -4   78.69    5.80
   5  -4  -4   72.69    5.50
   5  -4  -4   66.19    5.70
  -5  -4   4   74.49    5.60
  -5   4  -4   77.09    5.90
   5  -4   4   72.59    5.50
   5  -4   4   64.19    5.70
   5  -4   4   83.69    5.90
   5   4  -4   65.89    5.60
   5  -4   4   80.49    5.80
  -5   4   4   75.89    5.90
  -5   4   4   78.29    5.90
   5   4  -4   66.29    5.70
   5  -5  -4    3.00    0.60
   5  -5  -4    3.90    0.80
  -5   5  -4    4.00    0.80
  -5   5  -4    4.60    0.70
  -5  -5   4    5.80    0.80
  -5   5  -4    4.60    0.90
   5   5   4    4.10    0.70
   5   5  -4    3.00    0.60
   5  -5   4    2.50    0.60
  -5   5   4    4.40    0.80
  -5   5   4    3.50    0.70
  -5   5   4    4.20    0.90
   5  -5   4    6.40    1.00
   5   5  -4    4.40    0.60
  -5  -6   4    5.40    0.70
  -5   6  -4    3.40    0.70
  -5   6  -4    2.70    0.80
   5   6   4    3.80    0.70
   5   6   4    3.90    0.70
   5  -6  -4    3.70    0.90
  -5   6  -4    3.60    0.80
   5   6  -4    4.60    0.80
   5   6  -4    3.30    0.70
   5  -6   4    3.50    0.80
  -5   6   4    4.00    0.70
  -5   6   4    3.60    0.80
  -5   6   4    3.00    0.80
   5  -6   4    1.30    0.90
  -5   7  -4   14.50    1.50
   5   7   4   12.00    1.30
   5  -7  -4   12.40    1.80
  -5   7  -4   14.80    1.40
   5  -7   4   12.10    1.60
  -5   7   4   15.90    1.40
  -5   7   4   12.90    1.50
   5   7  -4   13.60    1.40
   5   8   4    2.10    0.50
   5  -8   4    1.90    0.50
  -5   8   4    1.00    0.50
   5   8  -4    3.60    0.60
   6   0  -4  689.53   50.09
   6   1   4  247.18   16.90
   6   1   4  217.18   16.90
   6  -1  -4  233.48   17.00
   6  -1  -4  232.78   17.00
   6  -1   4  241.28   17.00
  -6   1   4  228.28   17.00
  -6   1   4  225.48   17.00
  -6   2  -4  266.57   19.70
   6  -2  -4  262.27   19.70
   6  -2   4  279.67   19.70
   6  -2   4  271.47   19.70
  -6   2   4  261.97   19.70
   6  -3  -4   48.30    3.80
  -6   3  -4   47.70    3.90
   6  -3  -4   48.10    3.70
  -6   3   4   49.70    3.70
   6  -3   4   48.90    3.70
  -6   3   4   48.20    3.90
   6  -3   4   46.40    3.80
   6  -4  -4   22.50    2.10
  -6  -4   4   23.90    1.90
   6  -4  -4   22.90    1.90
  -6   4  -4   23.50    2.20
   6  -4  -4   25.00    2.10
  -6   4  -4   25.00    2.10
  -6   4  -4   21.20    1.90
   6   4   4   21.70    1.80
  -6   4   4   24.20    2.10
  -6   4   4   23.50    2.00
   6   4  -4   21.30    2.00
  -6   4   4   21.60    2.10
   6  -4   4   23.10    2.10
   6  -4   4   24.30    1.90
   6  -5  -4   18.80    2.00
  -6  -5   4   23.60    1.90
  -6   5  -4   21.80    2.40
   6   5   4   22.50    1.90
   6  -5  -4   22.00    2.10
  -6   5  -4   21.40    1.90
  -6   5  -4   20.60    2.20
   6  -5   4   24.50    2.10
   6   5  -4   22.10    1.90
  -6   5   4   22.00    2.00
  -6   5   4   18.50    2.00
  -6   5   4   21.00    2.20
   6  -6  -4   19.90    2.10
  -6  -6   4   21.90    1.90
   6   6   4   22.30    2.00
  -6   6  -4   22.30    2.00
  -6   6  -4   21.20    2.10
   6   6   4   23.40    2.00
   6   6  -4   23.90    2.20
  -6   6   4   20.30    2.30
  -6   6   4   19.40    2.10
   6   6  -4   25.60    2.00
   6  -6   4   23.70    2.20
   6  -7  -4    0.10    0.40
  -6   7  -4    0.80    0.50
  -6   7  -4   -0.70    0.60
   6   7   4    0.30    0.30
  -6   7   4    0.30    0.60
   6  -7   4   -0.10    0.30
  -6   7   4    0.30    0.30
   6   7  -4    0.50    0.30
   6   8   4    6.70    0.80
   6   8  -4    9.00    0.90
   6  -8   4    9.10    1.00
   7   0   4  592.84   41.20
   7   0  -4  539.15   41.20
   7   1   4  513.85   37.50
   7  -1  -4  508.55   37.50
   7   1   4  535.45   37.30
   7  -1   4  548.85   37.50
   7   1  -4  463.45   37.40
   7  -2  -4  145.49   10.60
   7  -2  -4  142.59   10.40
   7   2   4  123.59   10.30
   7  -2  -4  150.38   10.60
   7  -2   4  153.88   10.50
  -7   2   4  136.09   10.60
   7  -3  -4   85.19    6.20
   7  -3  -4   88.79    6.40
   7   3   4   85.79    6.10
  -7   3  -4   73.49    6.40
  -7  -3   4   78.29    6.20
   7  -3  -4   73.49    6.30
  -7   3  -4   85.49    6.40
  -7   3   4   79.89    6.40
   7  -3   4   90.19    6.40
  -7   3   4   78.89    6.30
   7  -3   4   89.49    6.40
   7  -3   4   85.79    6.20
   7  -4  -4  199.88   15.60
   7  -4  -4  221.98   15.90
  -7   4  -4  225.98   15.80
  -7   4  -4  187.08   15.90
  -7  -4   4  214.48   15.70
   7  -4  -4  197.28   15.80
   7   4   4  210.28   15.50
   7  -4   4  220.18   15.60
   7  -4   4  200.08   15.80
   7  -4   4  213.48   15.80
  -7  -4  -4  213.58   15.60
  -7   4   4  197.38   15.70
  -7   4   4  237.28   15.90
   7   4  -4  229.28   15.80
  -7   4   4  220.98   16.00
   7  -5  -4    0.30    0.60
  -7   5  -4    0.70    0.40
  -7   5  -4    0.70    0.40
  -7  -5   4    1.00    0.40
   7  -5  -4    0.40    0.40
   7   5   4    0.80    0.30
   7  -5   4    0.30    0.40
   7  -5   4    0.60    0.40
   7   5  -4    1.40    0.40
  -7   5   4    0.40    0.60
   7  -5   4    0.80    0.30
  -7   5   4    0.80    0.40
   7   5  -4    0.70    0.40
  -7   5   4    0.30    0.30
   7  -6  -4    1.70    0.60
  -7   6  -4    1.90    0.60
  -7  -6   4    1.50    0.50
   7   6   4    2.20    0.50
  -7   6   4    2.10    0.70
   7  -6   4    2.00    0.70
   7   6  -4    2.90    0.60
   7   6  -4    1.80    0.50
  -7   6   4    1.70    0.50
   7  -7  -4    2.50    0.80
   7   7   4    3.10    0.60
   7  -7   4    3.50    0.80
   7   7  -4    3.50    0.60
  -7   7   4    1.60    0.60
   7  -8   4    0.40    0.30
   7   8  -4    0.20    0.20
   8   0   4  137.99   10.60
   8   0  -4  144.29   10.50
   8   0  -4  148.39   10.70
   8   1   4    1.00    0.30
   8   1   4    1.70    0.30
   8  -1  -4    1.10    0.30
   8  -1  -4    1.20    0.30
   8   1  -4    0.90    0.30
   8  -1   4    1.00    0.30
   8   1  -4    1.30    0.30
   8  -1   4    1.90    0.50
   8  -2  -4   13.60    1.40
   8   2   4   14.40    1.20
  -8  -2   4   14.70    1.30
   8  -2  -4   15.00    1.30
  -8   2  -4   15.00    1.40
   8  -2  -4   15.40    1.40
   8  -2   4   15.90    1.30
   8  -2   4   14.40    1.40
  -8   2   4   14.80    1.40
   8  -2   4   16.10    1.50
   8  -3  -4   60.79    4.40
   8   3   4   56.69    4.20
  -8   3  -4   60.99    4.60
  -8  -3   4   59.59    4.50
   8  -3  -4   53.99    4.60
   8  -3  -4   56.19    4.60
  -8   3   4   58.09    4.60
   8   3  -4   49.70    4.60
   8  -3   4   64.59    4.40
   8  -3   4   59.29    4.60
   8  -3   4   54.49    4.60
  -8   4  -4   95.49    7.10
   8  -4  -4   93.39    7.10
   8   4   4   91.89    6.70
   8  -4  -4   83.09    6.80
  -8  -4   4   88.29    6.90
   8  -4   4   98.29    7.20
  -8  -4  -4   86.29    6.80
  -8   4   4   89.49    7.10
   8  -4   4   92.09    6.80
   8  -4   4   94.69    7.10
  -8   5  -4   -0.10    0.40
   8  -5  -4   -0.30    0.40
   8   5   4    0.10    0.20
   8  -5  -4    0.10    0.40
  -8  -5   4   -0.10    0.30
  -8   5   4    0.00    0.40
   8   5  -4    0.10    0.30
   8  -5   4    0.20    0.40
   8  -5   4    0.20    0.20
  -8  -5  -4    0.40    0.30
   8  -5   4    0.40    0.40
   8   5  -4    0.10    0.30
  -8   6  -4    9.90    1.10
  -8  -6   4    9.40    1.00
   8   6   4    8.70    1.10
   8  -6  -4    8.20    1.10
  -8   6   4   10.30    1.20
   8  -6   4    9.30    1.20
   8  -7  -4    1.20    0.50
  -8   7  -4    1.40    0.50
   8   7   4    1.90    0.50
  -8   7   4    1.40    0.50
   9   0   4  186.58   13.20
   9   0  -4  167.18   13.10
   9   0   4  171.38   13.20
   9   0  -4  184.48   13.30
  -9   0  -4  178.88   13.30
   9   0   4  187.18   13.30
   9  -1  -4   22.80    1.90
   9  -1  -4   20.20    2.00
   9   1   4   22.00    1.80
   9   1  -4   24.10    2.00
   9  -1   4   20.60    2.00
  -9   1   4   23.60    1.90
  -9  -1  -4   23.70    2.00
   9   1  -4   24.90    1.80
   9  -1   4   24.80    1.90
   9  -2  -4  162.38   12.40
  -9  -2   4  174.88   12.50
   9  -2  -4  177.88   12.60
   9  -2  -4  151.08   12.50
   9  -2   4  180.98   12.50
   9   2  -4  154.18   12.60
  -9   2   4  178.98   12.60
  -9  -2  -4  173.78   12.50
   9  -2   4  163.38   12.60
  -9   3  -4  226.98   15.90
   9  -3  -4  196.68   15.70
  -9  -3   4  206.58   15.80
   9  -3  -4  211.58   15.90
   9  -3   4  219.18   16.00
   9  -3   4  235.08   15.80
   9   3  -4  195.48   15.60
  -9   3   4  217.78   15.90
   9  -3   4  214.28   16.00
  -9  -3  -4  215.38   15.70
   9  -4  -4   33.00    2.40
   9  -4  -4   25.50    2.60
   9  -4  -4   26.30    2.60
  -9  -4   4   29.00    2.50
  -9   4  -4   31.70    2.60
  -9  -4  -4   27.70    2.40
   9  -4   4   31.60    2.70
   9  -4   4   28.10    2.40
  -9   4   4   32.20    2.70
   9   4  -4   33.30    2.60
   9  -5  -4   22.20    2.10
  -9   5  -4   28.20    2.40
   9  -5  -4   23.00    2.30
  -9  -5   4   26.80    2.20
   9  -5  -4   28.60    2.50
   9  -5   4   24.80    2.10
  -9  -5  -4   26.60    2.10
   9  -5   4   26.40    2.50
   9   5  -4   29.90    2.30
  -9   5   4   24.80    2.30
   9  -5   4   22.90    2.30
   9   5  -4   25.40    2.20
  -9  -6   4    4.90    0.70
  -9   6  -4    5.60    0.80
   9  -6  -4    4.20    0.90
   9   6  -4    5.60    0.70
  -9   6   4    4.70    0.90
   9  -6   4    4.30    1.20
  -9   7  -4    1.80    0.50
   9   7  -4    2.30    0.50
  -9   7   4    1.20    0.40
   9  -7   4    1.20    0.40
  10   0  -4  210.98   15.70
  10   0   4  216.78   15.80
  10   0   4  208.88   15.70
 -10   0   4  225.08   15.80
  10   0   4  188.78   15.80
 -10   0   4  224.18   15.80
 -10   0  -4  224.18   15.80
  10   1   4   24.50    2.00
  10  -1  -4   27.30    2.00
 -10   1  -4   28.10    2.10
 -10   1  -4   23.60    2.00
 -10  -1   4   28.60    2.10
  10  -1  -4   20.90    2.10
 -10  -1  -4   26.40    2.10
 -10   1   4   23.90    2.10
  10   1  -4   22.50    1.90
  10   1  -4   23.60    2.00
  10  -1   4   22.80    2.10
  10   1  -4   22.20    2.10
  10  -1   4   26.20    2.00
 -10   2  -4    6.60    0.90
  10  -2  -4    5.00    0.60
 -10  -2   4    5.00    0.70
  10  -2  -4    4.10    0.70
 -10   2  -4    4.50    0.60
  10  -2  -4    3.60    0.70
  10  -2   4    5.90    1.00
  10   2  -4    5.50    0.70
 -10   2   4    5.80    0.80
  10  -2   4    4.20    0.80
  10  -2   4    4.40    0.60
  10   2  -4    4.20    0.60
 -10   2   4    5.70    0.70
 -10  -2  -4    5.00    0.60
 -10   3  -4   12.30    1.20
  10  -3  -4   11.70    1.20
 -10  -3   4   11.90    1.10
  10  -3  -4    8.90    1.20
 -10   3  -4    9.10    1.10
  10  -3  -4   12.10    1.10
  10  -3   4   11.80    1.10
 -10   3   4   10.60    1.20
  10  -3   4    9.20    1.20
  10  -3   4   12.10    1.40
  10   3  -4   12.10    1.20
 -10  -3  -4   13.00    1.10
 -10  -4   4   22.80    1.90
 -10   4  -4   22.70    2.00
  10  -4  -4   18.40    1.90
  10  -4  -4   22.00    2.10
 -10   4  -4   18.30    1.80
  10  -4   4   18.30    1.90
 -10   4   4   23.50    2.00
  10  -4   4   20.00    1.80
 -10  -4  -4   20.60    1.80
  10  -4   4   20.10    2.10
 -10   5  -4    0.50    0.30
  10  -5  -4    0.30    0.30
  10  -5  -4    0.50    0.50
 -10  -5   4    0.20    0.30
  10  -5  -4    0.50    0.50
  10  -5   4    0.30    0.40
 -10   5   4    0.00    0.30
  10   5  -4    0.00    0.40
  10  -5   4    0.10    0.20
 -10  -5  -4    0.00    0.30
  10   5  -4    0.60    0.40
  10  -6  -4    2.60    0.60
 -10  -6   4    3.40    0.50
 -10   6  -4    2.10    0.60
  10  -6   4    2.00    0.50
 -10   6   4    2.90    0.70
 -10   7  -4   14.20    1.30
  10  -7   4   11.40    1.20
 -10   7   4   13.10    1.30
 -11   0  -4    0.60    0.30
  11   0  -4    0.20    0.20
  11   0   4    0.80    0.30
  11   0   4    0.90    0.30
 -11   0  -4    0.90    0.40
  11   0  -4    1.00    0.40
 -11   0   4    0.80    0.30
 -11  -1   4   27.10    2.20
  11  -1  -4   26.20    2.10
  11   1   4   24.90    2.10
 -11   1  -4   27.90    2.20
  11  -1  -4   29.00    2.30
 -11   1  -4   24.00    2.10
  11   1  -4   24.00    2.10
 -11  -1  -4   26.90    2.20
  11  -1   4   24.50    2.20
  11   1  -4   22.50    2.00
 -11   1   4   23.80    2.10
 -11   1   4   25.20    2.10
 -11   2  -4  113.09    8.40
 -11  -2   4  110.09    8.40
  11  -2  -4  123.09    8.60
  11  -2  -4  115.29    8.30
  11  -2   4  111.89    8.60
 -11  -2  -4   98.49    8.70
  11   2  -4   96.19    8.20
  11   2  -4  120.49    8.50
 -11   2   4  114.39    8.60
  11  -2   4  118.39    8.40
  11   2  -4  102.29    8.30
 -11   2   4  109.69    8.30
  11  -3  -4   37.40    3.50
 -11  -3   4   32.80    2.70
  11  -3  -4   31.00    2.70
  11  -3  -4   29.10    2.80
 -11   3  -4   35.20    2.80
 -11  -3  -4   34.60    2.70
  11  -3   4   31.70    2.70
 -11   3   4   32.10    2.80
  11  -3   4   33.70    3.40
  11  -4  -4   15.30    1.70
 -11   4  -4   17.50    1.60
 -11  -4   4   16.30    1.40
  11  -4  -4   12.40    1.50
  11  -4  -4   16.00    1.40
 -11   4  -4   12.30    1.40
  11  -4   4   14.90    1.70
  11   4  -4   12.40    1.40
  11  -4   4   16.10    1.40
 -11  -4  -4   15.30    1.40
 -11   4   4   17.30    1.60
  11  -4   4   15.10    1.60
  11  -5  -4    0.30    0.40
  11  -5  -4    0.60    0.30
 -11  -5   4    0.00    0.20
 -11   5  -4   -0.20    0.20
  11  -5   4    0.10    0.20
 -11  -5  -4   -0.30    0.20
  11  -5   4    0.20    0.40
 -11   5   4    0.10    0.30
 -11   6  -4    7.60    0.90
 -11  -6   4    8.80    0.80
  11  -6  -4    7.00    1.00
 -11   6   4    8.30    1.30
  11  -6   4    8.50    1.00
 -11   7  -4    0.30    0.20
 -11   7   4    0.20    0.20
  11  -7   4    0.70    0.30
  12   0   4  183.18   13.90
  12   0  -4  203.38   14.00
  12   0  -4  170.78   13.70
 -12   0  -4  198.38   13.90
  12   0   4  177.88   13.80
 -12   0   4  187.78   13.80
 -12   1  -4  266.97   18.90
 -12   1  -4  244.18   18.80
 -12  -1   4  264.47   18.90
  12  -1  -4  274.17   19.10
  12   1   4  266.07   18.80
  12  -1  -4  220.18   18.80
  12   1   4  255.97   18.80
  12  -1   4  278.57   19.10
  12   1  -4  233.48   18.90
 -12   1   4  269.77   18.90
 -12  -1  -4  276.07   18.90
  12   1  -4  232.48   18.80
 -12  -2   4   41.90    3.30
  12  -2  -4   35.10    3.20
 -12   2  -4   42.40    3.30
 -12   2  -4   42.70    3.30
 -12   2   4   41.50    3.40
  12   2  -4   41.20    3.20
  12  -2   4   38.10    3.40
 -12  -2  -4   44.00    3.30
  12  -3  -4  130.69    9.50
 -12   3  -4  121.39    9.50
  12  -3  -4  115.39    9.50
 -12  -3   4  123.39    9.50
  12  -3  -4  140.19    9.80
  12  -3   4  142.19    9.80
 -12   3   4  131.09    9.60
  12  -3   4  122.99    9.40
  12  -3   4  110.09    9.60
 -12  -3  -4  127.89    9.50
 -12   4  -4    0.20    0.30
 -12   4  -4    0.20    0.30
  12  -4  -4    0.10    0.20
  12  -4  -4    0.70    0.50
 -12  -4   4    0.50    0.30
  12  -4  -4    0.30    0.50
  12  -4   4    0.10    0.30
 -12  -4  -4    0.10    0.20
  12  -4   4   -0.20    0.30
 -12   4   4    0.00    0.40
  12  -4   4   -0.40    0.40
  12   4  -4   -0.10    0.40
 -12  -5   4   22.60    1.90
 -12   5  -4   18.90    1.90
  12  -5  -4   24.60    2.10
  12  -5   4   22.60    1.80
 -12  -5  -4   22.30    1.80
  12  -5   4   20.30    2.00
 -12   5   4   18.40    2.00
 -12   6  -4    1.80    0.40
  12  -6   4    3.00    0.60
 -12   6   4    2.40    0.50
 -13   0   4  211.08   15.20
 -13   0  -4  227.48   15.40
 -13   0   4  214.58   15.30
  13   0   4  200.38   15.30
  13   0  -4  191.88   15.30
  13   0  -4  197.48   15.40
 -13   1  -4  180.58   11.90
 -13   1  -4  166.18   11.80
 -13  -1   4  172.38   11.90
  13  -1  -4  161.18   12.10
  13  -1  -4  140.39   11.80
  13   1   4  149.88   11.80
 -13   1   4  175.48   11.90
  13   1  -4  158.38   11.90
 -13  -1  -4  161.78   11.90
  13   1  -4  141.69   11.80
  13  -1   4  148.49   11.80
 -13   2  -4   54.89    4.20
  13  -2  -4   56.19    4.20
  13  -2  -4   61.19    4.50
 -13  -2   4   58.19    4.30
 -13   2   4   55.29    4.30
  13  -2   4   50.59    4.30
  13  -2   4   45.60    4.20
  13  -2   4   55.89    4.50
  13   2  -4   51.79    4.10
 -13   2   4   50.89    4.20
 -13  -2  -4   53.29    4.20
 -13   3  -4    1.00    0.40
 -13   3  -4    1.40    0.40
  13  -3  -4    1.20    0.40
 -13  -3   4    1.20    0.50
  13  -3   4    1.40    0.40
  13   3  -4    1.80    0.50
  13  -3   4    2.50    0.90
  13  -3   4    1.70    0.60
 -13  -3  -4    1.40    0.50
 -13   3   4    1.50    0.50
 -13  -4   4    9.70    1.00
 -13   4  -4    8.80    1.00
  13  -4  -4    9.50    1.00
  13  -4   4    6.40    1.00
 -13   4   4    9.70    1.10
  13  -4   4    8.80    0.90
 -13  -4  -4    9.10    0.90
 -13   5  -4   22.60    1.80
 -13  -5   4   19.70    1.70
  13  -5   4   19.60    1.60
 -13  -5  -4   19.40    1.70
 -13   5   4   19.60    1.90
 -13  -6   4    5.60    0.50
 -13   6  -4    4.90    0.60
 -13   6   4    4.70    0.60
 -14   0  -4    9.40    1.10
  14   0   4   11.90    1.10
  14   0  -4   10.70    1.10
  14   0  -4   13.80    1.40
 -14   0   4   11.00    1.20
  14   0   4   13.60    1.40
 -14  -1   4  170.68   13.10
  14  -1  -4  170.88   13.10
  14  -1  -4  179.38   13.40
  14  -1   4  189.38   13.40
 -14   1   4  175.38   13.30
  14  -1   4  177.38   13.10
 -14   2  -4    0.40    0.30
  14  -2  -4    0.00    0.30
 -14  -2   4   -0.20    0.30
 -14   2  -4    0.10    0.20
  14  -2  -4    0.10    0.40
  14  -2   4   -0.20    0.20
 -14   2   4    0.60    0.30
  14   2  -4    0.10    0.30
 -14  -2  -4   -0.40    0.30
 -14   2   4    0.30    0.30
  14  -2   4    0.20    0.50
 -14  -3   4    0.20    0.30
  14  -3  -4    0.00    0.40
 -14   3  -4    0.30    0.20
  14   3  -4    0.70    0.30
  14  -3   4    0.10    0.40
 -14   3   4   -0.20    0.20
 -14  -3  -4   -0.10    0.30
  14  -3   4   -0.40    0.40
 -14   4  -4    0.50    0.30
 -14  -4   4    0.20    0.30
  14  -4  -4    0.50    0.30
 -14  -4  -4    0.30    0.30
  14  -4   4    0.10    0.40
  14  -4   4    0.40    0.30
 -14   4   4    0.30    0.30
 -14   5  -4    8.90    0.90
 -14  -5   4    7.20    0.80
  14  -5   4    5.80    1.00
 -14  -5  -4    7.40    0.70
 -14   5   4    7.40    0.80
 -15   0  -4    1.20    0.40
  15   0  -4    1.50    0.40
 -15   0   4    1.00    0.40
  15   0   4    1.20    0.60
  15  -1  -4   17.30    1.60
 -15   1  -4   15.00    1.60
  15   1   4   19.80    1.60
 -15  -1   4   14.60    1.50
 -15  -1  -4   18.30    1.60
 -15   1   4   17.70    1.60
  15  -1   4   18.60    1.80
 -15   1   4   18.00    1.40
  15   1  -4   19.60    1.60
 -15   2  -4   13.10    1.10
 -15   2  -4   11.40    1.10
  15  -2  -4   11.70    1.20
 -15  -2   4   12.60    1.20
 -15   2   4   12.00    1.10
 -15  -2  -4   13.30    1.20
  15   2  -4   11.80    1.20
 -15   2   4   11.40    1.10
  15  -2   4   11.60    1.20
  15  -3  -4    0.40    0.30
 -15  -3   4    0.90    0.30
 -15   3  -4    0.40    0.20
 -15   3  -4    0.10    0.20
  15   3  -4    1.00    0.40
  15  -3   4    0.80    0.30
 -15  -3  -4    0.50    0.30
 -15   3   4    0.50    0.30
 -15  -4   4    6.70    0.70
 -15   4  -4    6.10    0.70
  15  -4  -4    6.30    0.70
  15  -4   4    6.50    0.70
 -15  -4  -4    6.00    0.70
 -15   4   4    6.60    0.80
 -15   5  -4    5.50    0.60
 -15  -5   4    5.00    0.50
  16   0   4    1.50    0.30
 -16   0   4    0.90    0.30
 -16   0  -4    0.70    0.30
  16   0  -4    0.70    0.30
 -16  -1   4    0.00    0.20
  16  -1  -4   -0.20    0.20
 -16   1  -4   -0.10    0.20
  16   1   4    0.20    0.20
  16   1  -4   -0.10    0.20
 -16  -1  -4    0.10    0.20
  16  -1   4   -0.20    0.20
 -16   1   4   -0.10    0.30
  16  -2  -4    0.00    0.20
 -16   2  -4   -0.10    0.20
 -16  -2   4    0.00    0.20
 -16   2   4    0.20    0.20
  16   2  -4   -0.50    0.20
  16  -2   4    0.20    0.20
 -16  -2  -4    0.20    0.20
 -16  -3   4    0.10    0.20
  16  -3  -4    0.10    0.20
 -16   3  -4    0.10    0.20
 -16  -3  -4    0.00    0.20
  16  -3   4   -0.20    0.20
 -16   3   4   -0.10    0.20
 -16  -4   4    3.80    0.50
  16  -4   4    4.90    0.50
 -16  -4  -4    4.80    0.50
 -16   4   4    4.80    0.50
  17   0   4    7.10    0.70
  17   0  -4    5.30    0.80
 -17   0   4    6.20    0.70
 -17   0  -4    5.80    0.70
  17  -1  -4    0.90    0.30
 -17   1  -4    0.80    0.30
  17   1   4    0.70    0.30
 -17  -1   4    0.70    0.30
  17   1  -4    0.90    0.30
 -17  -1  -4    0.50    0.30
 -17   1   4    0.20    0.20
 -17  -2   4    0.00    0.10
  17  -2  -4   -0.10    0.20
 -17   2  -4    0.00    0.10
  17   2  -4   -0.10    0.20
 -17  -2  -4    0.10    0.20
  17  -2   4    0.30    0.20
  17  -3  -4   -0.10    0.20
 -17  -3   4    0.00    0.10
 -17  -3  -4    0.20    0.20
  17  -3   4    0.10    0.10
 -18   0  -4    1.60    0.30
 -18   0   4    1.90    0.30
  18   0  -4    1.60    0.30
  18   0   4    2.20    0.30
 -18   1  -4    0.10    0.10
 -18  -1   4    0.10    0.20
  18  -1  -4    0.20    0.20
 -18  -1  -4    0.00    0.10
  18  -1   4    0.10    0.20
   0   0   5    0.10    0.10
   0   0  -5    0.10    0.10
   0  -1   5    5.90    0.60
   0  -2   5 5993.80  432.96
   0   2  -5 5721.63  421.56
   0  -2  -5 5662.73  430.16
   0   3  -5    0.00    0.20
   0  -3  -5    0.00    0.10
   0   3   5    0.20    0.20
   0  -3   5    0.20    0.20
   0  -4  -5 1968.30  161.28
   0  -4   5 1846.42  161.28
   0  -5   5   -0.20    0.30
   0   5   5    0.60    0.30
   0   5  -5   -0.10    0.20
   0   5  -5    0.40    0.40
   0  -5   5    0.40    0.30
   0  -5  -5    0.10    0.40
   0  -6   5   58.79    4.70
   0   6  -5   56.29    4.70
   0   6   5   59.69    4.90
   0   6  -5   62.59    5.00
   0   7   5   -0.50    0.30
   0  -7   5    0.00    0.50
   0   7  -5    0.40    0.40
   0   7   5   -0.30    0.50
   0   8   5   24.10    2.10
   0   8  -5   21.70    2.00
  -1   0   5    0.30    0.10
  -1   0  -5    0.30    0.10
  -1   1  -5  179.88   12.40
  -1  -1   5  171.58   12.40
   1  -1  -5  150.58   12.40
   1   1   5  149.39   12.30
   1  -1   5  180.48   12.40
  -1  -1  -5  185.28   12.30
  -1  -2   5 1145.89   93.99
   1  -2  -5 1132.39   95.49
  -1   2  -5 1082.79   83.59
   1  -2   5 1168.78   97.49
  -1  -2  -5 1066.89   90.69
  -1  -2  -5 1120.79   82.49
  -1   2   5 1139.49   83.39
  -1   3  -5  352.56   24.40
   1  -3  -5  370.76   24.30
  -1  -3   5  324.57   24.30
  -1   3   5  298.07   24.30
  -1  -3  -5  306.47   24.20
   1  -3   5  346.07   24.30
   1  -4  -5   92.99    7.00
   1  -4  -5   86.89    6.80
   1   4   5   95.59    6.90
  -1   4  -5   95.79    7.00
  -1   4   5   87.19    6.90
   1  -4   5   93.19    6.90
   1   4  -5   79.19    6.90
  -1  -4  -5   90.99    6.90
  -1   4   5   98.99    6.90
  -1   4   5   96.39    7.00
   1  -4   5   83.79    6.90
   1   5   5    6.40    0.80
  -1  -5   5    6.80    0.80
  -1  -5   5    5.90    0.80
   1  -5  -5    8.20    1.20
   1   5   5    7.70    1.00
  -1   5  -5    6.50    1.00
  -1  -5   5    6.20    0.80
  -1   5  -5    6.10    0.80
   1   5  -5    7.30    1.00
   1  -5   5    5.40    0.80
  -1  -5  -5    8.60    1.20
   1   5  -5    6.40    0.80
   1  -5   5    7.20    0.90
  -1   5   5    5.90    0.80
  -1   5   5    5.50    0.90
   1   6   5    1.50    0.60
   1   6   5    1.40    0.60
  -1   6  -5    2.20    0.60
   1  -6  -5    1.70    0.80
  -1  -6   5    2.40    0.60
  -1   6  -5    2.00    0.70
  -1   6   5    1.30    0.50
   1  -6   5    1.70    0.60
   1   6  -5    1.30    0.50
   1   6  -5    2.30    0.70
  -1   6   5    1.00    0.40
   1   7   5   37.70    3.50
   1   7   5   33.90    3.30
  -1   7  -5   43.40    3.70
  -1   7  -5   38.70    3.30
  -1   7   5   41.90    3.60
   1  -7   5   43.10    3.40
   1   7  -5   35.80    3.30
   1   7  -5   45.50    3.70
  -1   7   5   39.00    3.30
   1   8   5   18.00    1.80
  -1   8  -5   21.50    1.90
   1   8  -5   20.40    1.80
  -1   8   5   22.30    1.90
  -2   0   5    0.30    0.10
   2   0   5    0.10    0.10
   2   0  -5    0.20    0.10
  -2   1  -5 4078.99  318.17
   2  -1  -5 4636.64  329.27
  -2  -1  -5 4397.16  317.17
  -2   1   5 4402.66  318.07
   2  -1   5 4394.76  329.17
  -2  -2   5 2850.91  209.68
   2  -2  -5 2565.54  212.48
  -2  -2   5 2684.33  199.28
  -2   2  -5 2862.81  199.98
  -2  -2  -5 2554.54  198.08
  -2  -2  -5 2826.82  205.28
   2  -2   5 2713.53  213.98
  -2  -3   5   78.19    6.50
   2   3   5   78.09    6.50
  -2   3  -5   95.39    6.60
   2  -3   5   93.79    6.60
  -2   3   5   92.39    6.60
   2   3  -5   88.89    6.60
  -2   4  -5  511.45   37.20
   2  -4  -5  507.35   37.20
  -2   4  -5  493.95   37.10
   2   4   5  467.15   37.00
  -2  -4   5  516.15   37.10
  -2   4   5  530.65   37.20
   2   4  -5  440.76   37.00
  -2   4   5  544.55   37.10
   2  -4   5  493.35   37.10
   2  -4   5  543.65   37.10
   2   4  -5  543.15   37.20
  -2  -5   5   33.40    2.80
  -2  -5   5   34.60    2.80
   2   5   5   34.80    2.90
  -2  -5   5   33.00    2.80
   2  -5  -5   34.90    3.00
  -2   5  -5   33.20    2.90
  -2   5  -5   35.60    3.10
   2   5  -5   32.80    2.80
   2  -5   5   37.60    2.90
   2  -5   5   31.50    2.90
  -2   5   5   35.00    3.00
  -2   5   5   36.40    2.90
   2   5  -5   36.50    3.00
  -2   6  -5    8.00    1.20
   2   6   5    9.30    1.00
   2  -6  -5    9.20    1.20
  -2  -6   5    9.40    1.10
   2  -6   5    8.20    1.10
  -2   6   5    8.90    1.10
  -2   6   5    8.40    1.80
   2   6  -5    8.60    1.00
   2   7   5   66.99    5.80
  -2   7  -5   77.69    5.90
   2   7  -5   84.59    6.20
  -2   7   5   79.79    5.90
   2  -7   5   64.79    5.80
  -2   8  -5    0.20    0.30
   2   8   5    0.30    0.30
  -2   8   5    0.50    0.30
   2   8  -5    0.00    0.20
   3   0  -5    0.60    0.20
  -3   0   5    1.10    0.20
   3   0   5    1.00    0.20
   3   1   5   44.70    3.40
  -3  -1   5   47.00    3.40
   3  -1  -5   44.90    3.50
  -3   1  -5   48.40    3.40
   3  -1  -5   46.70    3.50
  -3   1   5   48.50    3.40
   3  -1   5   39.70    3.40
  -3   2  -5    0.20    0.20
  -3  -2   5    0.10    0.10
   3   2   5    0.20    0.10
  -3   2   5    0.30    0.20
   3   2  -5    0.00    0.10
   3  -2   5    0.00    0.20
   3   3   5   92.29    7.10
   3  -3  -5   98.79    7.30
   3  -3   5   98.39    7.30
  -3   3   5   97.49    7.30
  -3   3   5   97.49    7.30
   3   4   5    0.00    0.30
  -3   4  -5    0.10    0.30
   3  -4  -5    0.20    0.30
  -3   4  -5    0.30    0.30
   3  -4  -5    0.30    0.30
   3   4   5    0.10    0.20
   3   4  -5    0.80    0.30
   3  -4   5   -0.10    0.30
  -3   4   5    0.10    0.30
   3   4  -5    0.20    0.30
   3  -4   5    0.90    0.40
  -3   4   5    0.80    0.30
  -3  -5   5  119.89    9.60
  -3  -5   5  126.39    9.60
  -3  -5   5  133.59    9.60
  -3   5  -5  123.79    9.80
  -3   5  -5  119.19    9.80
   3  -5  -5  132.69    9.80
   3   5   5  131.99    9.70
  -3   5  -5  126.89    9.70
   3  -5  -5  110.69    9.60
   3   5  -5  143.59    9.80
   3  -5   5  128.29    9.70
  -3   5   5  132.89    9.90
  -3   5   5  130.89    9.70
   3  -5   5  135.99    9.80
   3  -6  -5  106.39    7.50
   3   6   5   89.49    7.30
  -3  -6   5   83.09    7.20
  -3   6  -5   94.79    7.40
  -3   6  -5   85.99    7.40
  -3   6   5   97.19    7.40
   3  -6   5  106.19    7.50
  -3   6   5  103.39    7.70
   3   6  -5   96.59    7.50
   3   7   5   15.80    1.70
  -3   7  -5   19.60    1.80
   3  -7   5   19.50    1.90
   3   7  -5   17.10    1.80
  -3   7   5   19.00    1.80
   3   7  -5   21.20    2.50
  -3   8  -5   -0.50    0.30
   3   8   5    0.30    0.30
   3   8  -5   -0.10    0.20
  -3   8   5    0.00    0.30
   4   0  -5    0.00    0.10
   4  -1  -5  580.94   40.10
  -4   1  -5  594.14   40.10
   4   1   5  508.35   40.00
  -4  -1   5  565.54   40.00
   4   1  -5  510.05   40.10
  -4   2  -5 2252.07  151.38
   4  -2  -5 1725.03  173.98
  -4   2   5 2062.39  151.08
   4  -2   5 1877.81  171.38
   4  -3  -5    9.80    0.90
   4   3   5    8.40    0.70
   4  -3  -5    9.40    0.90
  -4   3  -5    8.20    0.90
  -4   3  -5    9.10    0.90
   4  -3   5    6.60    0.90
  -4   3   5    9.00    0.90
  -4   3   5    8.50    0.90
   4  -3   5   10.00    0.80
   4  -3   5    9.20    0.90
  -4   3   5    8.70    0.90
   4   3  -5    7.40    0.80
   4   4   5   41.60    3.50
   4  -4  -5   40.10    3.60
  -4   4  -5   49.40    3.60
  -4   4  -5   42.00    3.70
   4  -4   5   50.89    3.70
   4  -4   5   43.00    3.40
  -4   4   5   48.00    3.80
   4  -4   5   48.60    3.70
   4  -4   5   46.50    3.70
   4   5   5    1.20    0.40
   4  -5  -5    0.70    0.50
  -4  -5   5    0.00    0.20
  -4   5  -5    0.90    0.50
   4  -5  -5    0.70    0.40
  -4   5  -5    0.20    0.30
  -4  -5   5    0.50    0.30
   4   5   5    0.30    0.30
  -4   5  -5    0.70    0.40
   4   5  -5    0.10    0.30
   4  -5   5    0.80    0.40
   4   5  -5    0.70    0.40
  -4   5   5    0.20    0.30
  -4   5   5    0.70    0.40
   4  -5   5    0.30    0.40
  -4   5   5    0.60    0.60
   4  -6  -5    5.50    1.10
  -4   6  -5    5.00    1.00
  -4   6  -5    4.70    0.90
  -4   6  -5    5.40    0.80
  -4  -6   5    4.90    0.70
   4   6   5    4.40    0.80
   4   6   5    5.00    0.80
  -4   6   5    4.20    0.90
   4   6  -5    4.80    0.90
   4  -6   5    3.20    0.80
  -4   6   5    5.20    1.00
   4   6  -5    4.70    0.80
  -4   6   5    4.90    0.90
  -4   7  -5   25.50    2.70
   4   7   5   26.10    2.60
  -4   7  -5   23.90    2.40
   4   7  -5   25.70    2.30
   4  -7   5   25.80    2.40
  -4   7   5   26.30    2.30
  -4   8  -5   16.30    1.50
   4   8   5   18.00    1.60
  -4   8   5   18.50    1.60
   4  -8   5   16.50    1.60
   4   8  -5   16.90    1.60
   5   0   5    0.00    0.10
   5   0   5    0.10    0.10
   5   0  -5    0.10    0.10
   5   1   5  529.75   39.10
   5  -1  -5  594.14   39.20
   5   1   5  488.65   39.00
   5   1  -5  541.95   39.20
   5  -2  -5   22.80    1.80
  -5   2  -5   21.10    1.80
  -5   2   5   22.10    1.80
  -5   2   5   19.90    1.80
   5  -2   5   22.70    1.80
   5   2  -5   18.70    1.70
   5  -3  -5  437.36   32.70
  -5   3  -5  450.35   32.70
   5  -3  -5  486.85   32.90
  -5   3  -5  434.86   32.90
   5   3  -5  429.26   32.80
   5  -3   5  454.95   32.70
  -5   3   5  422.06   32.80
   5  -3   5  467.35   32.90
  -5   3   5  415.66   32.90
   5  -3   5  495.25   32.90
   5  -4  -5  158.58   11.10
   5  -4  -5  140.69   10.90
  -5   4  -5  158.98   11.10
   5  -4  -5  152.48   11.10
  -5   4  -5  143.69   11.20
  -5   4  -5  150.88   11.00
  -5  -4   5  153.88   11.00
   5   4  -5  130.69   11.30
   5  -4   5  163.88   11.10
   5  -4   5  132.99   11.10
   5   4  -5  134.19   10.90
  -5   4   5  155.08   11.10
   5  -4   5  139.49   10.90
  -5   4   5  155.98   11.10
  -5   4   5  146.39   11.20
   5  -5  -5  137.19   11.40
   5   5   5  167.58   11.40
   5  -5  -5  158.38   11.60
  -5  -5   5  148.99   11.30
  -5   5  -5  152.88   11.50
  -5   5  -5  151.08   11.60
   5  -5   5  163.98   11.60
  -5   5   5  152.08   11.70
  -5   5   5  156.38   11.40
  -5   5   5  134.39   11.50
   5   6   5    3.10    0.60
   5   6   5    2.40    0.60
   5  -6  -5    2.80    0.80
  -5  -6   5    2.10    0.50
  -5   6  -5    2.70    0.80
  -5   6  -5    1.80    0.60
  -5   6  -5    2.60    0.60
   5   6  -5    2.50    0.60
  -5   6   5    1.90    0.70
   5   6  -5    2.10    0.70
  -5   6   5    1.90    0.70
  -5   6   5    2.10    0.60
   5  -6   5    2.60    0.70
   5  -6   5    2.90    1.10
  -5   7  -5    8.70    1.00
   5   7   5    8.30    1.00
   5  -7  -5   10.20    1.40
  -5   7  -5    8.30    1.10
   5  -7   5    9.60    1.20
  -5   7   5    9.90    1.10
  -5   7   5    7.00    1.60
   5   7  -5    8.90    1.00
   5   8   5    8.50    0.90
   5   8  -5    8.10    0.90
   5  -8   5    6.20    0.90
   6   0   5    0.00    0.10
   6   0  -5    0.20    0.20
   6   1   5   74.29    6.20
   6  -1  -5   91.89    6.40
   6  -1  -5   92.09    6.30
   6   1   5   81.29    6.20
  -6   1   5   80.39    6.30
   6   1  -5   77.29    6.30
  -6   1   5   90.49    6.30
   6  -1   5   88.49    6.30
  -6   2  -5  298.17   22.50
   6  -2   5  305.07   23.00
  -6   2   5  325.47   22.50
   6  -2   5  314.07   22.40
  -6   2   5  291.37   22.50
   6  -3  -5  164.78   11.60
   6  -3  -5  156.68   11.40
  -6   3  -5  145.89   11.60
   6  -3   5  153.28   11.40
   6  -3   5  169.98   11.60
   6  -3   5  159.88   11.60
  -6   3   5  149.19   11.60
  -6   3   5  141.19   11.50
  -6   4  -5   33.90    3.20
  -6  -4   5   39.70    3.00
   6   4   5   33.60    2.90
   6  -4  -5   38.20    3.10
  -6   4  -5   39.10    3.00
   6  -4  -5   38.70    2.90
  -6   4   5   32.50    3.20
   6  -4   5   39.20    3.20
   6  -4   5   38.20    2.90
  -6   4   5   40.20    3.20
   6   4  -5   34.50    2.90
   6   4  -5   40.00    3.10
  -6   4   5   38.80    3.00
   6  -4   5   39.40    3.20
  -6   5  -5   86.59    6.80
  -6   5  -5   86.19    7.00
  -6   5  -5   88.69    6.70
   6  -5  -5   77.79    6.80
   6  -5  -5   88.89    6.80
   6   5   5   83.49    6.60
  -6   5   5   96.89    6.70
   6   5  -5   77.99    6.60
  -6   5   5   92.59    7.00
   6  -5   5   86.59    6.80
   6  -5   5   94.89    6.90
   6  -6  -5    6.20    1.20
  -6   6  -5    8.00    0.90
   6   6   5    5.80    0.90
  -6   6  -5    6.00    1.00
  -6  -6   5    6.00    0.80
   6   6   5    6.30    0.80
  -6   6   5    5.70    1.00
   6  -6   5    6.50    1.00
  -6   6   5    8.30    0.90
   6   6  -5    6.80    0.80
   6  -6   5    7.80    1.30
   6   6  -5    7.30    1.00
   6   7   5   15.60    1.50
  -6   7  -5   16.10    1.60
   6  -7  -5   13.40    1.60
  -6   7   5   15.00    1.60
   6  -7   5   15.40    1.60
  -6   7   5   17.00    1.50
   6   7  -5   16.60    1.50
   6   8   5    0.90    0.30
   6  -8   5    1.20    0.40
   6   8  -5    1.50    0.40
   7   0  -5    0.60    0.30
   7   0  -5    0.10    0.20
   7   0   5    0.20    0.20
   7   1   5  384.76   28.00
   7  -1  -5  423.76   28.10
  -7   1   5  371.76   28.10
   7   1  -5  341.07   28.10
   7  -1   5  405.46   28.20
   7   2   5  435.86   35.90
   7  -2  -5  543.65   36.20
   7  -2  -5  536.15   36.20
   7  -2  -5  500.55   36.00
   7  -2   5  515.65   36.20
   7  -2   5  530.65   36.00
   7  -2   5  485.05   36.20
   7   2  -5  433.46   36.10
  -7   2   5  474.95   36.20
   7   3   5    1.40    0.10
  -7   3  -5    1.20    0.50
   7  -3  -5    1.80    0.30
   7  -3  -5    0.70    0.40
   7  -3  -5    1.60    0.50
  -7   3  -5    0.40    0.40
   7  -3   5    1.70    0.50
  -7   3   5    1.00    0.40
   7  -3   5    0.80    0.40
  -7   3   5    1.90    0.50
   7   3  -5    0.80    0.30
  -7  -4   5   32.90    2.60
   7  -4  -5   36.30    2.80
   7  -4  -5   27.20    2.70
   7   4   5   29.40    2.40
   7  -4  -5   30.10    2.50
   7   4  -5   34.40    2.50
   7  -4   5   32.90    2.70
   7  -4   5   31.70    2.50
  -7  -4  -5   30.40    2.50
   7  -4   5   27.50    2.70
  -7   4   5   32.90    2.60
  -7   5  -5   18.20    1.80
  -7   5  -5   18.00    1.70
  -7  -5   5   18.00    1.60
   7  -5  -5   16.10    1.70
   7   5   5   18.00    1.50
   7  -5  -5   15.60    1.70
   7  -5   5   15.70    1.40
   7  -5   5   14.30    1.70
   7  -5   5   17.70    1.70
   7   5  -5   15.20    1.50
  -7   5   5   15.30    1.50
  -7   5   5   17.90    1.70
  -7   5   5   18.40    1.90
  -7  -6   5   22.80    2.10
   7   6   5   26.30    2.20
  -7   6  -5   22.80    2.30
   7  -6   5   27.50    2.40
   7   6  -5   24.50    2.80
   7  -6   5   28.70    3.20
  -7   6   5   24.00    2.40
  -7   6   5   28.60    2.30
   7   6  -5   26.90    2.20
  -7   7  -5   13.00    1.40
   7   7   5   13.60    1.40
  -7   7   5   13.60    1.50
   7  -7   5   16.00    1.50
   7   7  -5   16.10    1.40
   7  -8   5    0.30    0.30
   7   8  -5    0.50    0.20
   8   0   5    0.00    0.20
   8   0  -5    0.10    0.30
   8   0  -5    0.10    0.20
   8  -1  -5  360.16   24.90
   8   1   5  340.17   24.90
   8  -1   5  338.97   25.00
   8  -1   5  313.27   25.00
   8   1  -5  367.66   25.00
   8   1  -5  326.67   24.90
  -8   2  -5   20.00    1.70
   8  -2  -5   18.00    1.70
   8  -2  -5   18.70    1.50
   8  -2  -5   17.20    1.70
  -8  -2   5   19.10    1.60
   8  -2   5   20.50    1.60
   8   2  -5   15.80    1.60
   8  -2   5   17.30    1.70
  -8   2   5   19.80    1.70
   8  -2   5   19.60    1.70
  -8   3  -5   94.19    6.70
  -8  -3   5   87.99    6.60
   8  -3  -5   87.09    6.50
   8   3  -5   77.19    6.60
  -8   3   5   85.09    6.70
   8  -3   5   88.49    6.50
   8  -3   5   87.99    6.70
   8  -3   5   86.39    6.70
   8   4   5   22.20    1.60
  -8  -4   5   20.30    1.80
   8  -4  -5   19.40    1.80
  -8   4  -5   24.70    2.10
   8  -4  -5   19.70    2.00
  -8   4   5   20.30    2.00
   8  -4   5   21.60    1.80
   8   4  -5   18.30    1.80
   8  -4   5   22.60    2.00
  -8  -4  -5   22.00    1.80
   8   4  -5   23.70    2.00
   8  -4   5   21.40    2.10
   8  -5  -5   67.99    5.70
  -8  -5   5   76.19    5.50
   8  -5  -5   64.39    5.60
  -8   5  -5   79.39    5.70
   8   5   5   79.09    5.30
  -8  -5  -5   73.49    5.40
   8  -5   5   68.99    5.30
   8   5  -5   61.29    5.40
  -8   5   5   68.19    5.60
   8  -5   5   68.79    5.70
  -8   6  -5    2.60    0.60
   8  -6  -5    2.40    0.70
  -8  -6   5    3.20    0.50
  -8   6   5    3.70    0.70
   8  -6   5    3.00    0.70
   8   7   5    0.20    0.40
  -8   7  -5    0.40    0.30
   8  -7   5    0.00    0.30
  -8   7   5   -0.60    0.30
   9   0  -5    0.10    0.30
   9   0   5    0.40    0.30
   9   0  -5   -0.20    0.20
  -9   0  -5    1.00    0.40
   9   0   5    0.00    0.20
   9   0  -5    0.10    0.20
  -9  -1   5    8.80    0.90
  -9   1  -5    8.30    0.90
   9  -1  -5   10.00    0.90
   9   1   5    9.20    0.80
   9  -1   5    9.00    0.80
   9   1  -5    8.10    0.90
   9   1  -5    8.10    0.80
   9   1  -5    7.30    0.90
  -9  -1  -5    9.70    0.90
  -9   1   5    8.40    0.90
   9  -1   5    8.40    1.00
   9  -1   5    8.20    0.90
  -9  -2   5  563.64   39.00
  -9   2  -5  523.35   39.00
   9  -2  -5  524.25   39.00
   9  -2  -5  470.25   39.10
   9  -2  -5  531.55   38.90
  -9  -2  -5  552.94   39.00
  -9   2   5  551.44   39.00
   9   2  -5  508.65   38.90
   9  -2   5  579.44   39.00
   9  -2   5  507.95   39.10
   9  -2   5  566.44   39.40
  -9  -3   5   24.10    2.10
   9  -3  -5   23.90    2.30
  -9   3  -5   23.70    2.20
   9  -3  -5   24.50    2.00
   9  -3   5   28.10    2.10
  -9  -3  -5   25.10    2.10
   9  -3   5   25.90    2.30
   9  -3   5   25.20    2.30
  -9   3   5   20.90    2.10
   9  -4  -5   10.00    1.20
   9  -4  -5    6.80    0.80
  -9  -4   5    8.80    0.90
  -9   4  -5    9.50    1.00
   9  -4  -5    7.70    1.00
   9  -4   5    8.50    0.90
   9  -4   5    8.00    1.10
   9   4  -5    7.70    0.90
   9  -4   5    6.00    1.00
  -9   4   5    8.60    1.00
  -9  -4  -5    7.50    0.80
   9   4  -5    7.30    1.00
  -9   5  -5    0.50    0.40
   9  -5  -5    0.70    0.50
   9  -5  -5    1.20    0.50
  -9  -5   5    0.30    0.30
  -9  -5  -5    0.50    0.30
   9  -5   5    0.10    0.20
   9   5  -5   -0.10    0.30
   9   5  -5   -0.20    0.30
   9  -5   5    0.10    0.30
  -9   5   5    0.40    0.40
   9  -5   5    0.20    0.50
  -9   6  -5    7.00    1.00
   9  -6  -5   10.10    1.10
  -9  -6   5    9.10    0.90
  -9   6   5    6.30    1.00
   9  -6   5    7.10    1.00
   9   6  -5    8.10    0.90
  -9   7  -5    0.40    0.30
   9   7  -5    0.70    0.30
  -9   7   5    0.70    0.30
   9  -7   5    0.10    0.30
  10   0  -5   -0.10    0.20
 -10   0  -5    0.30    0.40
 -10   0  -5   -0.20    0.20
  10   0  -5    0.30    0.20
 -10   0   5    1.10    0.40
  10   0  -5    0.10    0.20
  10   0   5    0.30    0.40
  10   0   5    0.20    0.20
  10  -1  -5  123.99    8.20
  10   1   5  102.69    8.20
 -10   1  -5  117.49    8.30
 -10   1  -5  113.59    8.20
 -10  -1   5  113.49    8.20
 -10  -1   5  116.89    8.30
  10  -1  -5  107.39    8.40
  10   1  -5  102.29    8.30
 -10   1   5  110.49    8.30
  10   1  -5  105.49    8.20
 -10   1   5  111.59    8.40
  10  -1   5   98.09    8.30
 -10  -1  -5  112.89    8.30
  10   1  -5  113.59    8.40
  10  -1   5  117.39    8.30
  10  -1   5   98.59    8.30
 -10  -2   5   23.60    2.00
 -10   2  -5   23.90    2.00
  10  -2  -5   22.30    2.00
  10  -2  -5   25.60    2.00
  10  -2   5   24.90    2.00
  10   2  -5   21.00    1.90
 -10  -2  -5   21.30    2.00
 -10   2   5   23.30    2.00
  10  -2   5   20.60    2.10
  10  -2   5   24.60    2.20
  10   2  -5   26.30    2.10
 -10  -3   5  124.99    8.90
  10  -3  -5  113.49    9.00
 -10   3  -5  115.89    8.90
  10  -3  -5  116.39    8.80
  10  -3   5  121.19    8.80
 -10   3   5  115.89    9.00
  10  -3   5  125.69    9.10
  10   3  -5  109.59    8.70
 -10  -4   5   94.69    6.70
  10  -4  -5   78.39    6.80
  10  -4  -5   89.89    6.90
 -10   4  -5  100.09    6.90
 -10   4  -5   77.29    6.60
  10  -4  -5   84.59    6.60
  10  -4   5   84.79    6.60
 -10   4   5   93.39    6.90
 -10  -4  -5   92.39    6.60
  10  -4   5   76.79    6.80
  10  -4   5   92.89    7.00
 -10   5  -5    0.70    0.40
  10  -5  -5    0.40    0.50
 -10  -5   5    0.60    0.30
  10  -5  -5    0.20    0.40
  10  -5   5    0.60    0.30
  10   5  -5    0.10    0.40
  10  -5   5    0.00    0.50
 -10  -5  -5    0.20    0.30
  10   5  -5    0.40    0.40
  10  -5   5    0.90    0.50
 -10   5   5    0.50    0.40
 -10   6  -5    1.90    0.50
 -10  -6   5    1.70    0.40
  10  -6  -5    3.60    0.80
 -10   6   5    1.50    0.50
  10  -6   5    1.90    0.60
  10   6  -5    1.80    0.40
 -10   7  -5    3.00    0.50
 -10   7   5    1.80    0.40
  10  -7   5    1.80    0.40
  11   0   5    0.50    0.20
 -11   0   5    0.30    0.30
  11   0   5    0.30    0.20
 -11   0  -5    0.50    0.20
  11   0  -5    0.00    0.20
 -11   0   5    0.10    0.20
 -11   0  -5    0.40    0.30
  11   0  -5    0.40    0.20
  11  -1  -5   27.20    2.30
 -11  -1   5   26.20    2.20
 -11  -1   5   23.70    2.00
 -11   1  -5   26.70    2.10
  11   1   5   29.20    2.10
 -11   1  -5   29.10    2.20
  11  -1  -5   27.60    2.10
  11   1  -5   24.60    2.20
  11  -1   5   24.00    2.30
  11   1  -5   29.30    2.30
  11  -1   5   22.00    2.20
 -11  -1  -5   28.80    2.20
  11   1  -5   21.80    2.00
 -11   1   5   21.70    2.10
 -11   1   5   24.60    2.20
  11  -1   5   24.10    2.10
 -11  -2   5   17.00    1.50
 -11   2  -5   15.10    1.50
  11  -2  -5   14.10    1.60
  11  -2  -5   17.40    1.40
  11  -2   5   18.40    1.70
 -11   2   5   15.30    1.50
  11  -2   5   13.20    1.50
  11   2  -5   17.70    1.60
  11   2  -5   14.30    1.40
  11  -2   5   17.30    1.40
 -11  -2  -5   14.40    1.40
  11   2  -5   14.00    1.30
 -11   2   5   13.90    1.40
  11  -3  -5   16.30    1.70
 -11  -3   5   18.30    1.60
 -11   3  -5   19.90    1.70
  11  -3  -5   18.40    1.60
  11  -3   5   18.20    1.60
 -11   3   5   17.80    1.70
  11   3  -5   18.50    1.60
 -11  -3  -5   17.70    1.60
  11  -3   5   13.80    1.70
  11  -4  -5  137.69   10.30
  11  -4  -5  132.59   10.40
 -11   4  -5  135.69   10.30
 -11  -4   5  144.29   10.20
  11  -4  -5  133.39   10.10
  11  -4   5  136.19   10.50
  11   4  -5  129.89   10.20
  11  -4   5  128.99   10.30
 -11   4   5  143.09   10.30
 -11  -4  -5  137.19   10.10
  11  -4   5  133.49   10.10
 -11  -5   5   25.30    2.20
 -11   5  -5   25.50    2.30
  11  -5  -5   23.20    2.30
 -11   5   5   24.10    2.30
  11  -5   5   25.90    2.10
  11   5  -5   26.40    2.20
 -11  -5  -5   26.20    2.10
  11  -5   5   27.70    3.10
 -11   6  -5    2.10    0.70
 -11  -6   5    2.80    0.40
  11  -6   5    2.70    0.60
 -11   6   5    1.70    0.50
 -11   7  -5    0.10    0.20
  11  -7   5    0.80    0.30
 -11   7   5    0.00    0.20
 -12   0  -5   -0.40    0.20
  12   0  -5    0.40    0.30
 -12   0   5   -0.50    0.30
  12   0   5    0.10    0.20
 -12   0   5    0.50    0.30
  12   0  -5    0.40    0.20
  12   0   5   -0.20    0.30
  12   1   5   23.90    2.00
  12   1   5   25.50    2.10
 -12   1  -5   23.40    2.00
 -12  -1   5   27.10    2.10
  12  -1  -5   28.20    2.40
 -12   1   5   26.70    2.10
 -12  -1  -5   26.60    2.10
  12  -1   5   21.90    2.00
  12   1  -5   22.20    2.10
 -12   1   5   19.50    2.00
  12   1  -5   22.00    2.00
 -12   2  -5   77.29    5.70
 -12   2  -5   75.99    5.80
 -12  -2   5   82.69    5.80
  12   2  -5   67.39    5.60
 -12   2   5   68.09    5.70
 -12   2   5   80.39    5.80
 -12  -2  -5   82.29    5.80
  12  -2   5   66.69    5.70
 -12  -3   5   59.39    4.70
  12  -3  -5   56.99    4.90
 -12   3  -5   59.79    4.70
  12  -3  -5   62.89    4.70
  12  -3   5   66.89    5.00
 -12  -3  -5   60.79    4.70
 -12   3   5   57.49    4.80
  12  -3   5   61.59    4.70
  12   3  -5   61.39    4.60
  12  -3   5   51.79    4.80
 -12   4  -5   -0.10    0.20
 -12  -4   5    0.00    0.30
  12  -4  -5    0.20    0.40
 -12   4  -5   -0.30    0.30
  12  -4  -5   -0.10    0.70
  12  -4  -5    0.20    0.30
  12  -4   5   -0.40    0.40
  12   4  -5    0.40    0.40
 -12  -4  -5    0.00    0.30
  12  -4   5   -0.20    0.20
  12  -4   5   -0.10    0.30
 -12   4   5    0.60    0.40
 -12  -5   5   17.00    1.40
  12  -5  -5   11.70    1.50
 -12   5  -5   13.50    1.50
  12  -5   5   17.00    1.60
 -12   5   5   14.10    1.50
  12  -5   5   17.40    1.30
 -12   6  -5    2.00    0.40
 -12  -6   5    3.20    0.40
  12  -6   5    2.30    0.50
 -12   6   5    3.50    0.60
  13   0   5    0.50    0.40
  13   0  -5    0.80    0.50
 -13   0  -5    0.50    0.50
  13   0  -5    0.70    0.40
 -13   0   5    0.10    0.30
  13   0   5    0.20    0.30
 -13   0   5    0.30    0.40
  13   1   5   84.39    6.70
 -13   1  -5   86.49    6.60
  13  -1  -5  100.39    7.00
  13  -1  -5   84.79    6.70
 -13   1  -5   94.69    6.80
 -13  -1  -5   98.29    6.80
  13   1  -5   77.69    6.70
 -13   1   5   87.59    6.80
 -13   2  -5    1.20    0.50
  13  -2  -5    1.80    0.50
 -13  -2   5    1.10    0.50
  13  -2  -5    1.80    0.60
 -13   2  -5    1.10    0.40
  13  -2   5    0.90    0.40
 -13   2   5    0.80    0.40
  13   2  -5    1.20    0.40
  13  -2   5    1.30    0.40
  13  -2   5    2.30    0.70
 -13   2   5    1.30    0.40
 -13  -2  -5    2.70    0.60
  13  -3  -5    2.60    0.90
 -13   3  -5    3.00    0.60
 -13   3  -5    2.30    0.50
  13  -3  -5    2.70    0.60
 -13  -3   5    2.70    0.60
 -13   3   5    2.50    0.70
 -13  -3  -5    2.20    0.60
  13   3  -5    3.50    0.60
  13  -3   5    3.10    0.90
  13  -3   5    2.50    0.50
 -13   4  -5    8.50    0.90
 -13  -4   5    9.50    1.00
 -13   4  -5   10.00    1.10
  13  -4  -5   10.00    1.00
  13  -4   5   10.20    1.00
 -13  -4  -5    9.10    1.00
  13  -4   5    9.90    1.20
 -13   4   5   11.20    1.20
 -13   5  -5   16.20    1.40
 -13  -5   5   13.80    1.30
  13  -5   5   12.10    1.20
 -13  -5  -5   14.40    1.20
  13  -5   5   13.50    1.50
 -13   5   5   14.10    1.40
 -13   6  -5    0.50    0.20
 -13  -6   5    0.80    0.20
 -13   6   5    0.90    0.30
  14   0  -5    0.20    0.50
 -14   0   5    0.00    0.20
  14   0   5    0.30    0.30
 -14   0  -5    0.30    0.30
  14   0  -5    0.10    0.20
 -14   1  -5    6.00    1.20
  14   1   5    7.90    0.90
 -14  -1   5    7.90    1.00
  14  -1  -5    7.80    0.90
 -14   1  -5    7.80    0.70
  14  -1  -5    8.90    1.20
  14  -1   5    6.60    0.90
 -14  -1  -5    8.10    1.00
  14   1  -5    9.50    0.90
 -14   1   5    6.60    1.30
  14  -1   5    6.60    1.40
 -14   1   5    8.20    1.00
 -14  -2   5   33.60    3.00
  14  -2  -5   31.90    3.00
  14  -2  -5   40.30    3.30
 -14   2  -5   31.90    3.00
 -14   2  -5   40.60    3.00
 -14  -2  -5   41.90    3.00
  14  -2   5   34.10    3.00
  14  -2   5   42.00    3.30
 -14   2   5   41.70    3.10
 -14   2   5   34.60    2.90
 -14   3  -5    0.30    0.20
  14  -3  -5    0.10    0.30
 -14   3  -5    0.00    0.20
 -14  -3   5    0.10    0.30
  14  -3   5    0.20    0.40
 -14  -3  -5    0.10    0.30
  14  -3   5    0.30    0.40
 -14   3   5    0.10    0.30
  14   3  -5   -0.10    0.30
 -14   4  -5    7.70    0.90
 -14  -4   5    7.60    0.80
  14  -4  -5    8.50    0.80
 -14   4  -5    6.00    0.70
  14  -4   5    8.50    0.80
 -14  -4  -5    7.50    0.80
  14  -4   5    6.60    1.00
 -14   5  -5   -0.10    0.20
 -14  -5   5    0.10    0.20
  14  -5   5    0.50    0.50
 -14  -5  -5    0.20    0.20
 -14   5   5    0.10    0.20
 -15   0   5   -0.30    0.20
  15   0  -5    0.10    0.30
 -15   0  -5    0.20    0.30
  15   0   5   -0.10    0.30
  15  -1  -5    4.60    0.60
 -15   1  -5    3.30    0.60
 -15  -1   5    3.30    0.60
 -15   1   5    4.70    0.50
  15   1  -5    5.10    0.60
 -15  -1  -5    4.40    0.70
 -15   1   5    3.20    0.60
 -15   2  -5    1.10    0.40
  15  -2  -5    1.40    0.40
 -15  -2   5    1.10    0.40
 -15   2  -5    1.40    0.30
  15   2  -5    2.10    0.40
 -15  -2  -5    1.90    0.40
  15  -2   5    1.60    0.40
 -15   2   5    1.60    0.40
 -15   2   5    1.10    0.40
  15  -3  -5    1.50    0.40
 -15   3  -5    1.70    0.40
 -15   3  -5    1.30    0.30
 -15  -3   5    2.00    0.40
  15  -3   5    1.30    0.40
 -15   3   5    1.80    0.40
 -15  -3  -5    0.90    0.30
  15   3  -5    1.40    0.40
  15  -4  -5   25.20    1.90
 -15  -4   5   21.80    1.90
 -15   4  -5   23.10    1.90
  15  -4   5   24.00    1.90
 -15   4   5   23.50    2.00
 -15  -4  -5   23.10    1.90
 -15  -5   5    0.00    0.10
 -15   5  -5    0.10    0.10
  16   0  -5    0.10    0.20
 -16   0   5    0.20    0.20
 -16   0  -5    0.00    0.20
  16   0   5    0.10    0.20
 -16   1  -5    0.20    0.20
  16   1   5    0.00    0.20
 -16  -1   5    0.40    0.30
  16  -1  -5    0.20    0.20
  16  -1   5    0.40    0.20
 -16   1   5    0.30    0.30
  16   1  -5   -0.20    0.20
 -16  -1  -5    0.00    0.30
 -16   2  -5    0.20    0.20
 -16  -2   5    0.10    0.20
  16  -2  -5    0.10    0.20
  16   2  -5    0.60    0.30
 -16   2   5    0.10    0.20
 -16   2   5    0.00    0.40
  16  -2   5    0.10    0.20
 -16  -2  -5    0.20    0.20
  16  -3  -5   -0.10    0.30
 -16  -3   5    0.20    0.20
 -16   3  -5    0.10    0.20
 -16  -3  -5    0.10    0.20
  16  -3   5    0.30    0.30
 -16   3   5   -0.10    0.10
 -16  -4  -5    2.10    0.30
 -16   4   5    1.90    0.30
  16  -4   5    2.30    0.50
  17   0  -5    0.00    0.30
  17   0   5    0.10    0.20
 -17   0  -5    0.10    0.20
 -17   0   5   -0.10    0.10
 -17  -1   5    0.00    0.20
  17  -1  -5   -0.10    0.20
  17   1   5   -0.10    0.20
 -17   1  -5    0.20    0.20
  17  -1   5    0.20    0.20
 -17   1   5    0.00    0.20
 -17  -1  -5    0.10    0.20
  17   1  -5    0.30    0.20
  17  -2  -5    2.90    0.50
 -17  -2  -5    3.40    0.50
  17   2  -5    3.40    0.50
  17  -2   5    3.20    0.40
  17  -3  -5    0.50    0.20
 -17  -3   5    0.20    0.20
  17  -3   5    0.70    0.20
 -18   0  -5   -0.10    0.10
  18   0   5    0.20    0.20
 -18   0   5    0.00    0.10
  18   0  -5    0.40    0.20
 -18   1  -5    0.80    0.20
 -18  -1   5    1.10    0.20
  18  -1  -5    1.40    0.30
 -18  -1  -5    0.60    0.20
  18  -1   5    0.70    0.20
   0   0  -6  422.76   30.70
   0   1   6    0.10    0.10
   0  -1   6    0.10    0.10
   0   1  -6    0.10    0.10
   0  -2  -6   38.30    3.10
   0   2  -6   43.20    3.20
   0  -2   6   41.90    3.10
   0   3  -6    0.10    0.20
   0  -3   6    0.10    0.20
   0  -3  -6    0.10    0.20
   0  -3  -6   -0.10    0.10
   0   3   6    0.70    0.20
   0  -4   6  645.14   46.40
   0   4  -6  645.64   46.50
   0  -4  -6  660.33   46.50
   0  -4  -6  594.04   46.30
   0   4   6  619.54   46.40
   0   4   6  657.03   46.50
   0   5  -6    0.10    0.30
   0  -5  -6   -0.20    0.40
   0   5   6    0.40    0.30
   0  -5   6    0.90    0.40
   0   5   6    0.00    0.30
   0   5  -6    0.20    0.30
   0  -5   6    0.60    0.40
   0  -6   6  235.38   16.60
   0   6  -6  195.28   16.50
   0   6   6  238.78   17.40
   0  -7   6    0.40    0.50
   0   7   6    0.10    0.50
   0   7  -6    1.20    0.60
   0   7  -6    0.10    0.30
   0   7   6    0.50    0.40
   0   8   6    5.20    0.80
   0   8  -6    5.10    0.70
  -1   0   6 6102.39  453.75
  -1  -1   6 3647.84  282.17
  -1   1  -6 3624.94  272.17
   1  -1  -6 3841.32  282.57
  -1  -1  -6 3533.15  271.47
   1  -1   6 3882.41  284.17
   1   1  -6 3839.12  272.37
  -1   1   6 3812.62  272.57
   1   2   6  169.48   12.80
  -1  -2   6  188.68   12.90
  -1   2  -6  175.38   12.90
   1  -2  -6  171.28   12.90
  -1  -2  -6  181.18   12.80
   1   2  -6  187.28   12.90
  -1   2   6  157.28   12.90
  -1  -3   6  121.39    9.00
  -1  -3  -6  116.49    8.90
   1  -3   6  128.69    9.10
   1   4   6  253.47   18.30
  -1  -4   6  230.88   18.10
   1   4   6  229.58   18.20
  -1  -4   6  252.27   18.20
  -1   4  -6  236.98   18.30
   1  -4  -6  260.57   18.30
   1  -4  -6  221.08   18.10
  -1   4  -6  245.58   18.20
   1   4  -6  252.87   18.20
  -1  -4  -6  256.67   18.30
   1   4  -6  267.27   18.30
  -1   4   6  252.07   18.30
  -1   4   6  258.97   18.30
   1  -4   6  255.37   18.30
   1  -4   6  242.78   18.20
  -1  -5   6  203.38   16.40
   1   5   6  207.88   16.10
   1   5   6  230.28   16.20
  -1  -5   6  243.08   16.10
  -1  -5   6  214.68   16.10
  -1   5  -6  217.38   16.10
   1  -5  -6  230.58   16.20
  -1   5  -6  217.68   16.30
  -1   5   6  220.68   16.10
   1  -5   6  216.68   16.10
   1   5  -6  231.88   16.10
   1   5  -6  207.08   16.20
   1  -5   6  193.78   16.10
  -1   5   6  200.38   16.20
   1  -5   6  221.58   16.10
  -1   6  -6    4.80    0.90
  -1  -6   6    4.90    0.90
   1   6   6    2.90    0.70
  -1   6  -6    3.40    0.80
  -1   6   6    3.80    1.40
  -1   6   6    3.70    0.70
   1   6  -6    3.70    1.20
   1   6  -6    2.80    0.70
  -1   7  -6   19.10    1.80
   1   7   6   20.90    2.10
  -1   7  -6   20.00    2.10
   1   7   6   16.60    1.80
   1  -7   6   17.80    1.80
   1   7  -6   16.50    1.80
  -1   7   6   20.60    2.10
  -1   7   6   18.80    1.90
   1   7  -6   21.80    2.20
   1   8   6    0.10    0.30
  -1   8  -6    0.20    0.30
   1   8  -6    0.10    0.30
  -1   8   6    0.30    0.30
   2   0  -6 1396.16   99.99
  -2   0   6 1205.28  110.19
  -2   0  -6 1369.06   98.79
  -2   1  -6 2007.60  142.89
  -2  -1   6 2056.59  153.88
   2  -1  -6 2041.20  155.18
  -2  -1  -6 1835.52  141.69
  -2  -1  -6 1997.70  141.89
  -2   1   6 1896.81  142.59
   2  -1   6 1801.52  155.38
  -2   2  -6    2.40    0.40
   2   2   6    1.90    0.30
   2  -2  -6    3.00    0.40
  -2  -2   6    2.00    0.30
  -2   2   6    2.00    0.40
   2  -2   6    2.50    0.40
   2  -3  -6  623.84   47.90
  -2   3  -6  737.53   48.00
  -2   3   6  606.84   47.80
   2   3  -6  650.53   47.90
   2  -3   6  672.03   47.90
   2  -4  -6  145.39   10.50
  -2   4  -6  140.49   10.30
  -2  -4   6  138.69   10.40
  -2   4  -6  129.09   10.50
   2  -4  -6  139.09   10.40
   2   4  -6  136.19   10.30
  -2   4   6  138.39   10.50
   2  -4   6  138.09   10.40
  -2   4   6  143.09   10.40
  -2   4   6  139.89   10.40
   2   4  -6  141.09   10.40
  -2  -5   6  178.18   13.60
   2   5   6  185.08   13.70
  -2   5  -6  173.38   13.80
   2  -5  -6  187.48   13.80
  -2   5  -6  185.28   13.60
  -2  -5   6  192.68   13.60
  -2  -5   6  175.28   13.60
   2   5  -6  184.28   13.80
   2   5  -6  188.38   13.60
   2  -5   6  176.78   13.70
  -2   5   6  176.58   13.80
   2  -5   6  193.78   13.70
   2  -6  -6   24.10    2.20
  -2  -6   6   22.60    2.00
   2   6   6   17.80    1.90
   2   6   6   22.50    2.10
   2   6  -6   18.30    1.90
   2   6  -6   22.30    2.20
  -2   6   6   17.20    2.40
  -2   6   6   24.40    2.10
   2  -6   6   22.50    2.00
   2   7   6   35.00    3.00
  -2   7  -6   33.80    2.80
   2   7   6   29.00    2.70
   2   7  -6   32.90    3.00
   2  -7   6   32.00    2.80
   2   7  -6   30.20    2.80
  -2   7   6   28.10    3.10
  -2   7   6   34.60    2.80
  -2   8  -6   20.20    1.70
   2   8   6   17.80    1.70
   2   8  -6   16.90    1.70
  -2   8   6   19.80    1.70
   3   0  -6 1064.59   80.69
  -3   0   6 1209.28   96.09
  -3   0  -6 1056.29   79.79
  -3   0  -6 1078.09   95.09
  -3  -1   6  468.25   33.40
  -3   1  -6  484.55   33.40
   3  -1   6  403.26   33.40
   3   1  -6  482.65   33.50
   3  -2  -6   61.89    4.60
  -3   2  -6   60.49    4.60
  -3  -2   6   58.89    4.50
  -3   2   6   60.99    4.60
  -3   3  -6    6.60    0.70
   3  -3  -6    7.00    0.80
  -3  -3   6    6.60    0.60
   3  -3  -6    7.70    0.80
  -3   3   6    5.80    0.80
   3  -3   6    7.70    0.80
   3   3  -6    5.90    0.70
   3  -3   6    7.50    0.90
   3  -4  -6   39.70    3.10
   3   4   6   36.70    2.90
  -3   4  -6   38.90    3.20
   3  -4  -6   35.30    3.00
   3  -4   6   39.30    3.10
   3   4  -6   40.40    3.10
   3  -4   6   39.40    3.10
   3  -4   6   37.30    3.10
  -3   4   6   38.50    3.20
  -3   4   6   41.60    3.00
   3   4  -6   33.80    2.90
  -3   4   6   31.90    3.10
  -3  -5   6    8.90    1.00
  -3   5  -6    8.10    1.20
   3  -5  -6   10.10    1.20
  -3   5  -6   11.80    1.10
   3   5   6    8.10    1.00
  -3  -5   6   11.90    1.20
   3   5   6   11.80    1.10
   3  -5  -6    8.80    1.10
   3   5  -6    8.40    1.00
  -3   5   6   10.50    1.10
  -3   5   6    8.70    1.20
   3  -5   6    7.70    1.10
   3  -5   6   10.60    1.20
   3   6   6   14.70    1.50
  -3   6  -6   13.00    1.60
   3   6   6   11.10    1.30
  -3   6  -6   14.10    1.50
   3  -6  -6   14.70    1.60
  -3   6  -6   16.90    1.50
  -3  -6   6   14.30    1.40
   3   6  -6   12.20    1.40
  -3   6   6   15.00    1.50
   3   6  -6   14.90    1.60
  -3   6   6   13.90    1.60
   3  -6   6   14.60    1.50
  -3   7  -6    0.30    0.30
   3   7   6    0.40    0.40
   3   7  -6    0.50    0.40
   3  -7   6    0.30    0.40
  -3   7   6    0.30    0.40
  -3   8  -6    3.30    0.50
   3   8   6    2.20    0.50
  -3   8   6    1.90    0.50
   3   8  -6    2.80    0.60
  -4   0  -6 3036.50  226.48
  -4   0  -6 3213.58  239.28
  -4  -1   6  237.08   16.60
  -4   1  -6  217.18   16.60
   4  -1  -6  233.38   16.70
   4   1   6  216.28   16.50
  -4   1   6  233.98   16.60
   4  -1   6  226.18   16.60
   4   2   6  441.46   33.80
  -4   2  -6  481.35   33.90
   4   2  -6  437.96   33.90
  -4   2   6  500.45   33.90
  -4   3  -6  260.77   19.40
   4  -3  -6  268.57   19.50
   4   3   6  227.28   19.30
  -4   3  -6  269.47   19.50
   4  -3  -6  269.57   19.50
   4  -3   6  262.17   19.50
  -4   3   6  264.57   19.40
   4  -3   6  254.57   19.50
  -4   3   6  289.07   19.50
  -4   3   6  273.57   19.50
   4  -3   6  274.17   19.30
   4  -4  -6   50.39    3.80
  -4   4  -6   48.50    3.90
   4   4   6   44.20    3.70
  -4  -4   6   53.69    3.80
   4  -4  -6   51.59    4.00
   4  -4   6   50.29    4.20
  -4   4   6   44.20    3.90
  -4   4   6   51.19    3.80
   4  -4   6   47.30    3.60
   4   4  -6   44.10    3.70
  -4  -5   6   95.99    7.10
  -4  -5   6   87.29    7.20
   4  -5  -6  105.39    7.40
   4  -5  -6   92.79    7.60
  -4   5  -6   98.09    7.50
   4   5   6   84.49    7.10
   4   5   6  103.09    7.30
  -4   5  -6   89.79    7.30
  -4   5  -6  101.79    7.30
  -4   5   6   92.99    7.40
  -4   5   6   95.19    7.30
   4  -5   6  101.49    7.40
   4  -5   6   86.19    7.30
  -4   5   6  101.29    7.50
   4   5  -6   87.29    7.20
  -4  -6   6    4.70    0.70
  -4   6  -6    3.10    0.90
   4   6   6    4.50    0.80
  -4   6  -6    3.90    0.90
   4   6   6    3.90    0.70
  -4   6  -6    4.20    0.70
   4  -6  -6    4.00    0.90
   4   6  -6    3.60    0.70
  -4   6   6    4.40    0.90
   4  -6   6    5.00    1.00
  -4   6   6    3.50    0.90
  -4   6   6    3.30    0.70
  -4   7  -6    3.50    0.80
   4   7   6    4.20    0.70
   4  -7   6    7.60    1.40
   4   7  -6    5.10    1.20
  -4   8  -6    5.50    0.90
   4   8   6    8.60    0.90
   4   8  -6    5.90    1.10
  -5   0  -6 1214.58  106.59
  -5   1  -6 2256.17  160.58
  -5  -1   6 2298.87  176.98
   5  -1  -6 2084.79  186.08
  -5   1   6 2128.99  160.58
  -5  -1  -6 2220.98  158.68
  -5  -1  -6 2112.69  158.58
  -5   2  -6    3.60    0.50
   5  -2  -6    4.20    0.60
   5   2   6    4.30    0.40
  -5   2   6    4.60    0.60
   5   2  -6    3.00    0.50
   5  -2   6    4.10    0.60
   5  -3  -6  131.79    9.90
   5   3   6  128.79    9.90
   5  -3  -6  138.99   10.10
  -5   3  -6  130.89   10.10
   5  -3  -6  149.59   10.10
  -5   3  -6  139.69   10.00
   5   3  -6  125.99   10.00
   5  -3   6  143.29   10.10
  -5   3   6  139.69   10.20
   5  -3   6  137.29   10.00
  -5   3   6  127.99   10.00
  -5   3   6  127.89   10.10
  -5   4  -6    1.30    0.40
  -5  -4   6    0.40    0.30
  -5   4  -6    0.50    0.30
   5  -4  -6    1.00    0.50
   5   4   6    0.70    0.20
  -5  -4   6    1.30    0.40
  -5   4  -6    1.70    0.50
   5  -4  -6    0.70    0.30
   5   4  -6    0.80    0.30
   5   4  -6    0.40    0.30
   5  -4   6    2.00    0.60
   5  -4   6    0.90    0.30
   5  -4   6    0.90    0.40
  -5   4   6    1.00    0.50
   5  -4   6    0.80    0.60
  -5   4   6    0.50    0.30
  -5   4   6    1.80    0.50
   5  -5  -6   73.29    6.30
  -5   5  -6   82.39    6.50
   5   5   6   75.59    6.10
   5   5   6   89.49    6.20
   5  -5  -6   85.09    6.40
  -5  -5   6   88.79    6.10
  -5  -5   6   82.29    6.20
  -5   5  -6   70.19    6.30
  -5   5  -6   80.19    6.20
  -5   5   6   88.09    6.30
  -5   5   6   74.69    6.30
   5  -5   6   85.99    6.40
   5   5  -6   82.09    6.20
   5  -5   6   76.09    6.30
  -5   5   6   74.89    6.40
  -5  -6   6    4.30    0.70
   5   6   6    3.80    0.70
   5   6   6    4.20    0.70
   5  -6  -6    5.80    1.00
  -5   6  -6    4.70    1.10
  -5   6  -6    3.20    0.80
  -5   6  -6    4.10    0.70
  -5   6   6    3.00    1.00
   5  -6   6    4.60    0.90
   5   6  -6    3.30    0.70
   5  -6   6    2.00    1.20
  -5   6   6    5.20    0.80
   5   6  -6    3.40    0.80
  -5   6   6    3.80    0.80
  -5   7  -6    0.20    0.30
   5   7   6    0.10    0.30
  -5   7  -6    0.40    0.40
  -5   7   6    0.20    0.30
   5   7  -6    0.30    0.30
   5  -7   6    0.40    0.40
   5   8   6    0.80    0.30
   5   8  -6    1.20    0.40
   5  -8   6    1.00    0.50
  -6   0   6 1303.17  143.79
  -6   0  -6 1578.74  126.09
   6  -1  -6   17.40    1.50
   6  -1  -6   14.50    1.40
   6   1   6   16.00    1.30
   6  -1  -6   17.90    1.40
  -6   1   6   14.90    1.40
  -6   1   6   15.90    1.40
   6   1  -6   17.20    1.40
   6  -1   6   18.60    1.50
  -6   2  -6  358.26   29.90
   6  -2  -6  395.86   29.80
   6   2   6  392.36   29.70
   6  -2   6  444.76   29.80
   6  -2   6  444.66   30.00
  -6   2   6  428.16   30.00
   6  -2   6  405.96   29.90
  -6   2   6  404.56   29.90
   6  -3  -6  156.08   11.80
   6  -3  -6  156.98   11.60
  -6   3  -6  147.29   11.80
  -6   3   6  167.18   11.90
   6  -3   6  167.28   11.60
   6  -3   6  166.68   11.80
   6   3  -6  143.49   11.70
  -6   3   6  150.88   11.70
   6  -3   6  165.38   11.80
   6  -4  -6   24.80    2.10
  -6   4  -6   29.10    2.20
   6  -4  -6   30.50    2.40
   6  -4  -6   27.80    2.40
  -6  -4   6   24.00    2.10
  -6   4  -6   24.20    2.40
  -6   4  -6   26.40    2.30
  -6  -4   6   27.30    2.20
   6   4   6   22.90    2.10
   6   4  -6   25.20    2.10
   6  -4   6   24.70    2.40
   6  -4   6   28.80    2.40
   6  -4   6   27.10    2.10
  -6   4   6   29.00    2.50
   6  -4   6   27.50    2.40
  -6   4   6   28.70    2.30
   6   4  -6   27.20    2.30
  -6   4   6   22.40    2.30
   6  -5  -6    2.50    0.70
  -6   5  -6    2.70    0.70
  -6  -5   6    2.70    0.60
   6   5   6    2.30    0.50
   6  -5  -6    3.00    0.70
   6   5  -6    2.60    0.60
  -6   5   6    1.70    0.50
  -6   5   6    1.60    0.60
   6   5  -6    2.50    0.50
   6  -5   6    2.20    0.60
   6  -5   6    1.90    0.60
  -6   5   6    1.40    0.60
  -6   6  -6    2.00    0.50
   6   6   6    2.60    0.50
   6  -6  -6    2.40    0.70
  -6  -6   6    3.10    0.50
   6   6   6    2.60    0.60
  -6   6  -6    2.30    0.70
   6  -6   6    2.30    0.80
   6   6  -6    3.90    0.70
  -6   6   6    2.50    0.60
   6   6  -6    3.30    0.80
  -6   6   6    2.20    0.80
  -6   6   6    3.10    0.80
   6  -6   6    3.40    0.80
   6   7   6    3.90    0.70
  -6   7  -6    2.50    0.80
   6  -7   6    4.00    0.80
   6   7  -6    3.00    0.60
   6   8   6    0.50    0.30
   6   8  -6    0.60    0.30
   6  -8   6    0.50    0.40
   7   0  -6   12.90    1.10
   7   0   6   10.00    1.00
   7   0  -6   10.50    1.00
   7  -1  -6   63.69    4.70
   7   1   6   65.59    4.60
   7  -1  -6   56.79    4.70
  -7   1   6   56.19    4.70
   7  -1   6   66.39    4.60
   7   1  -6   59.29    4.70
   7  -1   6   58.89    4.70
  -7   1   6   60.69    4.60
   7  -2  -6   63.99    4.70
  -7   2   6   59.09    4.80
   7   2  -6   54.19    4.70
   7  -2   6   69.09    4.70
   7  -2   6   61.29    4.80
  -7  -3   6   11.00    1.10
   7  -3  -6   10.40    1.00
   7  -3  -6   12.40    1.20
   7  -3  -6   12.80    1.20
   7  -3   6   10.40    1.20
  -7   3   6    9.60    1.20
   7   3  -6   11.00    1.10
   7  -3   6   10.90    1.00
  -7   3   6   12.40    1.20
   7   3  -6   11.80    1.00
   7  -3   6   10.80    1.90
  -7   3   6   11.10    1.10
   7  -4  -6    1.70    0.50
   7  -4  -6    2.20    0.40
   7  -4  -6    2.70    0.70
  -7   4  -6    3.60    0.70
  -7  -4   6    3.80    0.60
  -7   4   6    2.20    0.60
   7  -4   6    3.50    0.80
   7  -4   6    1.80    0.60
   7   4  -6    2.50    0.60
  -7   4   6    4.10    0.80
  -7   4   6    2.00    0.50
  -7  -4  -6    2.30    0.50
   7  -4   6    2.50    0.50
   7  -5  -6    4.50    0.90
  -7  -5   6    5.30    0.80
  -7   5  -6    5.70    0.90
   7   5   6    5.10    0.60
   7  -5  -6    6.50    1.00
  -7   5   6    6.90    1.10
   7  -5   6    4.30    0.90
  -7   5   6    5.30    0.70
   7  -5   6    5.10    1.00
   7  -5   6    3.90    0.60
   7   5  -6    4.60    0.80
  -7  -6   6    5.10    0.70
   7  -6  -6    4.30    0.90
   7   6   6    5.20    0.80
  -7   6  -6    3.50    0.70
   7   6  -6    6.50    1.40
  -7   6   6    5.70    0.80
   7   6  -6    5.70    0.80
  -7   6   6    4.70    0.90
   7  -6   6    4.20    1.00
   7  -6   6    5.30    1.00
   7   7   6    1.00    0.40
  -7   7  -6    1.00    0.50
   7   7  -6    0.40    0.30
  -7   7   6    1.20    0.50
   7  -7   6    0.10    0.30
   7  -8   6    0.80    0.30
   7   8  -6    0.40    0.20
   8   0   6  696.53   49.80
   8   0  -6  721.73   49.90
   8   0  -6  688.43   49.70
   8   0  -6  629.64   49.80
   8  -1  -6    0.10    0.20
   8   1   6    0.80    0.20
   8  -1  -6    0.40    0.30
   8   1   6    1.20    0.30
   8  -1   6    0.50    0.30
   8  -1   6    0.60    0.30
   8  -1   6    0.70    0.30
   8   1  -6    0.50    0.30
   8   1  -6    1.30    0.30
   8  -2  -6  119.49    8.70
   8  -2  -6  102.89    8.80
  -8   2  -6  117.69    8.80
  -8  -2   6  125.39    8.80
  -8   2   6  120.79    8.80
   8  -2   6  112.89    8.90
   8  -2   6  121.39    8.70
   8  -3  -6   79.49    6.20
   8  -3  -6   78.99    6.00
  -8  -3   6   74.79    6.00
  -8   3  -6   76.19    6.10
  -8  -3  -6   81.39    6.00
   8  -3   6   79.69    6.20
   8  -3   6   76.69    6.00
  -8   3   6   76.69    6.10
   8   3  -6   79.69    6.10
   8   3  -6   88.99    6.00
   8  -4  -6   14.90    1.30
  -8   4  -6   14.70    1.80
  -8  -4   6   12.20    1.60
   8  -4  -6   13.40    1.50
   8  -4  -6   13.20    1.50
  -8   4   6   16.40    1.80
   8  -4   6   14.00    1.50
   8  -4   6   14.40    1.60
   8  -4   6   13.70    1.30
   8   4  -6   13.20    1.30
  -8  -4  -6   15.00    1.30
  -8  -5   6    0.20    0.30
  -8   5  -6    0.10    0.40
   8   5   6   -0.20    0.20
   8  -5  -6    0.20    0.40
   8  -5  -6    0.40    0.40
   8   5  -6    0.30    0.40
   8  -5   6    0.40    0.20
   8  -5   6    0.20    0.40
  -8   5   6    0.10    0.40
   8  -5   6    0.10    0.40
   8   5  -6    0.20    0.30
  -8   6  -6    1.10    0.40
   8  -6  -6    2.40    0.60
  -8  -6   6    1.60    0.40
   8   6  -6    2.60    0.80
   8  -6   6    1.70    0.60
  -8   6   6    2.30    0.60
  -8   7  -6   11.10    1.20
   8   7   6   11.30    1.10
  -8   7   6   11.30    1.20
   8   7  -6    8.70    1.30
   9   0  -6  132.79    9.60
   9   0  -6  112.09    9.50
   9   0  -6  119.09    9.40
  -9   0  -6  141.79    9.60
   9   0   6  133.39    9.50
   9   1   6    3.10    0.40
  -9   1  -6    3.00    0.50
   9  -1  -6    3.40    0.50
   9  -1  -6    1.90    0.50
  -9  -1   6    4.50    0.60
   9   1  -6    2.00    0.50
   9  -1   6    2.20    0.50
   9  -1   6    4.20    0.70
   9  -1   6    2.50    0.40
   9   1  -6    2.60    0.50
  -9   1   6    4.00    0.60
  -9  -1  -6    4.30    0.60
   9   1  -6    2.90    0.40
  -9  -2   6    0.60    0.40
   9  -2  -6    0.70    0.40
  -9   2  -6    1.00    0.40
   9  -2  -6    2.20    0.60
   9  -2  -6    1.20    0.40
  -9  -2  -6    1.50    0.40
   9   2  -6    1.20    0.30
  -9   2   6    1.60    0.50
   9   2  -6    1.50    0.40
   9  -2   6    1.40    0.40
   9  -2   6    1.90    0.60
   9   2  -6    0.80    0.40
   9  -2   6    1.20    0.50
   9  -3  -6    0.30    0.30
   9  -3  -6    0.50    0.40
  -9   3  -6    0.50    0.30
   9  -3  -6    0.40    0.30
  -9  -3   6    0.60    0.30
   9  -3   6    0.10    0.40
  -9  -3  -6    1.10    0.30
  -9   3   6    0.20    0.40
   9   3  -6    0.70    0.30
   9  -3   6    0.00    0.30
   9   3  -6    0.70    0.30
   9  -3   6   -0.10    0.20
  -9   4  -6    6.90    1.00
   9  -4  -6    6.60    0.80
  -9  -4   6    7.40    0.90
   9  -4  -6    8.60    1.10
   9  -4  -6    7.10    1.20
   9  -4   6    7.30    0.80
   9   4  -6    9.00    1.00
   9   4  -6    6.30    0.80
  -9  -4  -6    7.20    0.80
   9  -4   6    8.20    1.10
  -9   5  -6   20.20    1.80
  -9  -5   6   18.80    1.70
   9  -5  -6   18.60    1.90
   9  -5  -6   17.60    1.80
   9  -5   6   18.00    1.90
   9  -5   6   16.30    1.50
   9   5  -6   21.70    1.90
  -9  -5  -6   17.40    1.60
   9   5  -6   19.40    1.70
   9  -5   6   18.30    1.90
  -9  -6   6    0.30    0.30
  -9   6  -6    0.50    0.40
   9  -6  -6   -0.20    0.40
  -9   6   6    0.30    0.40
   9   6  -6    0.70    0.30
   9  -6   6    0.90    0.40
  -9   7  -6    1.80    0.40
  -9   7   6    2.50    0.50
   9   7  -6    3.20    0.60
   9  -7   6    4.20    0.80
  10   0   6   75.09    6.20
  10   0   6   75.49    6.10
 -10   0   6   89.29    6.20
 -10   0  -6   90.69    6.20
  10   0  -6   70.19    6.20
  10   0   6   72.09    6.20
  10   0  -6   89.39    6.10
 -10   0   6   84.79    6.20
  10   0  -6   91.69    6.30
 -10   0  -6   75.49    6.00
  10  -1  -6   28.40    2.80
 -10  -1   6   37.60    2.70
  10   1   6   32.60    2.60
  10  -1  -6   33.20    2.60
 -10   1  -6   31.60    2.60
 -10  -1   6   32.40    2.60
  10   1  -6   38.50    2.80
  10   1  -6   29.20    2.60
  10  -1   6   33.10    2.90
 -10   1   6   34.10    2.70
 -10   1   6   33.60    2.70
  10  -1   6   31.40    2.80
  10   1  -6   31.60    3.10
 -10  -1  -6   35.90    2.70
  10  -1   6   35.70    2.70
  10  -2  -6    3.60    0.50
 -10   2  -6    4.20    0.60
  10  -2  -6    2.80    0.70
 -10  -2   6    4.00    0.60
 -10  -2  -6    3.00    0.60
  10  -2   6    3.00    0.50
  10   2  -6    2.80    0.60
  10   2  -6    3.20    0.60
  10   2  -6    3.20    0.70
 -10   2   6    4.30    0.60
  10  -2   6    3.50    0.70
  10  -2   6    3.60    0.80
 -10   2   6    4.00    0.70
 -10   3  -6  118.39    8.70
  10  -3  -6  117.09    8.90
 -10  -3   6  123.49    8.70
  10  -3   6  116.29    8.60
 -10   3   6  112.39    8.80
  10  -3   6  100.29    8.80
  10   3  -6  118.29    8.60
  10  -4  -6   18.10    1.70
 -10   4  -6   21.70    1.90
  10  -4  -6   22.30    2.10
 -10  -4   6   21.00    1.80
  10  -4  -6   17.00    1.90
  10  -4   6   17.00    1.90
 -10  -4  -6   20.00    1.70
  10  -4   6   19.60    1.70
  10   4  -6   23.40    2.00
 -10   4   6   20.90    2.00
  10  -4   6   23.70    2.10
  10   4  -6   18.50    1.70
 -10  -5   6   -0.20    0.20
 -10   5  -6    0.50    0.30
 -10   5  -6   -0.10    0.30
  10  -5  -6    0.50    0.50
  10  -5  -6    0.30    0.40
 -10  -5  -6    0.50    0.30
  10   5  -6    0.50    0.30
 -10   5   6    0.30    0.40
  10  -5   6   -0.20    0.50
  10  -5   6    0.20    0.40
  10  -5   6    0.00    0.20
 -10  -6   6    2.60    0.40
 -10   6  -6    2.60    0.60
  10   6  -6    3.50    0.60
  10  -6   6    1.70    0.50
 -10   6   6    3.00    0.70
 -10   7  -6    1.90    0.40
  10  -7   6    1.50    0.40
 -10   7   6    1.40    0.50
 -11   0  -6    4.40    0.50
  11   0  -6    5.40    0.70
 -11   0   6    5.60    0.70
  11   0   6    4.30    0.70
  11   0  -6    4.40    0.60
 -11   0  -6    5.90    0.70
  11   0   6    4.20    0.60
 -11   0   6    5.30    0.70
 -11   1  -6   34.20    2.50
  11  -1  -6   32.20    2.40
 -11   1  -6   28.80    2.40
 -11  -1   6   31.20    2.40
  11  -1  -6   33.20    2.60
 -11  -1   6   29.40    2.30
  11   1  -6   33.20    2.60
  11  -1   6   27.40    2.50
  11  -1   6   26.50    2.50
 -11   1   6   28.90    2.50
  11   1  -6   27.00    2.50
  11  -1   6   25.40    2.40
 -11   1   6   24.70    2.40
 -11  -1  -6   32.10    2.50
  11  -2  -6    0.40    0.30
 -11   2  -6    0.60    0.40
  11  -2  -6    0.80    0.40
 -11  -2   6    0.00    0.30
 -11   2   6    0.60    0.40
 -11  -2  -6    0.70    0.40
  11   2  -6    0.10    0.20
  11   2  -6    0.20    0.30
  11  -2   6    0.60    0.40
  11  -2   6    0.50    0.40
 -11   2   6    0.90    0.30
  11  -3  -6   10.10    1.10
 -11  -3   6   11.10    1.10
  11  -3  -6   11.30    1.30
 -11   3  -6   10.80    1.20
 -11   3  -6    8.50    1.10
  11   3  -6    9.80    1.00
  11   3  -6   12.40    1.30
  11  -3   6   11.30    1.10
 -11   3   6   10.30    1.20
 -11  -3  -6   10.40    1.10
  11  -3   6   10.90    1.30
 -11   4  -6   25.40    2.10
 -11  -4   6   22.40    2.00
  11  -4  -6   21.60    2.10
  11  -4  -6   22.00    2.30
  11  -4  -6   22.80    2.00
 -11   4   6   21.60    2.10
  11  -4   6   22.60    2.00
  11   4  -6   25.00    2.10
 -11  -4  -6   23.80    2.00
  11   4  -6   24.30    2.00
  11  -4   6   20.60    2.10
 -11  -5   6   11.40    1.10
 -11   5  -6   11.10    1.20
  11  -5  -6   11.60    1.30
  11  -5   6   13.50    1.70
 -11  -5  -6   11.20    1.00
  11   5  -6    9.80    1.10
 -11   5   6    9.70    1.20
  11  -5   6   10.60    1.00
 -11   6  -6    1.70    0.50
 -11  -6   6    1.60    0.30
 -11   6   6    1.00    0.40
  11  -6   6    1.40    0.50
 -11   7  -6   -0.10    0.20
 -11   7   6    0.10    0.20
  11  -7   6    0.20    0.20
  12   0   6   25.50    2.20
  12   0  -6   27.50    2.30
 -12   0  -6   28.90    2.30
  12   0   6   27.80    2.40
 -12   0   6   28.30    2.30
 -12   0   6   25.90    2.20
 -12  -1   6  275.07   19.30
  12  -1  -6  230.18   19.20
 -12   1  -6  262.57   19.20
 -12   1  -6  270.67   19.40
  12   1   6  272.47   19.20
 -12  -1  -6  287.97   19.40
  12  -1   6  234.38   19.20
  12   1  -6  263.87   19.30
  12   1  -6  250.57   19.40
 -12   1   6  275.77   19.40
 -12   2  -6   38.70    3.00
  12  -2  -6   41.10    3.30
  12  -2  -6   33.10    2.90
 -12  -2   6   40.10    3.00
 -12   2  -6   36.10    2.90
  12  -2   6   37.50    3.10
  12   2  -6   41.20    3.20
 -12  -2  -6   37.30    3.00
  12  -2   6   31.10    2.90
 -12   2   6   32.10    2.90
  12   2  -6   33.10    2.90
 -12   2   6   34.90    3.00
 -12   3  -6   79.29    5.90
  12  -3  -6   70.79    6.10
 -12  -3   6   73.59    5.80
  12  -3  -6   79.09    5.80
  12  -3   6   77.39    6.10
  12  -3   6   82.59    5.80
  12   3  -6   83.89    6.00
  12  -3   6   66.29    5.90
  12   3  -6   65.29    5.70
 -12   3   6   77.49    6.00
 -12  -3  -6   76.39    5.80
 -12  -4   6    2.50    0.60
  12  -4  -6    2.10    0.50
  12  -4  -6    1.60    0.70
 -12   4  -6    2.40    0.50
  12  -4  -6    2.30    0.80
 -12   4  -6    3.30    0.60
  12  -4   6    2.00    0.70
  12   4  -6    3.90    0.60
  12  -4   6    2.40    0.50
  12  -4   6    1.70    0.60
 -12  -4  -6    2.70    0.50
 -12   4   6    2.20    0.60
 -12  -5   6   31.00    2.20
 -12   5  -6   26.60    2.30
 -12  -5  -6   28.60    2.10
  12   5  -6   23.10    2.20
  12  -5   6   25.90    2.10
  12  -5   6   24.40    2.30
 -12   5   6   23.90    2.30
 -12  -6   6    5.90    0.60
 -12   6  -6    3.90    0.70
  12  -6   6    5.90    0.70
 -12   6   6    5.20    0.70
 -13   0   6   71.09    5.30
  13   0   6   75.69    5.40
  13   0  -6   76.29    5.60
 -13   0   6   64.49    5.40
  13   0  -6   66.59    5.40
  13   0   6   67.49    5.50
 -13   1  -6   11.70    1.20
 -13  -1   6   11.10    1.10
  13   1   6    9.80    1.00
  13  -1  -6    8.50    1.00
 -13   1  -6    9.30    0.90
  13  -1  -6    9.50    1.30
  13  -1   6    8.90    1.00
 -13   1   6    8.40    1.00
  13   1  -6    9.20    1.00
  13   1  -6   10.50    1.10
 -13   1   6   11.70    1.10
 -13  -1  -6    9.80    1.10
  13  -1   6   10.70    1.30
  13  -2  -6    0.30    0.40
  13  -2  -6    0.10    0.30
 -13  -2   6   -0.20    0.30
 -13   2  -6    0.10    0.20
 -13   2  -6    0.20    0.30
  13  -2   6    0.00    0.30
 -13   2   6    0.20    0.30
 -13   2   6   -0.60    0.30
  13  -2   6    0.30    0.40
  13   2  -6    0.30    0.30
 -13  -2  -6    0.30    0.40
  13  -2   6   -0.40    0.40
 -13   3  -6    3.50    0.60
 -13  -3   6    2.80    0.60
  13  -3  -6    4.70    1.00
 -13   3  -6    3.10    0.60
  13  -3  -6    2.80    0.60
  13   3  -6    3.70    0.60
 -13   3   6    2.80    0.60
 -13  -3  -6    3.80    0.60
  13  -3   6    4.70    1.00
  13  -3   6    4.10    0.80
  13  -3   6    3.70    0.60
 -13   4  -6    4.70    0.70
 -13   4  -6    3.70    0.60
 -13  -4   6    3.70    0.60
  13  -4  -6    4.10    0.60
 -13   4   6    3.60    0.70
  13   4  -6    5.10    0.70
  13  -4   6    4.30    0.60
  13  -4   6    2.40    0.70
 -13  -4  -6    3.70    0.60
 -13  -5   6    3.20    0.50
 -13   5  -6    2.60    0.60
  13  -5   6    2.20    0.40
 -13   5   6    2.10    0.60
  13  -5   6    1.80    0.50
 -13  -6   6    0.20    0.20
 -13   6  -6   -0.10    0.10
 -13   6   6    0.40    0.20
  14   0   6   72.49    5.10
 -14   0  -6   65.69    5.10
  14   0  -6   70.59    5.40
  14   0  -6   56.49    5.10
  14  -1  -6   84.89    6.40
  14   1   6   85.29    6.30
 -14  -1  -6   88.79    7.00
  14   1  -6   85.59    6.40
 -14   1   6   87.09    6.40
 -14   1   6   81.99    6.40
  14  -1   6   75.79    6.40
  14  -2  -6    2.90    0.80
 -14  -2   6    0.70    0.40
 -14   2  -6    1.40    0.40
 -14   2  -6    1.50    0.30
  14  -2  -6    1.50    0.40
  14  -2   6    0.60    0.70
  14   2  -6    2.80    0.50
 -14  -2  -6    1.90    0.50
  14  -2   6    1.70    0.50
 -14   2   6    1.20    0.40
 -14   2   6    1.80    0.40
 -14  -3   6    0.60    0.30
  14  -3  -6    0.40    0.30
 -14   3  -6    0.80    0.30
 -14   3  -6    0.70    0.30
  14  -3   6    1.00    0.40
  14  -3   6    0.70    0.50
  14   3  -6    1.10    0.40
 -14  -3  -6    0.40    0.30
 -14   3   6    1.00    0.40
 -14   4  -6    0.10    0.20
 -14  -4   6    0.20    0.30
  14  -4  -6    0.10    0.20
 -14   4  -6   -0.10    0.20
 -14  -4  -6    0.10    0.30
  14  -4   6    0.20    0.20
 -14   4   6    0.00    0.20
  14  -4   6   -0.40    0.30
 -14  -5  -6   29.00    2.30
 -14   5   6   31.30    2.50
 -15   0   6    6.90    0.80
  15   0   6    6.80    0.80
 -15   0  -6    5.70    0.80
 -15  -1   6    0.10    0.20
 -15   1  -6    0.60    0.30
  15   1   6   -0.10    0.20
 -15  -1  -6    0.00    0.30
  15  -1   6    0.10    0.30
 -15   1   6    0.20    0.20
  15   1  -6    0.20    0.30
 -15   1   6    0.30    0.30
 -15   2  -6    2.00    0.30
 -15  -2   6    1.70    0.40
  15  -2  -6    1.80    0.40
 -15   2  -6    2.10    0.40
 -15   2   6    1.70    0.40
 -15   2   6    2.60    0.50
 -15  -2  -6    2.30    0.50
  15  -2   6    1.60    0.40
  15  -3  -6    4.20    0.60
 -15  -3   6    4.10    0.70
 -15   3  -6    4.30    0.60
  15  -3   6    4.50    0.60
 -15  -3  -6    3.70    0.60
  15   3  -6    4.30    0.60
 -15   3   6    3.60    0.60
  15  -4  -6    0.00    0.20
 -15  -4   6    0.50    0.30
 -15   4  -6    0.70    0.20
 -15   4   6    0.30    0.20
 -15  -4  -6    0.40    0.20
  15  -4   6    0.50    0.20
  16   0   6   26.50    1.90
  16   0  -6   24.20    2.00
 -16   0  -6   19.20    1.90
 -16   0   6   21.20    1.90
 -16   1  -6   21.50    2.10
 -16  -1   6   22.00    2.10
  16  -1  -6   27.70    2.10
  16   1  -6   26.60    2.10
 -16   1   6   21.50    2.00
  16  -1   6   28.00    2.10
 -16  -1  -6   29.90    2.10
 -16   2  -6    0.30    0.20
 -16  -2   6    0.20    0.20
  16  -2  -6    0.20    0.20
 -16   2   6    0.00    0.20
  16  -2   6   -0.10    0.20
  16   2  -6    0.60    0.30
 -16  -2  -6    0.00    0.20
 -16  -3   6    4.80    0.60
 -16   3  -6    4.40    0.60
  16  -3  -6    6.60    0.70
 -16  -3  -6    6.60    0.60
 -16   3   6    6.30    0.60
  16  -3   6    7.30    0.90
 -16  -4   6    1.60    0.30
 -16  -4  -6    1.10    0.20
  17   0  -6    3.90    0.70
 -17   0   6    3.60    0.50
  17   0   6    4.60    0.50
 -17   0  -6    3.80    0.50
 -17   1  -6    0.80    0.30
 -17  -1   6    0.80    0.30
  17   1   6    1.10    0.40
  17  -1   6    1.60    0.30
 -17   1   6    0.60    0.30
  17   1  -6    1.90    0.40
 -17  -1  -6    1.00    0.30
 -17  -2   6    0.20    0.20
 -17   2  -6   -0.20    0.20
  17  -2  -6   -0.10    0.20
  17   2  -6    0.20    0.20
  17  -2   6    0.10    0.20
 -17  -2  -6    0.00    0.20
 -17  -3   6    0.70    0.20
 -17  -3  -6    1.30    0.20
 -18   0  -6    0.00    0.10
 -18   0   6    0.00    0.10
  18   0  -6    0.40    0.20
 -18   1  -6    0.30    0.20
 -18  -1   6    0.50    0.20
  18  -1  -6    0.20    0.20
  18  -1   6    0.70    0.20
 -18  -1  -6    0.50    0.20
   0   0   7    4.20    0.40
   0  -1   7    0.10    0.10
   0   1  -7    0.20    0.20
   0  -1  -7    0.20    0.10
   0   1   7    0.10    0.10
   0  -2   7   42.00    3.30
   0  -2  -7   41.70    3.20
   0   2  -7   45.20    3.30
   0  -3   7    0.00    0.20
   0   3   7    0.10    0.20
   0  -3  -7    0.40    0.20
   0  -3  -7    0.40    0.20
   0   3  -7   -0.10    0.20
   0  -4   7 3495.45  279.57
   0  -5   7    0.30    0.30
   0  -5   7    0.10    0.30
   0   5   7    0.20    0.40
   0   5  -7    0.50    0.30
   0   5  -7    0.00    0.30
   0   5   7    1.30    0.50
   0  -5  -7    0.60    0.60
   0   6   7  108.09    8.70
   0   6   7  110.29    9.00
   0   6  -7  123.89    8.80
   0   7  -7   -0.10    0.50
   0   7   7   -0.10    0.30
   0   7   7   -0.20    0.50
   0   7  -7    0.20    0.40
   0  -7   7   -0.20    0.40
   0   8   7   31.60    2.70
   0   8  -7   31.60    2.60
  -1   0  -7   -0.10    0.10
  -1   0   7    0.00    0.10
   1   0   7    0.00    0.10
   1  -1  -7  869.21   78.39
  -1  -1   7  869.51   79.29
  -1   1  -7  920.41   66.19
  -1  -1  -7  878.81   65.49
   1  -1   7  874.71   82.09
  -1   1   7  864.51   65.89
  -1  -2   7  311.97   23.30
   1  -2  -7  293.97   23.30
   1   2   7  296.97   23.20
  -1  -2  -7  344.57   23.20
   1   2  -7  334.77   23.30
   1  -2   7  334.97   23.30
   1  -3  -7   44.30    3.40
  -1  -3   7   44.40    3.40
  -1   3  -7   49.90    3.60
   1   3  -7   42.30    3.50
  -1   3   7   39.30    3.40
  -1   3   7   47.50    3.50
  -1  -3  -7   42.20    3.30
   1  -3   7   48.50    3.50
   1  -4  -7  129.19    9.40
   1  -4  -7  107.09    9.20
  -1  -4   7  124.69    9.30
  -1  -4   7  114.99    9.20
  -1   4  -7  116.29    9.40
   1  -4   7  133.49    9.30
   1  -4   7  132.09    9.30
  -1   4   7  115.29    9.30
   1   4  -7  137.09    9.30
   1   4  -7  135.79    9.40
  -1   4   7  120.99    9.40
  -1   4   7  125.49    9.30
  -1   5  -7  161.48   10.90
  -1   5  -7  139.89   11.00
  -1  -5   7  141.39   10.80
   1   5   7  150.98   11.00
  -1  -5   7  140.79   10.80
   1  -5  -7  144.49   11.00
   1   5   7  139.69   10.80
  -1  -5   7  137.99   10.80
  -1   5   7  148.39   10.90
   1   5  -7  135.89   11.00
   1   5  -7  158.68   10.80
   1  -5   7  131.69   10.80
  -1   5   7  143.09   11.00
   1  -5   7  149.19   10.90
  -1   6  -7    9.60    1.10
   1   6   7    9.40    1.20
   1   6   7    6.20    0.90
  -1  -6   7    7.90    1.10
   1  -6   7    7.20    1.00
   1   6  -7    7.60    1.00
  -1   6   7   10.70    1.30
   1   6  -7    8.20    1.20
  -1   6   7    6.50    1.00
   1   7   7   14.50    1.60
   1   7   7   12.30    1.40
  -1   7  -7   11.30    1.30
  -1   7   7   11.70    1.60
   1   7  -7   13.10    1.70
   1   7  -7   13.20    1.40
  -1   7   7   13.10    1.40
   1  -7   7   13.30    1.40
  -1   8  -7    7.80    0.90
   1   8   7    7.50    0.90
   1   8  -7    6.40    0.90
  -1   8   7    9.30    1.00
   2   0   7    0.80    0.20
   2   1   7  463.85   33.70
   2   2   7  851.61   61.79
   2   3   7  741.03   53.89
  -2  -4   7  580.54   41.30
   2  -4  -7  567.24   41.40
  -2   4  -7  562.54   41.40
   2   4   7  548.25   41.20
  -2   4   7  564.54   41.40
   2  -4   7  601.24   41.30
  -2   4   7  500.35   41.20
   2   4  -7  618.24   41.40
  -2   4   7  548.55   41.30
  -2  -5   7    3.80    0.70
   2   5   7    2.70    0.60
  -2  -5   7    3.90    0.70
  -2  -5   7    4.50    1.00
  -2   5  -7    3.20    0.80
   2   5   7    3.70    0.70
   2  -5  -7    4.30    0.90
  -2   5  -7    3.80    0.70
  -2   5  -7    4.50    0.90
   2   5  -7    2.70    0.60
   2   5  -7    3.20    0.70
   2  -5   7    4.20    0.80
  -2   5   7    2.90    0.70
  -2   5   7    2.20    0.60
   2  -5   7    2.70    0.60
   2   6   7    1.20    0.50
  -2  -6   7    1.60    0.60
  -2   6  -7    0.50    0.60
   2   6   7    1.20    0.50
   2  -6  -7    2.10    0.80
  -2   6  -7    0.90    0.50
   2   6  -7    0.80    0.40
   2   6  -7    1.10    0.50
  -2   6   7    0.90    0.50
   2  -6   7    1.60    0.60
  -2   6   7    0.90    0.50
  -2   7  -7    2.90    0.70
   2   7   7    2.60    0.60
  -2   7   7    3.60    0.70
   2  -7   7    2.90    0.70
   2   7  -7    2.40    0.70
  -2   8  -7    3.10    0.60
   2   8   7    2.20    0.50
  -2   8   7    2.00    0.50
   2   8  -7    1.50    0.40
  -3   0   7    0.10    0.10
   3   0  -7    0.10    0.10
   3   0   7    0.10    0.10
  -3  -1   7   14.30    1.30
  -3   1  -7   14.60    1.20
   3  -1  -7   16.40    1.30
   3   1  -7   13.40    1.20
   3  -1   7   14.40    1.20
   3  -2  -7  122.49    9.20
  -3  -2   7  128.69    9.20
  -3   2  -7  126.59    9.30
   3   2   7  113.69    9.10
   3  -2   7  138.09    9.30
  -3   2   7  119.79    9.20
   3  -3  -7  543.25   36.70
   3   3   7  451.75   36.50
  -3  -3   7  441.26   36.40
  -3   3  -7  523.65   36.70
   3  -3   7  485.25   36.60
   3  -3   7  529.05   36.50
   3  -3   7  540.95   36.70
   3  -4  -7   18.10    1.70
  -3   4  -7   22.10    1.70
  -3   4  -7   18.70    1.80
  -3  -4   7   17.70    1.70
   3   4   7   17.50    1.60
   3  -4  -7   19.60    1.80
   3   4   7   17.20    1.80
   3  -4   7   19.70    1.70
  -3   4   7   20.10    1.80
   3  -4   7   16.40    1.50
   3  -4   7   19.10    1.70
   3   4  -7   20.90    1.80
   3   4  -7   18.00    1.60
   3  -4   7   22.30    1.80
  -3   4   7   17.90    1.80
  -3   4   7   17.90    1.70
  -3   5  -7   32.40    2.70
   3   5   7   31.00    2.70
  -3   5  -7   31.20    2.80
   3   5   7   29.40    2.60
  -3  -5   7   32.70    2.80
   3  -5  -7   30.40    2.70
  -3  -5   7   30.20    2.60
  -3   5  -7   30.00    2.70
  -3  -5   7   31.90    2.60
   3  -5   7   30.50    2.70
   3   5  -7   31.90    2.60
   3   5  -7   35.60    2.80
  -3   5   7   29.50    2.60
  -3   5   7   30.60    2.80
   3  -5   7   30.70    2.70
  -3   6  -7   97.89    7.60
  -3   6  -7   91.29    7.70
   3   6   7  101.79    7.70
   3   6   7   96.79    7.60
  -3   6  -7  103.19    7.90
   3  -6  -7  106.89    7.80
  -3  -6   7   87.59    7.50
   3   6  -7  103.69    7.90
   3  -6   7  104.39    7.70
  -3   6   7   93.89    7.90
  -3   6   7  105.49    7.70
  -3   7  -7   -0.10    0.30
   3   7   7    0.50    0.40
  -3   7   7   -0.20    0.30
   3  -7   7    0.20    0.40
   3   7  -7    0.00    0.30
  -3   8  -7   11.40    1.10
   3   8   7   10.80    1.20
   3   8  -7   10.10    1.10
  -3   8   7    9.60    1.20
  -4   0   7    0.80    0.20
   4   0  -7    0.60    0.20
   4   0   7    0.30    0.20
  -4  -1   7  362.16   26.80
   4   1   7  389.56   26.80
   4  -1  -7  369.16   26.90
  -4   1  -7  395.16   26.90
   4   1  -7  354.76   26.90
   4  -1   7  332.57   26.90
  -4   1   7  379.16   26.90
  -4   2  -7   41.70    3.20
   4  -2  -7   41.20    3.20
  -4  -2   7   37.80    3.10
   4   2   7   39.20    3.10
   4  -2   7   46.50    3.30
  -4   2   7   38.30    3.20
   4   2  -7   44.20    3.20
   4  -3  -7  208.48   15.20
   4   3   7  195.78   15.20
   4  -3  -7  199.58   15.30
  -4   3  -7  208.98   15.40
   4  -3  -7  211.88   15.40
   4  -3   7  188.38   15.40
  -4   3   7  211.18   15.30
  -4   3   7  232.98   15.50
   4  -3   7  210.98   15.20
   4  -3   7  214.88   15.40
  -4   4  -7    6.80    0.90
  -4   4  -7    7.10    0.80
   4  -4  -7    6.60    0.80
  -4  -4   7    8.30    0.80
  -4  -4   7    6.40    0.80
   4  -4  -7    7.20    0.90
  -4   4   7    7.10    0.90
   4   4  -7    8.10    0.90
  -4   4   7    6.60    0.80
  -4   4   7    8.90    1.00
   4  -4   7    6.70    0.70
   4  -4   7    7.80    0.90
   4  -4   7    7.50    1.00
   4  -4   7    7.40    0.90
  -4  -5   7   57.29    4.40
  -4   5  -7   56.89    4.50
   4   5   7   52.69    4.40
  -4  -5   7   52.79    4.40
   4  -5  -7   61.09    4.60
   4   5   7   58.79    4.50
  -4   5  -7   53.69    4.70
  -4   5   7   53.49    4.70
  -4   5   7   62.39    4.60
   4  -5   7   48.60    4.50
   4  -5   7   58.49    4.60
   4  -5   7   59.09    4.60
   4   5  -7   62.49    4.70
   4  -6  -7    8.50    1.20
   4   6   7   10.60    1.20
  -4   6  -7    8.30    1.40
   4   6   7    8.10    1.00
  -4   6  -7   10.20    1.10
  -4  -6   7    9.60    1.00
  -4   6  -7    8.70    1.20
  -4   6   7    6.80    1.30
   4  -6   7    9.40    1.20
   4   6  -7    9.70    1.30
  -4   6   7   12.20    1.40
  -4   6   7   10.90    1.20
   4   6  -7    7.80    1.00
  -4   7  -7   14.60    1.40
   4   7   7   12.30    1.30
  -4   7  -7   11.00    1.40
   4   7  -7   12.80    1.50
  -4   7   7   16.80    1.70
   4  -7   7   13.80    1.60
   4   8   7    0.70    0.30
   4   8  -7    1.00    0.40
   4  -8   7    0.80    0.40
  -4   8   7    1.20    0.40
   5   0   7    0.20    0.10
  -5   0   7    0.30    0.10
   5   0  -7    0.00    0.20
   5   1   7   64.29    4.90
   5  -1  -7   72.69    5.00
  -5   1  -7   60.69    5.00
  -5  -1   7   65.59    4.90
   5  -1  -7   65.29    5.00
   5   1  -7   66.39    5.00
  -5   1   7   71.89    5.00
   5  -1   7   64.69    5.00
   5  -2  -7  168.78   12.20
  -5   2  -7  164.18   12.30
   5   2   7  164.68   12.10
  -5   2   7  168.88   12.30
   5  -2   7  165.48   12.30
  -5   2   7  162.98   12.30
  -5   3  -7  200.18   14.70
   5  -3  -7  192.38   14.70
   5  -3  -7  200.48   14.70
  -5   3  -7  202.88   14.60
   5  -3  -7  201.88   14.50
  -5   3   7  190.68   14.70
   5   3  -7  204.58   14.70
   5  -3   7  207.38   14.50
  -5   3   7  201.18   14.60
   5   3  -7  185.58   14.50
  -5   3   7  190.68   14.70
   5  -3   7  203.48   14.70
   5  -3   7  192.78   14.70
   5  -4  -7   12.90    1.20
  -5  -4   7   13.70    1.20
  -5   4  -7   14.50    1.40
  -5   4  -7   14.00    1.30
   5  -4  -7   12.10    1.30
   5   4   7   11.90    1.20
   5  -4  -7   15.30    1.40
  -5   4  -7   14.40    1.50
  -5  -4   7   16.60    1.30
   5  -4   7   14.30    1.40
   5  -4   7   12.20    1.20
   5  -4   7   16.60    1.50
  -5   4   7   13.90    1.40
  -5   4   7   14.10    1.50
   5   4  -7   15.70    1.40
   5  -4   7   11.80    1.40
  -5   4   7   13.80    1.30
   5   4  -7   12.40    1.20
   5   5   7   27.40    2.20
  -5  -5   7   25.70    2.20
  -5   5  -7   24.90    2.30
   5  -5  -7   27.10    2.40
  -5  -5   7   26.60    2.10
  -5   5  -7   24.00    2.20
   5   5   7   25.60    2.20
   5  -5  -7   21.20    2.20
  -5   5  -7   24.10    2.40
   5  -5   7   24.40    2.30
  -5   5   7   25.70    2.30
   5   5  -7   24.40    2.20
  -5   5   7   24.40    2.40
   5  -5   7   26.00    2.30
   5  -5   7   27.10    2.40
   5   6   7    1.50    0.40
   5  -6  -7    1.50    0.70
  -5   6  -7    0.20    0.80
  -5   6  -7    0.90    0.40
  -5   6  -7    1.00    0.40
  -5  -6   7    0.60    0.40
   5   6   7    2.10    0.50
   5   6  -7    1.10    0.40
  -5   6   7    0.20    0.50
  -5   6   7    1.10    0.40
   5  -6   7    0.80    1.00
   5  -6   7    1.70    0.60
   5   6  -7    1.30    0.50
   5   7   7   23.30    2.10
  -5   7  -7   22.90    2.10
  -5   7  -7   23.50    2.00
   5   7  -7   22.60    2.10
   5  -7   7   24.80    2.20
  -5   7   7   21.70    2.10
   5   8   7    1.30    0.30
   5  -8   7    0.50    0.30
   5   8  -7    1.30    0.40
   6   1   7  404.66   28.40
  -6  -1   7  409.76   28.40
   6  -1  -7  377.56   28.50
   6   1  -7  368.16   28.50
  -6   2  -7  112.59    9.50
   6   2   7  123.49    9.30
   6   2   7  111.19    9.30
   6  -2  -7  122.49    9.50
   6  -2  -7  135.19    9.40
  -6   2   7  124.39    9.60
   6  -2   7  141.39    9.60
   6  -2   7  137.89    9.60
  -6   2   7  133.59    9.50
   6  -2   7  135.19    9.40
  -6  -3   7  757.72   52.79
  -6   3  -7  715.43   52.89
   6  -3  -7  740.93   52.69
   6  -3  -7  779.42   52.89
   6   3   7  741.43   52.59
  -6   3   7  665.93   52.89
   6  -3   7  698.73   52.69
   6  -3   7  719.03   52.89
   6   3  -7  640.74   52.79
   6  -3   7  756.52   52.89
  -6   3   7  741.63   52.89
  -6   3   7  741.43   52.79
   6  -4  -7  106.59    7.40
   6   4   7   89.09    7.30
  -6  -4   7  103.09    7.20
   6  -4  -7   89.09    7.30
  -6   4  -7   91.09    7.20
   6  -4  -7   89.69    7.10
   6  -4   7   90.49    7.40
  -6   4   7   98.69    7.50
   6  -4   7  102.39    7.40
   6  -4   7   97.69    7.10
   6  -4   7  102.79    7.40
  -6   4   7   87.09    7.30
   6   4  -7   98.99    7.20
  -6   4   7   91.79    7.20
  -6  -5   7    3.00    0.60
  -6   5  -7    4.10    0.60
  -6   5  -7    1.70    0.70
   6   5   7    2.60    0.50
  -6   5  -7    2.50    0.70
   6   5  -7    2.20    0.50
  -6   5   7    2.60    0.60
  -6   5   7    1.30    0.60
   6   5  -7    3.20    0.70
  -6   5   7    2.40    0.60
   6  -5   7    3.50    0.80
   6  -5   7    2.60    0.70
  -6  -6   7    4.10    0.70
  -6   6  -7    4.80    0.70
   6   6   7    5.70    0.80
  -6   6  -7    6.30    1.20
   6  -6  -7    4.90    1.00
   6  -6   7    4.60    1.00
   6   6  -7    5.20    0.80
  -6   6   7    5.40    0.80
   6   6  -7    4.80    0.90
  -6   6   7    5.30    1.10
  -6   7  -7    0.40    0.40
   6   7   7   -0.10    0.30
   6   7  -7    0.00    0.30
  -6   7   7   -0.40    0.30
  -6   7   7    0.20    0.40
   6  -7   7    0.40    0.40
   6   8   7    4.00    0.50
   6  -8   7    2.60    0.50
   6   8  -7    4.20    0.50
   7   0  -7    0.00    0.20
   7   0  -7    0.30    0.20
   7   0   7   -0.10    0.20
   7   0  -7    0.00    0.20
   7  -1  -7    2.20    0.50
   7   1   7    2.40    0.40
   7   1   7    2.40    0.40
   7  -1  -7    2.40    0.50
   7  -1  -7    2.80    0.40
  -7   1   7    2.00    0.40
  -7   1   7    1.60    0.40
   7  -1   7    3.00    0.40
   7  -1   7    1.80    0.40
   7   1  -7    1.70    0.40
   7  -2  -7  110.99    8.50
   7   2   7  109.79    8.30
   7  -2  -7  119.39    8.40
   7  -2  -7  113.39    8.60
  -7   2   7  114.59    8.60
  -7   2   7  107.59    8.60
   7  -2   7  116.69    8.60
   7  -2   7  116.49    8.60
   7   2  -7  114.89    8.50
   7  -3  -7   23.70    2.00
   7  -3  -7   21.80    2.10
   7  -3  -7   26.90    2.20
  -7  -3   7   26.10    2.10
  -7   3  -7   28.30    2.20
   7  -3   7   27.80    2.20
   7  -3   7   26.50    2.00
  -7   3   7   24.20    2.20
   7   3  -7   21.20    2.00
  -7   3   7   24.60    2.00
  -7   3   7   26.50    2.70
   7   3  -7   21.20    2.20
  -7  -4   7   43.20    3.50
   7   4   7   41.10    3.30
   7  -4  -7   41.60    3.60
   7  -4  -7   42.60    3.40
   7  -4  -7   48.00    3.70
   7   4  -7   49.80    3.70
   7  -4   7   42.30    3.40
  -7  -4  -7   43.70    3.40
   7   4  -7   39.20    3.40
   7  -4   7   42.90    3.70
  -7   4   7   40.90    3.70
  -7   4   7   48.20    3.70
  -7  -5   7   63.69    4.60
   7  -5  -7   51.79    4.70
  -7   5  -7   62.49    4.80
   7  -5  -7   58.19    4.70
   7   5   7   58.59    4.50
   7  -5   7   62.69    5.40
  -7   5   7   54.69    4.90
   7   5  -7   56.79    4.80
  -7   5   7   56.19    4.70
   7  -5   7   52.59    4.40
   7  -5   7   65.99    4.80
  -7   6  -7    1.30    0.50
   7  -6  -7    0.80    0.50
   7   6   7    1.60    0.50
   7   6   7    0.80    0.40
  -7  -6   7    0.70    0.30
   7  -6   7   -0.10    0.60
  -7   6   7    0.90    0.50
   7   6  -7    0.20    0.30
  -7   6   7    0.50    0.40
   7  -6   7    1.30    0.50
   7   6  -7    0.80    0.50
   7   7   7   10.40    1.40
  -7   7  -7    7.90    1.00
   7   7  -7   10.20    1.00
   7  -7   7    9.50    1.10
  -7   7   7    8.20    1.30
   7  -8   7    0.70    0.30
   7   8  -7    0.40    0.20
   8   0   7    0.10    0.20
   8   0  -7    0.20    0.30
   8   0  -7    0.30    0.20
   8   0  -7    0.40    0.30
   8  -1  -7    0.20    0.20
   8  -1  -7    1.10    0.40
   8  -1  -7    0.20    0.30
   8  -1   7    0.30    0.20
   8   1  -7    1.10    0.40
   8   1  -7    0.30    0.20
   8  -1   7    1.00    0.30
   8   1  -7    0.30    0.30
   8   2   7   27.00    2.30
  -8  -2   7   30.50    2.40
   8  -2  -7   28.60    2.50
  -8   2  -7   29.70    2.50
   8  -2  -7   28.10    2.50
   8  -2   7   26.10    2.50
   8  -2   7   31.80    2.60
  -8   2   7   33.00    2.50
  -8  -2  -7   28.70    2.40
   8  -2   7   32.20    2.40
   8   2  -7   32.60    2.40
   8  -3  -7   15.20    1.70
  -8  -3   7   19.30    1.60
   8  -3  -7   20.30    1.60
  -8   3   7   17.40    1.70
  -8  -3  -7   16.90    1.60
   8  -3   7   20.10    1.80
   8   3  -7   17.90    1.50
   8   3  -7   18.30    1.70
   8  -3   7   18.40    1.60
   8  -3   7   18.70    1.80
  -8  -4   7  227.48   17.30
  -8   4  -7  248.88   17.50
   8  -4  -7  250.57   17.60
   8  -4  -7  227.68   17.20
  -8  -4  -7  223.08   17.20
   8  -4   7  231.38   17.50
   8   4  -7  218.38   17.30
   8  -4   7  229.78   17.60
   8  -4   7  226.18   17.20
  -8   4   7  244.48   17.50
   8   4  -7  257.77   17.50
   8  -5  -7    4.20    0.90
  -8  -5   7    5.30    0.80
  -8   5  -7    6.40    1.00
   8  -5  -7    5.30    1.10
   8  -5   7    7.30    1.20
  -8   5   7    4.80    1.00
   8   5  -7    6.10    0.90
   8  -5   7    4.80    0.60
   8   5  -7    5.40    0.70
   8  -6  -7    1.70    0.70
  -8   6  -7    1.80    0.60
  -8  -6   7    1.50    0.40
   8   6  -7    1.90    0.50
   8  -6   7    1.60    0.60
  -8   6   7    1.50    0.50
   8   7   7    4.30    0.70
  -8   7  -7    3.90    0.70
  -8   7   7    3.60    0.70
   8   7  -7    5.10    0.90
   9   0   7    0.00    0.20
   9   0   7    0.90    0.30
  -9   0   7    1.30    0.30
  -9   0   7    0.10    0.20
   9   0  -7    0.10    0.30
   9   0  -7    0.50    0.20
  -9   1  -7   21.80    1.80
   9   1   7   22.60    1.80
  -9  -1   7   22.90    2.00
   9  -1  -7   25.50    2.00
   9   1  -7   19.10    1.90
   9   1  -7   23.30    2.00
  -9  -1  -7   20.60    2.00
   9  -1   7   23.30    2.00
   9   1  -7   19.60    1.80
   9  -1   7   20.60    1.90
  -9  -2   7  102.49    7.40
   9  -2  -7   86.79    7.40
   9  -2  -7  100.69    7.30
   9  -2  -7  103.29    7.50
  -9   2  -7   95.59    7.40
   9   2  -7  100.19    7.30
  -9   2   7   92.49    7.40
   9   2  -7   88.29    7.40
   9  -2   7  106.39    7.60
   9  -2   7  104.19    7.60
  -9  -2  -7   97.79    7.40
  -9   3  -7    2.40    0.50
   9  -3  -7    2.20    0.50
  -9  -3   7    2.40    0.50
   9  -3  -7    3.30    0.70
   9  -3  -7    2.20    0.60
   9  -3   7    2.20    0.70
   9   3  -7    2.30    0.50
   9   3  -7    2.60    0.60
  -9   3   7    2.70    0.60
   9  -3   7    3.00    0.50
   9  -3   7    3.10    0.70
  -9  -3  -7    3.70    0.50
  -9   4  -7   34.00    2.80
  -9  -4   7   33.40    2.70
   9  -4  -7   36.50    2.90
   9  -4  -7   32.70    2.60
   9  -4  -7   27.70    2.80
   9  -4   7   29.10    2.90
   9  -4   7   30.60    2.90
   9   4  -7   34.20    2.60
  -9   4   7   30.50    2.80
  -9  -4  -7   32.30    2.60
  -9  -5   7   48.80    3.70
   9  -5  -7   43.10    3.90
   9  -5  -7   49.40    4.00
  -9   5  -7   45.40    3.80
   9  -5   7   47.00    3.60
   9  -5   7   42.40    3.90
   9  -5   7   48.00    3.90
  -9   5   7   40.40    3.90
   9   5  -7   53.69    3.80
  -9  -6   7    1.00    0.40
  -9   6  -7    1.40    0.50
   9  -6  -7    1.30    0.60
  -9   6   7    1.10    0.40
   9   6  -7    1.80    0.50
   9  -6   7    0.60    0.40
  -9   7  -7    0.10    0.20
  -9   7   7   -0.30    0.20
   9   7  -7    0.40    0.30
 -10   0  -7    0.00    0.20
  10   0  -7    0.20    0.20
 -10   0  -7   -0.10    0.20
  10   0  -7    0.20    0.30
  10   0   7    0.00    0.20
  10   0   7    0.50    0.20
 -10   0   7    0.60    0.30
  10   0  -7    0.40    0.30
 -10   0   7    0.90    0.30
 -10  -1   7   66.79    4.90
  10  -1  -7   59.89    4.90
 -10  -1   7   66.59    4.90
 -10   1  -7   64.39    4.90
  10  -1  -7   66.99    5.10
  10   1   7   61.89    4.80
  10   1  -7   56.19    4.90
 -10   1   7   63.99    4.90
  10  -1   7   68.69    4.90
  10   1  -7   67.69    5.10
 -10   1   7   61.29    5.00
 -10  -1  -7   64.89    4.90
  10   1  -7   61.89    4.90
  10  -2  -7   67.69    4.90
 -10   2  -7   61.19    4.70
  10  -2  -7   64.29    4.70
 -10  -2   7   65.29    4.70
  10  -2   7   69.89    5.00
 -10  -2  -7   63.59    4.70
  10  -2   7   61.99    4.70
 -10   2   7   52.69    4.60
 -10   2   7   58.19    4.80
  10   2  -7   54.39    4.70
  10   2  -7   53.19    4.60
 -10   3  -7   34.30    2.70
  10  -3  -7   32.40    2.60
 -10  -3   7   33.30    2.60
  10  -3  -7   26.50    2.70
 -10   3   7   31.50    2.70
  10   3  -7   30.00    2.60
  10   3  -7   36.60    2.80
  10   3  -7   30.00    2.50
 -10  -3  -7   30.70    2.60
  10  -3   7   36.00    2.90
  10  -3   7   27.60    2.70
  10  -3   7   31.00    2.60
  10  -4  -7   11.30    1.40
 -10  -4   7   11.50    1.20
  10  -4  -7    9.30    1.20
  10  -4  -7   10.80    1.10
 -10   4  -7   12.00    1.30
  10  -4   7   10.50    1.10
  10   4  -7   11.90    1.20
 -10   4   7   13.10    1.40
  10  -4   7   14.20    1.50
 -10  -4  -7   11.80    1.10
  10   4  -7   12.90    1.30
 -10  -5   7    7.50    0.90
  10  -5  -7    7.70    1.20
  10  -5  -7    8.00    1.20
 -10   5  -7    6.30    0.90
 -10   5  -7    6.30    0.80
  10  -5   7    6.90    1.00
  10  -5   7    6.40    0.70
 -10  -5  -7    7.10    0.80
 -10   5   7    5.60    1.00
  10   5  -7    7.50    0.90
 -10  -6   7   27.20    2.20
 -10   6  -7   24.70    2.20
 -10   6   7   24.60    2.30
  10   6  -7   26.30    2.20
  10  -6   7   23.40    2.20
 -10   7  -7    2.70    0.50
  10  -7   7    2.60    0.50
  11   0   7    0.00    0.40
  11   0   7   -0.10    0.20
  11   0   7    0.00    0.20
  11   0  -7    0.30    0.30
 -11   0   7    0.40    0.20
 -11   0   7    0.70    0.20
 -11   0  -7    0.40    0.20
 -11   0  -7   -0.20    0.20
  11   0  -7    0.50    0.30
 -11   1  -7   76.09    5.20
 -11   1  -7   66.49    5.00
  11   1   7   62.99    5.00
  11  -1  -7   68.09    5.00
 -11  -1   7   69.99    5.10
 -11  -1   7   68.09    5.00
  11   1  -7   68.79    5.20
  11  -1   7   58.49    5.20
  11   1  -7   67.19    5.10
 -11   1   7   58.69    5.00
  11  -1   7   57.89    5.10
 -11  -1  -7   68.59    5.10
  11  -1   7   62.59    5.00
 -11   1   7   69.29    5.10
  11   1  -7   63.19    5.00
  11  -2  -7    3.10    0.60
  11  -2  -7    4.10    0.80
 -11   2   7    5.00    0.80
 -11   2   7    3.30    0.60
  11  -2   7    2.90    0.60
 -11  -2  -7    4.50    0.70
  11   2  -7    3.80    0.70
  11   2  -7    4.10    0.60
  11   2  -7    3.00    0.50
  11  -2   7    2.90    0.70
  11  -2   7    2.90    0.70
  11  -3  -7   80.49    6.70
 -11   3  -7   84.59    6.60
  11  -3  -7   78.29    7.00
  11  -3  -7   85.69    6.50
 -11  -3   7   89.09    6.50
  11  -3   7   85.89    6.80
 -11  -3  -7   84.19    6.50
  11  -3   7   86.29    6.50
  11  -3   7   87.59    6.70
 -11   3   7   87.19    6.70
  11  -4  -7   20.70    2.00
 -11   4  -7   20.70    1.90
 -11  -4   7   19.40    1.80
  11  -4  -7   20.60    2.10
 -11   4  -7   16.40    1.80
  11  -4  -7   19.80    1.70
  11   4  -7   21.30    1.90
  11   4  -7   21.60    1.80
  11  -4   7   19.10    2.00
  11  -4   7   20.10    1.70
  11  -4   7   21.90    2.10
 -11  -4  -7   21.30    1.70
 -11   4   7   16.50    1.90
 -11   5  -7    3.30    0.70
 -11   5  -7    5.40    0.90
 -11  -5   7    5.70    0.70
 -11  -5  -7    5.20    0.60
 -11   5   7    4.50    0.90
  11  -5   7    5.40    0.60
  11   5  -7    6.60    0.90
 -11   6  -7    0.20    0.30
 -11  -6   7    0.00    0.20
  11   6  -7    0.30    0.30
 -11   6   7    0.50    0.30
  11  -6   7    0.00    0.30
 -12   0  -7    0.30    0.40
  12   0   7    0.60    0.40
  12   0   7    0.00    0.20
  12   0  -7    0.30    0.40
  12   0  -7    0.10    0.20
 -12   0   7   -0.10    0.30
  12   0   7    0.50    0.50
 -12   0   7    0.50    0.30
  12  -1  -7   22.90    2.10
 -12   1  -7   24.30    2.00
 -12  -1   7   24.20    1.90
 -12   1  -7   22.00    1.80
  12  -1  -7   22.30    2.20
 -12  -1   7   19.50    2.00
  12   1   7   19.70    1.80
  12  -1   7   24.60    2.10
  12   1  -7   21.40    2.00
  12  -1   7   17.50    1.80
  12   1  -7   19.20    1.80
 -12   1   7   19.60    1.80
  12  -1   7   19.10    1.90
 -12  -1  -7   22.50    1.90
 -12   1   7   21.80    1.90
  12   1  -7   20.10    1.90
 -12   2  -7  282.97   22.60
 -12   2  -7  331.67   22.70
 -12  -2   7  342.77   22.70
  12  -2  -7  323.47   22.90
  12   2  -7  341.47   22.90
  12  -2   7  269.97   22.80
  12   2  -7  282.17   22.60
 -12   2   7  308.07   22.80
 -12  -2  -7  323.27   22.70
 -12   2   7  281.27   22.60
  12  -3  -7   36.90    3.20
 -12   3  -7   35.50    2.90
 -12  -3   7   36.70    2.90
 -12   3  -7   29.90    2.90
  12  -3  -7   37.70    2.90
 -12   3   7   37.20    3.10
  12  -3   7   35.60    2.90
  12  -3   7   35.10    3.20
  12  -3   7   30.10    3.00
 -12  -3  -7   36.70    2.90
  12   3  -7   37.00    2.90
  12  -4  -7   10.80    1.00
 -12   4  -7    8.40    1.00
 -12   4  -7   11.30    1.20
 -12  -4   7   11.80    1.10
  12  -4  -7    9.20    1.50
  12   4  -7   11.20    1.10
  12  -4   7   11.40    1.50
  12  -4   7    8.60    1.20
 -12   4   7    9.60    1.20
  12  -4   7   11.30    1.10
 -12  -4  -7   10.50    1.00
 -12  -5   7   32.80    2.60
 -12   5  -7   30.70    2.70
 -12   5   7   26.80    2.70
  12  -5   7   31.80    2.50
  12  -5   7   33.80    2.70
 -12  -5  -7   32.50    2.50
 -12  -6   7    2.50    0.40
 -12   6  -7    2.40    0.50
  12  -6   7    3.40    0.60
  13   0  -7    0.40    0.40
  13   0  -7    0.60    0.30
 -13   0   7   -0.20    0.20
 -13   0  -7    0.20    0.30
  13   0   7    0.10    0.30
  13   0   7   -0.30    0.40
 -13   0   7    0.10    0.30
 -13   1  -7  116.29    8.60
 -13   1  -7  125.89    8.90
  13  -1  -7  127.29    9.10
  13   1   7  120.09    8.70
  13   1  -7  115.19    8.80
  13   1  -7  120.09    8.90
  13  -1   7  104.29    8.90
 -13   1   7  102.69    8.70
  13  -1   7  114.49    8.80
 -13  -1  -7  130.39    8.80
  13  -1   7  108.99    8.80
 -13  -2   7    7.90    1.00
  13  -2  -7    9.20    1.20
 -13   2  -7    6.40    0.80
  13  -2  -7    9.10    1.00
 -13   2   7    8.00    0.90
  13  -2   7    6.30    0.90
 -13   2   7    9.20    1.00
 -13  -2  -7    8.50    1.00
  13   2  -7    7.80    0.90
  13  -2   7    7.90    1.10
  13  -2   7   10.40    1.30
  13  -3  -7   41.20    3.20
  13  -3  -7   37.60    3.40
 -13  -3   7   37.90    3.10
 -13   3  -7   37.50    3.10
  13   3  -7   39.90    3.30
 -13  -3  -7   34.70    3.10
  13  -3   7   37.20    3.20
  13   3  -7   33.80    3.10
 -13   3   7   41.80    3.30
  13  -3   7   42.20    3.10
  13  -3   7   43.10    3.50
 -13   4  -7   12.70    1.30
 -13   4  -7   11.20    1.20
 -13  -4   7   12.80    1.20
  13  -4  -7   12.50    1.20
  13  -4   7   13.10    1.20
  13   4  -7   10.20    1.20
 -13   4   7   14.00    1.40
 -13  -4  -7   13.10    1.20
 -13  -5   7    4.90    0.70
  13  -5   7    5.40    0.60
 -13  -5  -7    5.00    0.60
  13  -5   7    7.10    1.00
 -13   6  -7    0.40    0.20
 -13  -6   7    0.60    0.20
 -13   6   7    0.30    0.20
 -14   0  -7   -0.10    0.50
  14   0   7    0.20    0.30
  14   0  -7   -0.10    0.20
 -14   0   7    0.10    0.30
 -14   0   7    0.10    0.20
  14  -1  -7    1.80    0.70
  14   1   7    3.60    0.60
 -14  -1   7    2.20    0.50
 -14   1  -7    1.90    0.50
  14  -1  -7    2.10    0.50
  14  -1   7    2.20    0.50
 -14  -1  -7    2.40    0.60
 -14   1   7    2.10    0.50
  14   1  -7    2.00    0.50
 -14   1   7    2.20    0.50
  14  -1   7    3.40    0.80
 -14  -2   7   15.40    1.40
  14  -2  -7   15.40    1.40
  14  -2  -7   12.80    2.00
 -14   2  -7   15.60    1.30
 -14   2  -7   14.10    1.40
 -14  -2  -7   16.40    1.40
  14  -2   7   15.10    1.50
  14  -2   7   14.40    1.40
 -14   2   7   13.90    1.40
  14   2  -7   13.20    1.60
 -14   2   7   16.80    1.50
 -14   3  -7    1.50    0.40
 -14  -3   7    1.40    0.40
 -14   3  -7    1.00    0.40
  14  -3  -7    0.90    0.40
 -14  -3  -7    1.10    0.40
 -14   3   7    1.10    0.40
  14  -3   7    1.00    0.50
  14  -3   7    1.80    0.40
  14   3  -7    1.00    0.40
 -14   4  -7   12.70    1.20
 -14  -4   7   13.30    1.20
  14  -4  -7   12.20    1.10
  14  -4   7   12.90    1.20
 -14   4   7   13.10    1.30
 -14  -4  -7   13.00    1.20
 -14   5  -7    5.20    0.60
 -14  -5   7    5.10    0.60
 -14   5   7    4.80    0.70
  15   0  -7    0.20    0.30
 -15   0   7    0.50    0.30
  15   0   7    0.00    0.30
 -15   0  -7    0.00    0.30
 -15   1  -7    2.50    0.50
  15   1   7    3.50    0.50
  15  -1  -7    2.40    0.50
 -15  -1   7    3.10    0.60
  15   1  -7    3.00    0.60
 -15  -1  -7    3.20    0.60
 -15   1   7    3.10    0.40
  15  -1   7    2.30    0.50
 -15   1   7    2.70    0.50
  15  -2  -7    5.60    0.70
 -15   2  -7    4.30    0.50
 -15   2  -7    3.80    0.60
 -15  -2   7    4.10    0.60
 -15   2   7    4.30    0.60
  15   2  -7    4.70    0.60
 -15  -2  -7    5.00    0.60
  15  -2   7    3.90    0.60
  15  -3  -7    0.40    0.30
 -15  -3   7    0.70    0.30
 -15   3  -7    0.20    0.20
 -15   3  -7    0.60    0.20
 -15  -3  -7    0.50    0.20
  15  -3   7    0.40    0.30
  15   3  -7    0.60    0.30
 -15   3   7    0.50    0.30
  15  -4  -7   -0.10    0.20
 -15  -4   7    0.00    0.20
 -15   4  -7   -0.20    0.10
  15  -4   7    0.10    0.20
 -15   4   7    0.00    0.20
 -15  -4  -7    0.00    0.20
 -16   0  -7    0.00    0.20
 -16   0   7    0.10    0.20
  16   0   7   -0.10    0.20
  16   0  -7   -0.10    0.20
  16  -1  -7    2.50    0.50
 -16  -1   7    2.00    0.40
  16   1   7    3.20    0.50
 -16  -1  -7    3.20    0.50
  16   1  -7    3.00    0.50
 -16   1   7    2.20    0.40
  16  -1   7    3.40    0.50
  16  -2  -7    0.00    0.20
 -16  -2   7   -0.10    0.30
 -16   2  -7    0.00    0.20
  16  -2   7    0.00    0.20
 -16   2   7    0.20    0.20
 -16  -2  -7   -0.20    0.20
  16   2  -7   -0.10    0.20
  16  -3  -7    5.00    0.60
  16   3  -7    5.00    0.80
  16  -3   7    4.10    0.50
 -16  -3  -7    4.20    0.50
 -16   3   7    4.10    0.50
 -16  -4   7    1.30    0.30
 -16  -4  -7    0.70    0.20
 -17   0  -7    0.00    0.20
  17   0   7   -0.10    0.20
 -17   0   7    0.00    0.20
  17   0  -7    0.00    0.20
  17  -1  -7    0.00    0.20
  17   1   7   -0.30    0.20
 -17  -1   7   -0.10    0.10
 -17   1  -7    0.10    0.20
  17   1  -7    0.00    0.20
  17  -1   7    0.10    0.20
 -17  -1  -7    0.10    0.20
 -17   1   7    0.00    0.20
 -17  -2   7    7.20    0.70
 -17   2  -7    6.60    0.70
  17   2  -7    7.20    0.70
  17  -2   7    7.90    0.70
 -17  -2  -7    6.50    0.70
 -17  -3   7    0.10    0.20
 -17  -3  -7    0.00    0.10
  17  -3   7    0.10    0.20
 -18   0  -7    0.10    0.10
  18   0  -7    0.00    0.20
 -18   0   7    0.00    0.10
 -18  -1   7    1.00    0.20
  18  -1  -7    1.20    0.30
 -18   1  -7    0.60    0.20
 -18  -1  -7    0.90    0.30
  18  -1   7    0.90    0.20
   0   0  -8  457.15   33.20
   0   1  -8    0.30    0.10
   0  -1   8    0.20    0.20
   0   1   8    0.20    0.10
   0  -2   8  990.60   91.69
   0  -2  -8 1008.40   88.49
   0   2  -8 1001.50   75.79
   0   3  -8    0.10    0.20
   0  -3   8    0.60    0.30
   0  -4   8   24.70    2.00
   0   4  -8   24.60    2.00
   0  -4   8   18.80    2.00
   0   4   8   22.00    1.90
   0  -4  -8   18.30    2.10
   0  -4  -8   24.90    2.20
   0   4  -8   25.80    2.20
   0  -4   8   22.30    2.00
   0  -5   8   -0.10    0.30
   0   5   8    0.50    0.40
   0  -5   8    0.40    0.40
   0   5  -8    1.60    0.50
   0   5  -8    0.10    0.40
   0  -6   8    0.00    0.40
   0  -6   8    1.60    0.60
   0   6  -8    0.20    0.50
   0   6  -8    0.10    0.50
   0   6   8    0.00    0.30
   0   6   8   -0.20    0.40
   0   7  -8    0.30    0.40
   0   7   8    0.20    0.40
   0   8   8    0.90    0.40
   0   8  -8    0.70    0.30
  -1   0  -8    1.60    0.20
   1   0   8    1.10    0.20
  -1   0   8    1.80    0.30
   1   0  -8    1.60    0.30
   1  -1  -8    5.10    0.50
  -1   1  -8    5.20    0.60
   1   1  -8    5.40    0.60
   1  -1   8    6.40    0.60
  -1   1   8    5.70    0.50
  -1   2  -8 2538.35  182.68
  -1  -2   8 2474.95  197.28
   1  -2  -8 2402.06  196.68
   1  -2   8 2560.24  199.48
  -1   2   8 2504.95  182.28
  -1  -2  -8 2235.58  181.48
   1   2  -8 2635.14  183.98
  -1  -3   8  294.77   22.40
  -1   3  -8  335.57   22.50
   1  -3  -8  281.47   22.30
  -1  -3  -8  279.67   22.30
  -1   3   8  339.47   22.40
   1  -4  -8  210.88   15.00
  -1   4  -8  211.78   15.10
  -1  -4   8  195.98   14.90
  -1  -4   8  217.98   15.00
  -1   4  -8  205.68   14.90
   1  -4   8  218.28   15.00
   1  -4   8  195.18   14.90
   1   4  -8  197.48   15.00
   1  -4   8  200.78   15.00
  -1   4   8  192.48   14.90
  -1   4   8  176.18   14.90
  -1   5  -8   18.40    1.60
   1  -5  -8   18.00    1.80
  -1  -5   8   17.70    1.60
  -1   5  -8   16.30    1.80
   1   5   8   20.00    1.80
  -1  -5   8   17.70    1.60
   1   5   8   17.40    1.60
  -1  -5   8   14.10    1.60
   1  -5   8   20.60    1.70
   1  -5   8   15.90    1.70
   1   5  -8   19.30    1.90
  -1   5   8   15.30    1.60
  -1   5   8   18.10    1.80
   1   5  -8   16.40    1.60
  -1   6  -8  125.89    9.30
  -1  -6   8  118.09    9.60
   1   6   8  130.69    9.50
  -1   6  -8  130.19    9.60
  -1  -6   8  126.39    9.20
   1   6  -8  112.99    9.20
  -1   6   8  123.19    9.50
   1   6  -8  117.79    9.50
   1  -6   8  113.79    9.30
  -1   7  -8    0.30    0.40
   1   7   8    0.30    0.40
  -1   7   8    0.50    0.40
   1  -7   8    0.70    0.50
   1   7  -8    0.10    0.30
   1   8   8   15.00    1.50
  -1   8  -8   15.00    1.40
   1   8  -8   14.90    1.40
  -1   8   8   15.70    1.50
  -2   0   8 4043.80  294.77
  -2   0  -8 3796.62  278.87
   2   0  -8 3705.33  279.37
   2  -1  -8 4705.73  344.67
  -2   1  -8 4547.54  329.37
  -2  -1   8 4484.35  342.77
   2  -1   8 4196.58  344.57
  -2   1   8 4319.37  329.27
   2   1  -8 4584.44  329.67
  -2  -1  -8 4723.53  328.67
  -2  -2   8  240.78   18.90
   2   2   8  236.68   18.80
   2  -2  -8  274.67   18.90
  -2   2  -8  258.37   18.90
   2   2  -8  258.57   18.90
   2  -2   8  281.27   18.90
   2  -3  -8  673.53   46.90
   2  -3  -8  614.64   46.80
  -2   3  -8  638.04   46.90
  -2   3  -8  653.63   46.80
   2   3  -8  642.04   46.90
  -2   3   8  581.74   46.80
  -2   3   8  642.94   46.80
   2  -3   8  689.23   46.90
   2  -3   8  642.34   46.90
   2   3  -8  653.33   46.80
   2  -4  -8  360.46   28.00
  -2   4  -8  421.16   28.00
  -2  -4   8  378.96   28.00
  -2  -4   8  387.16   28.00
  -2   4  -8  335.87   28.10
   2  -4  -8  375.06   28.10
   2  -4   8  347.77   28.10
   2  -4   8  397.46   28.10
   2   4  -8  403.56   28.00
   2  -4   8  386.16   28.10
  -2   4   8  386.26   28.10
  -2   4   8  398.26   28.20
   2   4  -8  401.36   28.20
  -2   5  -8  114.49    8.50
  -2   5  -8  112.29    8.70
  -2  -5   8  110.39    8.40
   2  -5  -8  115.29    8.60
  -2   5  -8  107.19    8.60
   2   5   8  108.09    8.40
  -2  -5   8   99.89    8.90
  -2  -5   8  116.79    8.50
   2   5   8  123.59    8.60
  -2   5   8  116.69    8.70
   2  -5   8  109.69    8.50
   2   5  -8  113.39    8.50
   2  -5   8  105.99    8.50
  -2   5   8  110.39    8.50
   2   5  -8  113.09    8.70
  -2   6  -8    8.00    1.30
  -2  -6   8    9.70    1.00
   2   6   8    9.70    1.20
   2   6   8    7.60    1.00
  -2   6  -8   11.20    1.20
  -2   6   8    7.90    1.10
  -2   6   8   10.00    1.30
   2   6  -8    8.90    1.30
   2   6  -8    7.90    1.00
   2  -6   8   10.50    1.20
   2   7   8   34.30    3.10
  -2   7  -8   40.80    3.10
   2   7  -8   37.00    3.10
   2  -7   8   33.00    3.30
  -2   8  -8    5.00    0.60
   2   8   8    3.40    0.60
   2   8  -8    4.70    0.60
  -2   8   8    2.90    0.60
  -3   0  -8 2433.96  171.48
   3   0  -8 2083.69  172.08
  -3   0   8 2445.46  188.88
  -3   0  -8 2539.45  189.38
  -3  -1   8    1.80    0.30
   3  -1  -8    1.70    0.30
   3  -1  -8    1.60    0.30
   3   1   8    1.20    0.20
   3   1   8    1.20    0.30
  -3   1  -8    2.20    0.30
  -3   1   8    1.80    0.30
   3   1  -8    1.70    0.30
  -3   2  -8  174.68   12.50
  -3  -2   8  176.98   12.40
   3   2   8  156.28   12.40
   3   2  -8  167.38   12.50
  -3   2   8  170.28   12.40
   3   3   8   81.09    6.50
  -3   3  -8   83.49    6.70
  -3   3  -8   91.19    6.60
  -3   3   8   89.79    6.60
   3   3  -8   89.79    6.60
   3  -3   8   83.99    6.70
   3  -3   8   88.49    6.50
   3   3  -8   92.59    6.70
  -3   3   8   94.59    6.70
   3  -3   8   82.69    6.60
   3  -4  -8    8.30    1.40
  -3   4  -8    5.30    0.70
   3   4   8    4.70    0.60
   3   4   8    3.50    0.60
  -3   4  -8    5.60    0.80
   3  -4  -8    4.70    0.80
  -3  -4   8    5.10    0.70
   3   4  -8    5.10    0.70
   3  -4   8    5.00    0.80
  -3   4   8    3.60    0.70
  -3   4   8    3.90    0.70
   3  -4   8    4.90    0.70
   3   4  -8    4.40    0.60
   3  -4   8    5.40    0.90
  -3   5  -8   10.20    1.30
   3  -5  -8    8.50    1.20
   3   5   8    9.90    1.10
   3   5   8    9.00    1.00
  -3  -5   8    8.90    1.00
  -3  -5   8    8.60    1.00
  -3   5  -8    8.70    1.20
  -3   5  -8   11.90    1.10
   3  -5   8   10.90    1.20
   3  -5   8   10.50    1.20
   3   5  -8    8.40    1.20
  -3   5   8    8.80    1.20
   3  -5   8    9.70    1.20
   3   5  -8   11.50    1.10
  -3   5   8    9.40    1.10
  -3   6  -8    0.60    0.50
   3   6   8    0.20    0.30
  -3  -6   8    0.00    0.30
   3   6   8   -0.10    0.30
  -3   6  -8    0.60    0.40
  -3   6  -8    0.40    0.50
   3   6  -8    0.50    0.40
   3   6  -8    0.80    0.40
   3  -6   8    0.40    0.40
  -3   6   8    0.20    0.40
  -3   6   8    0.10    0.40
   3   7   8    3.30    1.00
  -3   7  -8    1.70    0.60
   3   7  -8    1.90    0.60
  -3   7   8    2.80    0.70
   3  -7   8    2.50    1.00
  -3   8  -8   -0.30    0.30
   3   8   8   -0.20    0.30
   3   8  -8    0.10    0.20
   3  -8   8    0.40    0.40
  -3   8   8    0.20    0.30
  -4   0  -8 2121.79  173.98
   4   0  -8 2188.58  156.88
  -4   0   8 2230.18  174.48
  -4   0  -8 2003.80  155.38
  -4  -2   8   21.30    1.60
  -4   2  -8   17.90    1.70
   4   2   8   20.60    1.60
   4  -2  -8   18.20    1.70
   4   2  -8   19.40    1.70
  -4   2   8   21.70    1.70
   4  -2   8   20.90    1.70
   4  -3  -8   12.60    1.20
   4   3   8    9.00    0.90
   4  -3  -8   10.40    1.00
   4  -3  -8   11.30    1.10
  -4   3  -8   12.20    1.20
  -4   3  -8   10.70    1.00
   4   3  -8   11.40    1.00
   4   3  -8   12.10    1.10
   4  -3   8   10.60    1.10
  -4   3   8   10.40    1.20
   4  -3   8   12.40    1.20
  -4   3   8   10.70    1.10
   4  -3   8   10.20    1.00
  -4   3   8   11.20    1.10
   4  -4  -8   10.00    1.10
  -4  -4   8   10.10    1.00
  -4   4  -8    9.80    1.20
   4   4   8   10.00    1.00
   4  -4  -8   10.40    1.20
  -4   4  -8    9.90    1.00
  -4  -4   8   10.50    1.00
   4  -4   8   10.40    1.10
   4   4  -8   10.60    1.30
   4  -4   8   14.70    2.10
  -4   4   8   10.40    1.10
   4   4  -8   10.90    1.00
  -4   4   8   10.90    1.20
   4  -4   8   10.20    0.90
   4  -5  -8    0.00    0.40
   4   5   8    0.00    0.30
   4  -5  -8   -0.20    0.30
  -4  -5   8    0.20    0.30
  -4   5  -8    1.30    0.50
  -4   5  -8    0.70    0.40
   4   5   8    0.20    0.30
  -4  -5   8    0.70    0.40
  -4   5  -8    0.10    0.30
   4  -5   8   -0.30    0.40
   4  -5   8    0.20    0.30
  -4   5   8    0.10    0.30
  -4   5   8   -0.20    0.30
   4   5  -8   -0.50    0.20
   4   5  -8    0.20    0.40
   4  -5   8    0.00    0.40
  -4   5   8    0.90    0.50
  -4   6  -8    5.20    0.80
  -4   6  -8    4.10    0.90
   4   6   8    5.80    0.90
   4   6   8    4.50    0.80
   4  -6  -8    6.50    1.20
  -4  -6   8    6.30    0.90
   4   6  -8    6.80    1.00
  -4   6   8    4.90    0.90
   4  -6   8    6.20    0.90
   4   6  -8    5.80    0.80
  -4   7  -8    1.30    0.60
  -4   7  -8    0.00    0.30
   4   7   8    1.30    0.40
   4   7  -8    0.80    0.40
   4  -7   8    0.90    0.50
  -4   7   8    0.50    0.40
   4   8   8    3.10    0.60
  -4   8   8    4.20    0.60
   4   8  -8    2.50    0.50
   5   0   8  121.19    9.00
   5   1   8  142.29   10.80
   5  -1  -8  155.68   10.90
  -5  -1   8  147.99   10.70
   5  -1   8  140.49   10.90
  -5   1   8  141.89   10.80
   5   1  -8  152.48   10.90
   5  -2  -8  451.25   31.00
  -5   2  -8  395.36   31.00
   5  -2  -8  406.96   31.00
  -5   2   8  465.75   31.00
   5   2  -8  415.46   31.00
   5  -2   8  410.56   31.00
   5  -3  -8  234.98   19.90
   5  -3  -8  288.87   20.10
  -5   3  -8  247.38   20.10
   5  -3  -8  292.57   20.10
  -5   3   8  264.57   20.10
   5   3  -8  285.47   20.10
   5  -3   8  282.67   20.10
   5  -3   8  279.17   19.90
  -5   3   8  257.77   20.00
   5  -3   8  280.37   20.10
  -5   3   8  287.17   20.10
  -5   4  -8    7.20    1.00
  -5  -4   8    6.70    1.00
   5  -4  -8    6.40    0.90
  -5  -4   8    7.50    0.90
  -5   4  -8    7.90    0.80
  -5   4   8    8.90    1.10
   5   4  -8    9.00    0.90
   5  -4   8    8.20    1.70
   5   4  -8    9.60    1.00
  -5   4   8    6.80    1.00
   5  -4   8    8.50    1.00
  -5   4   8    8.80    0.90
   5  -4   8    8.40    1.00
   5  -4   8    6.10    0.90
   5   5   8   22.40    1.80
  -5  -5   8   19.00    1.60
  -5  -5   8   20.20    2.00
  -5   5  -8   20.40    1.80
  -5   5  -8   16.60    1.90
   5   5   8   18.20    1.70
   5  -5  -8   21.60    1.90
   5  -5  -8   18.00    1.90
  -5   5   8   21.30    1.80
  -5   5   8   18.90    2.00
  -5   5   8   15.60    1.80
   5  -5   8   15.90    1.80
   5  -5   8   20.40    1.90
   5   5  -8   15.90    1.70
   5  -5   8   22.30    2.00
   5   5  -8   22.50    2.00
   5  -6  -8   11.10    1.50
  -5  -6   8   12.10    1.30
  -5   6  -8   12.70    1.30
  -5   6  -8   12.20    1.40
   5   6   8   12.10    1.30
   5   6   8   13.80    1.30
  -5   6  -8   10.60    1.70
  -5   6   8   13.20    1.50
  -5   6   8   13.30    1.70
  -5   6   8   13.50    1.40
   5   6  -8   15.80    1.60
   5   6  -8   14.60    1.40
   5  -6   8   15.00    1.50
  -5   7  -8   11.30    1.50
  -5   7  -8   10.80    1.20
   5   7   8   12.60    1.30
   5   7  -8   13.00    1.30
   5  -7   8   11.10    1.30
  -5   7   8   12.70    1.30
   5   8   8    1.70    0.40
   5  -8   8    1.60    0.50
   5   8  -8    1.70    0.40
  -6   0  -8 1451.75  121.49
  -6   0   8 1137.79  116.19
  -6  -1   8   38.80    3.40
   6  -1  -8   44.60    3.60
   6   1   8   49.10    3.50
   6  -1  -8   46.20    3.50
   6  -1   8   48.10    3.50
   6   1  -8   46.60    3.60
  -6   1   8   49.30    3.50
  -6   1   8   41.80    3.60
   6  -2  -8   53.79    4.00
   6   2   8   49.20    3.90
   6  -2  -8   53.49    4.10
   6  -2  -8   46.50    4.10
   6  -2   8   54.29    4.20
   6  -2   8   54.69    4.00
  -6   2   8   54.59    4.10
   6   2  -8   54.49    4.20
   6  -2   8   56.59    4.20
  -6   2   8   54.09    4.20
   6  -3  -8   61.59    4.70
  -6   3  -8   51.69    4.60
  -6  -3   8   66.39    4.60
   6   3   8   55.49    4.40
   6  -3  -8   60.19    4.50
   6  -3  -8   59.69    4.70
   6  -3   8   62.99    4.70
  -6   3   8   56.89    4.60
   6   3  -8   51.89    4.60
  -6   3   8   56.39    4.70
   6   3  -8   57.19    4.50
  -6   3   8   64.59    4.70
  -6   3   8   62.59    4.70
   6  -3   8   62.09    4.50
   6  -3   8   61.49    4.70
  -6  -4   8    0.90    0.40
   6  -4  -8    1.10    0.40
  -6   4  -8    1.90    0.50
  -6   4  -8    0.90    0.40
   6  -4  -8    2.00    0.60
   6  -4  -8    0.80    0.30
   6   4   8    1.10    0.30
  -6  -4   8    1.10    0.30
  -6   4  -8    0.00    0.40
   6   4  -8    0.90    0.30
  -6   4   8    0.90    0.50
  -6   4   8    1.60    0.40
   6  -4   8    1.60    0.60
  -6   4   8    2.20    0.60
   6  -4   8    1.70    0.60
   6   4  -8    1.10    0.40
   6  -4   8    1.40    0.50
   6  -4   8    1.10    0.30
   6  -5  -8   24.40    2.20
  -6   5  -8   25.50    2.20
  -6  -5   8   23.90    1.90
   6   5   8   21.70    2.00
   6   5   8   23.50    2.00
  -6   5  -8   25.70    2.10
  -6  -5   8   25.60    2.10
   6   5  -8   21.40    2.00
   6   5  -8   28.40    2.30
  -6   5   8   20.30    2.20
  -6   5   8   22.40    2.40
   6  -5   8   25.00    2.30
  -6   6  -8    0.20    0.40
   6   6   8    1.00    0.60
  -6   6  -8    0.30    0.40
   6  -6  -8    0.80    0.60
  -6  -6   8    0.20    0.40
   6   6   8    0.70    0.40
   6  -6   8    0.60    0.50
   6   6  -8   -0.20    0.40
  -6   6   8    0.50    0.50
  -6   6   8    0.10    1.00
  -6   6   8    0.10    0.40
   6  -6   8    0.70    0.80
   6   6  -8    0.20    0.30
  -6   7  -8    0.90    0.40
   6   7   8   -0.20    0.30
   6  -7   8   -0.20    0.30
  -6   7   8   -1.10    0.40
  -6   7   8   -0.10    0.30
   6   7  -8    0.10    0.30
   6   8   8    0.20    0.30
   6   8  -8    0.00    0.20
   6  -8   8   -0.10    0.30
  -7   0   8  670.93   53.19
   7   0   8  734.43   53.19
   7   0  -8  714.33   53.39
   7   0  -8  808.22   53.29
   7   0  -8  731.23   53.29
   7  -1  -8    0.00    0.20
   7  -1  -8    0.20    0.30
   7   1   8    0.20    0.20
   7  -1  -8    0.70    0.20
   7   1   8    0.60    0.20
   7   1  -8    0.10    0.20
   7   1  -8    0.30    0.20
   7  -1   8    0.40    0.20
   7  -1   8    0.10    0.20
  -7   1   8    0.00    0.30
   7  -2  -8   44.90    3.40
   7  -2  -8   43.30    3.30
   7  -2  -8   41.50    3.40
   7   2   8   41.50    3.20
   7  -2   8   46.00    3.30
  -7   2   8   40.60    3.40
   7  -2   8   44.60    3.50
  -7   2   8   38.20    3.40
   7   2  -8   42.00    3.30
   7  -2   8   41.10    3.40
   7   2  -8   42.80    3.40
  -7  -3   8   19.40    1.60
   7   3   8   15.70    1.30
   7  -3  -8   17.80    1.50
   7  -3  -8   14.40    1.60
  -7   3   8   17.60    1.50
   7   3  -8   15.00    1.60
  -7   3   8   18.50    1.70
   7  -3   8   19.20    1.70
   7  -3   8   17.80    1.70
  -7   3   8   18.10    1.70
   7  -4  -8    0.00    0.30
  -7  -4   8    0.20    0.30
  -7   4  -8    0.10    0.40
  -7  -4   8    0.50    0.20
   7  -4  -8    0.20    0.20
   7   4   8    0.40    0.20
   7  -4  -8   -0.10    0.30
  -7   4   8    0.80    0.60
   7  -4   8   -0.10    0.40
  -7   4   8    0.00    0.30
  -7  -4  -8    0.20    0.40
   7   4  -8   -0.60    0.20
   7  -4   8    0.10    0.30
  -7   4   8    0.60    0.40
   7  -4   8    0.30    0.40
   7   4  -8    0.00    0.30
   7  -5  -8    0.90    0.60
  -7  -5   8    0.90    0.40
  -7   5  -8    1.20    0.50
  -7   5   8    1.20    0.40
   7  -5   8    1.00    0.60
   7   5  -8    1.60    0.40
  -7   5   8    0.20    0.60
   7   5  -8    1.50    0.60
  -7   5   8    1.10    0.50
   7  -5   8    1.40    0.50
  -7   6  -8    0.60    0.40
  -7  -6   8    0.20    0.30
   7  -6  -8    0.30    0.50
   7  -6   8    0.30    0.40
   7   6  -8    0.60    0.40
  -7   6   8    0.10    0.40
  -7   6   8    0.80    0.50
  -7   7  -8    2.60    0.60
   7   7   8    2.90    0.60
   7  -7   8    2.40    0.60
  -7   7   8    3.30    0.70
   7  -8   8    5.60    0.70
   7   8  -8    6.70    0.90
   8   0   8 1082.29   74.99
   8   0  -8 1097.39   74.99
   8   0  -8 1002.00   75.09
   8   0  -8  946.31   74.99
   8   1   8  194.28   14.60
   8  -1  -8  207.98   14.80
  -8   1   8  180.58   14.60
   8  -1   8  208.38   14.60
   8   1  -8  202.58   14.70
   8  -2  -8   13.50    1.30
   8   2   8   13.40    1.00
   8  -2  -8   14.10    1.20
   8  -2  -8   12.50    1.30
  -8   2   8   10.80    1.50
  -8  -2  -8   12.90    1.20
   8   2  -8   12.90    1.30
   8  -2   8   12.70    1.30
   8   2  -8   12.40    1.10
   8  -2   8   12.30    1.30
   8  -2   8   12.10    1.20
  -8   3  -8    3.80    0.70
   8  -3  -8    3.20    0.60
  -8  -3   8    3.00    0.60
   8   3   8    2.90    0.30
  -8  -3   8    3.70    0.50
   8  -3  -8    2.10    0.40
   8  -3  -8    2.10    0.60
   8  -3   8    2.20    0.60
   8  -3   8    2.50    0.50
  -8   3   8    4.00    0.70
  -8  -3  -8    4.20    0.60
   8  -3   8    2.50    0.70
   8   3  -8    3.20    0.70
   8   3  -8    2.90    0.50
  -8  -4   8  113.49    8.00
   8  -4  -8  111.89    8.20
   8  -4  -8  101.29    7.80
   8  -4   8  112.49    8.20
   8  -4   8   97.79    8.10
  -8   4   8  108.79    8.10
  -8  -4  -8   97.59    7.80
   8  -4   8  103.59    7.80
   8   4  -8   99.79    7.90
  -8  -5   8  108.79    8.10
  -8   5  -8  118.79    8.20
   8  -5  -8   96.99    8.20
   8   5  -8  104.69    8.00
  -8   5   8  100.29    8.20
   8  -5   8  102.49    7.90
   8  -5   8  112.79    8.30
  -8   6  -8    6.40    0.90
  -8  -6   8    6.20    0.70
  -8   6   8    5.20    0.90
   8  -6   8    4.30    0.90
  -8   7  -8   21.20    2.00
   8   7   8   20.00    2.20
  -8   7   8   23.80    2.10
   8  -7   8   27.70    2.20
   9   0   8   89.29    6.90
  -9   0   8   93.79    7.00
  -9   0   8   94.89    7.00
   9   0   8   89.59    7.00
   9   0  -8   95.09    7.10
  -9  -1   8  155.08   11.00
  -9   1  -8  152.88   11.00
   9   1   8  138.99   10.90
  -9  -1   8  154.88   11.00
  -9   1   8  154.08   11.10
  -9  -1  -8  152.38   11.10
   9  -1   8  145.19   11.10
   9   1  -8  148.69   11.00
   9   1  -8  146.79   11.20
   9   1  -8  135.19   11.10
   9  -2  -8   16.20    1.70
  -9  -2   8   21.10    1.70
   9  -2  -8   16.60    1.70
   9  -2  -8   17.00    1.60
  -9  -2   8   19.00    1.60
  -9   2  -8   20.00    1.70
   9  -2   8   19.20    1.80
  -9  -2  -8   18.40    1.60
  -9   2   8   17.80    1.70
   9  -2   8   19.40    1.80
   9   2  -8   18.30    1.70
   9  -2   8   19.50    1.60
  -9   3  -8   17.90    1.70
   9  -3  -8   15.40    1.70
   9  -3  -8   18.00    1.80
   9  -3  -8   18.90    1.60
  -9  -3   8   16.40    1.60
   9  -3   8   20.50    1.90
   9  -3   8   18.90    1.80
   9   3  -8   18.90    1.70
   9   3  -8   15.80    1.50
  -9  -3  -8   17.00    1.50
  -9   3   8   20.20    1.80
   9  -3   8   18.80    1.60
  -9  -4   8    1.50    0.50
  -9   4  -8    0.30    0.40
   9   4  -8    0.20    0.30
  -9   4   8    0.70    0.50
   9  -4   8    0.60    0.40
  -9  -4  -8    0.40    0.30
   9  -4   8    0.60    0.30
  -9   5  -8   35.80    3.20
   9  -5  -8   37.90    3.30
   9  -5  -8   37.60    3.40
  -9  -5   8   40.50    3.20
   9  -5   8   35.30    3.30
   9  -5   8   41.60    3.40
   9   5  -8   40.70    3.20
  -9   5   8   35.10    3.40
   9  -5   8   39.70    3.00
  -9  -6   8    1.30    0.40
  -9   6  -8    1.00    0.40
   9   6  -8    1.20    0.40
   9  -6   8    1.00    0.50
  -9   6   8    1.90    0.60
  -9   7  -8    5.10    0.70
   9  -7   8    5.50    0.70
   9   7  -8    6.30    0.70
  -9   7   8    5.70    0.80
 -10   0   8    0.80    0.30
  10   0  -8    0.30    0.30
 -10   0  -8    0.70    0.20
 -10   0   8    0.90    0.30
 -10   0  -8    1.20    0.40
 -10  -1   8   27.70    2.20
  10   1   8   27.80    2.20
 -10   1  -8   26.80    2.20
  10  -1  -8   28.30    2.20
 -10  -1   8   29.50    2.20
  10  -1   8   22.20    2.30
  10   1  -8   23.20    2.30
  10   1  -8   25.20    2.10
  10  -1   8   24.10    2.30
 -10  -1  -8   28.20    2.30
  10  -1   8   26.70    2.20
  10   1  -8   30.70    2.40
 -10   1   8   26.10    2.30
 -10   1   8   25.50    2.20
 -10  -2   8    3.00    0.60
 -10   2  -8    2.10    0.50
  10  -2  -8    2.50    0.70
 -10  -2   8    3.10    0.50
  10  -2  -8    2.90    0.50
  10   2  -8    1.80    0.50
 -10   2   8    2.90    0.60
  10   2  -8    2.70    0.50
  10   2  -8    3.10    0.70
  10  -2   8    2.80    0.50
 -10  -2  -8    3.40    0.60
  10  -2   8    2.60    0.70
  10  -2   8    2.10    0.60
  10  -3  -8    9.10    1.20
 -10   3  -8   10.10    1.10
 -10  -3   8   10.60    1.10
  10  -3  -8    8.80    1.10
  10  -3  -8    9.10    1.00
  10  -3   8   11.10    1.30
  10  -3   8   10.80    1.00
  10   3  -8   10.50    1.20
 -10   3   8    8.90    1.20
  10   3  -8    9.10    1.00
  10   3  -8    8.90    1.00
 -10  -3  -8   10.10    1.00
  10  -3   8    8.90    1.20
 -10  -4   8   16.30    1.50
  10  -4  -8   16.40    1.40
 -10   4  -8   18.10    1.70
  10  -4  -8   14.80    1.70
  10  -4  -8   15.70    1.60
  10  -4   8   16.50    1.80
  10   4  -8   16.40    1.50
  10  -4   8   13.90    1.60
 -10  -4  -8   14.60    1.40
  10  -4   8   16.80    1.50
 -10   4   8   16.80    1.70
 -10   5  -8   23.90    2.30
 -10  -5   8   28.40    2.20
 -10   5  -8   23.00    2.10
  10  -5  -8   24.70    2.40
  10  -5   8   28.30    2.10
 -10   5   8   24.30    2.40
  10  -5   8   21.40    2.30
  10  -5   8   28.00    2.60
  10   5  -8   27.40    2.60
 -10   6  -8    0.60    0.40
 -10  -6   8    0.60    0.40
  10   6  -8    0.50    0.30
  10  -6   8    0.20    0.30
 -10   6   8    0.40    0.40
 -10   7  -8    0.10    0.20
 -10   7   8    0.20    0.30
  11   0  -8   22.60    1.90
  11   0  -8   23.30    2.10
 -11   0   8   25.30    2.00
 -11   0  -8   23.90    2.00
  11   0   8   25.70    2.00
 -11   0   8   22.10    2.00
  11   0   8   20.60    2.00
 -11   0  -8   20.30    1.80
  11  -1  -8    0.70    0.40
 -11   1  -8    0.90    0.30
  11   1   8    1.20    0.30
  11   1   8    1.40    0.50
 -11  -1   8    1.00    0.50
 -11   1  -8    0.60    0.60
  11  -1  -8    0.70    0.30
 -11  -1   8    0.70    0.30
  11  -1   8    0.90    0.50
  11   1  -8    0.70    0.40
  11  -1   8    0.50    0.30
  11  -1   8    0.30    0.30
  11   1  -8    1.00    0.40
 -11   1   8    0.40    0.50
 -11   1   8    0.20    0.30
  11  -2  -8   19.70    1.60
 -11   2  -8   18.60    1.60
  11  -2  -8   20.20    1.90
 -11  -2   8   18.60    1.60
 -11  -2  -8   16.10    1.60
 -11   2   8   17.70    1.70
  11   2  -8   17.50    1.70
  11  -2   8   15.40    1.50
  11  -2   8   13.90    1.60
  11   2  -8   17.70    1.60
  11   2  -8   16.30    1.50
 -11  -3   8   41.00    3.40
  11  -3  -8   41.40    3.40
 -11   3  -8   40.70    3.40
  11  -3  -8   48.10    3.70
  11   3  -8   37.70    3.30
 -11   3   8   39.30    3.50
  11   3  -8   47.20    3.60
  11  -3   8   41.00    3.60
 -11  -3  -8   43.00    3.30
  11  -3   8   37.70    3.50
  11  -3   8   44.10    3.40
  11  -4  -8    6.20    0.80
  11  -4  -8    8.80    1.30
 -11   4  -8    6.50    0.90
 -11  -4   8    6.20    0.90
 -11   4  -8    3.70    0.90
  11  -4   8    5.50    1.10
 -11   4   8    5.30    1.00
  11  -4   8    6.10    0.70
  11   4  -8    7.00    0.80
  11   4  -8    7.10    1.00
 -11   5  -8    9.00    1.10
 -11  -5   8    8.60    0.90
 -11   5  -8    6.10    0.90
  11  -5   8    8.70    1.10
  11   5  -8    9.20    0.90
  11  -5   8    7.90    0.80
 -11   5   8    6.70    1.00
 -11  -6   8    7.40    0.80
 -11   6  -8    7.10    0.90
  11  -6   8    7.40    0.90
  11   6  -8    7.40    0.80
 -11   6   8    7.40    0.90
  12   0   8   64.59    5.30
 -12   0   8   71.49    5.40
  12   0   8   65.19    5.40
 -12   0  -8   74.69    5.40
 -12   0   8   73.19    5.40
 -12   1  -8    9.00    1.00
 -12  -1   8    7.30    0.80
 -12   1  -8    7.80    0.80
  12  -1  -8    7.00    0.90
 -12  -1   8    8.30    0.90
  12  -1  -8   11.30    1.50
  12  -1   8    7.50    1.00
 -12  -1  -8    9.50    1.00
 -12   1   8    7.40    0.90
 -12   1   8    6.90    0.80
  12   1  -8   10.00    1.90
  12   1  -8    7.10    1.00
  12  -1   8    9.10    1.10
  12  -1   8    7.60    0.90
 -12   2  -8   38.00    2.90
  12  -2  -8   33.40    3.10
 -12  -2   8   36.80    2.90
  12  -2  -8   36.80    2.80
 -12   2  -8   34.70    2.80
  12  -2   8   31.20    2.80
 -12  -2  -8   34.60    2.80
 -12   2   8   37.30    3.00
 -12   2   8   29.20    2.70
  12   2  -8   35.20    2.80
  12  -2   8   33.70    3.10
  12   2  -8   31.30    2.80
  12  -2   8   31.00    2.90
  12   2  -8   36.00    3.00
 -12  -3   8    0.70    0.40
 -12   3  -8    0.40    0.40
 -12   3  -8    0.70    0.40
  12  -3  -8    0.40    0.40
  12  -3  -8    0.90    0.50
  12   3  -8    0.60    0.50
  12  -3   8    0.50    0.40
  12  -3   8    0.40    0.40
 -12   3   8    0.60    0.50
  12   3  -8    0.50    0.40
  12  -3   8    1.50    0.60
 -12  -3  -8    0.10    0.30
 -12   4  -8    0.20    0.40
  12  -4  -8    0.10    0.30
 -12   4  -8    0.30    0.30
 -12  -4   8    0.90    0.40
  12  -4   8    0.70    0.40
  12  -4   8    0.40    0.30
 -12   4   8    0.20    0.40
 -12  -4  -8    0.50    0.30
  12   4  -8    0.30    0.30
 -12   5  -8    4.00    0.70
 -12  -5   8    5.30    0.70
  12   5  -8    4.20    1.00
  12  -5   8    5.50    0.60
 -12   5   8    4.90    0.80
 -12  -5  -8    3.40    0.50
 -12  -6   8    5.00    0.60
 -12   6  -8    4.50    0.60
  12  -6   8    5.50    0.70
 -12   6   8    5.50    0.70
  13   0   8  101.89    7.10
 -13   0   8   94.59    7.00
  13   0  -8   95.89    7.20
 -13   0   8   82.69    7.00
  13   0  -8   82.39    7.00
 -13   0  -8   98.59    7.10
  13   0   8   92.09    7.00
  13  -1  -8    0.50    0.40
 -13   1  -8    0.50    0.20
  13  -1  -8    0.30    0.30
 -13  -1   8    1.40    0.50
 -13   1  -8    0.70    0.40
  13   1   8    0.70    0.40
  13   1  -8    1.10    0.40
  13   1  -8    1.00    0.50
  13  -1   8    0.30    0.40
  13  -1   8    0.80    0.40
 -13  -1  -8    0.60    0.40
 -13   1   8    0.60    0.40
  13  -1   8    1.20    0.40
 -13   1   8    0.50    0.30
 -13   2  -8   18.10    1.90
  13  -2  -8   24.20    2.30
 -13   2  -8   19.50    1.90
  13   2  -8   23.60    2.20
  13  -2   8   22.60    2.00
  13   2  -8   21.90    1.90
  13  -2   8   26.90    2.30
 -13   2   8   21.40    2.00
 -13  -2  -8   24.60    2.00
  13  -2   8   22.70    2.10
  13  -3  -8   27.80    2.30
  13  -3  -8   27.70    2.70
 -13  -3   8   29.30    2.40
 -13   3  -8   24.00    2.30
 -13   3  -8   28.60    2.40
  13  -3   8   27.30    2.70
  13  -3   8   24.70    2.40
 -13  -3  -8   28.90    2.30
 -13   3   8   27.40    2.50
  13  -3   8   30.70    2.40
 -13   4  -8    8.90    1.00
 -13   4  -8    7.60    0.90
  13  -4  -8    9.60    1.00
 -13  -4   8    9.20    1.00
  13  -4   8    8.70    1.10
  13   4  -8   11.80    1.10
  13  -4   8    9.80    1.00
 -13  -4  -8   10.10    1.00
 -13   4   8   11.40    1.20
 -13  -5   8    0.00    0.20
 -13   5  -8    0.20    0.30
 -13   5   8    0.00    0.20
  13  -5   8    0.20    0.30
  13  -5   8   -0.30    0.20
  13   5  -8   -0.20    0.30
 -13   6  -8    0.00    0.10
 -13  -6   8   -0.10    0.10
 -13   6   8    0.10    0.20
 -14   0   8   36.80    3.40
  14   0   8   46.80    3.40
 -14   0  -8   48.40    3.50
 -14   0   8   41.70    3.30
 -14   1  -8   63.79    5.40
  14  -1  -8   66.49    5.40
  14  -1  -8   83.89    5.80
  14   1   8   72.99    5.40
 -14  -1   8   63.89    5.40
 -14   1   8   68.89    5.40
  14  -1   8   70.99    5.40
 -14   1   8   75.89    5.50
 -14  -2   8    3.40    0.60
 -14   2  -8    4.60    0.50
 -14   2  -8    3.00    0.60
  14  -2  -8    5.50    0.70
 -14   2   8    4.00    0.60
 -14   2   8    3.70    0.70
 -14  -2  -8    4.60    0.70
  14  -2   8    3.90    0.70
  14  -2   8    2.90    0.70
 -14  -3   8   12.60    1.20
 -14   3  -8   13.50    1.10
 -14   3  -8   10.70    1.10
  14  -3  -8   13.70    1.20
  14  -3   8   12.10    1.10
 -14   3   8   11.00    1.20
 -14  -3  -8   12.90    1.10
  14   3  -8    9.80    1.10
  14  -3   8    9.50    1.20
 -14  -4   8    3.30    0.60
  14  -4  -8    3.30    0.50
 -14   4  -8    3.30    0.60
 -14   4  -8    2.50    0.40
 -14  -4  -8    3.80    0.50
  14  -4   8    3.30    0.50
  14   4  -8    4.10    0.60
 -14   4   8    2.30    0.60
 -14  -5   8    3.70    0.50
 -14   5  -8    3.90    0.50
  14  -5   8    3.00    0.70
 -15   0   8    1.60    0.40
 -15   0  -8    1.90    0.50
  15   0  -8    1.60    0.40
  15   0   8    1.10    0.40
 -15  -1   8    0.70    0.30
  15  -1  -8    1.00    0.40
 -15   1  -8    0.40    0.30
  15   1   8    0.10    0.30
 -15   1   8    0.60    0.20
  15  -1   8    0.80    0.30
  15   1  -8    1.20    0.40
 -15   1   8    0.80    0.30
 -15  -1  -8    0.60    0.40
 -15   2  -8    4.70    0.70
  15  -2  -8    5.70    0.70
 -15  -2   8    5.30    0.70
 -15   2   8    6.80    0.70
 -15  -2  -8    7.00    0.80
  15   2  -8    6.50    0.70
  15  -2   8    5.80    0.70
  15  -3  -8    2.60    0.50
 -15  -3   8    3.40    0.50
 -15   3  -8    2.50    0.40
  15   3  -8    3.10    0.50
 -15  -3  -8    4.60    0.70
 -15   3   8    2.60    0.50
 -15  -4   8    0.00    0.20
 -15   4  -8    0.70    0.20
  15  -4  -8    0.50    0.30
 -15   4  -8    0.20    0.20
 -15  -4  -8    0.10    0.20
  15  -4   8    0.00    0.20
 -15   4   8    0.00    0.20
  16   0  -8    0.70    0.30
 -16   0  -8    0.10    0.20
  16   0   8    0.70    0.30
 -16   0   8    0.40    0.30
 -16  -1   8    7.00    0.90
  16  -1  -8    9.80    1.00
 -16   1  -8    7.10    0.90
  16   1   8    9.50    0.90
  16  -1   8    9.50    0.90
  16   1  -8    9.20    0.90
 -16  -1  -8   10.10    0.90
  16  -2  -8    0.10    0.20
 -16   2  -8    0.10    0.20
 -16  -2   8   -0.10    0.20
 -16   2   8    0.20    0.20
  16   2  -8   -0.10    0.20
 -16  -2  -8    0.00    0.20
  16  -2   8    0.00    0.20
 -16  -3   8    0.10    0.20
 -16   3  -8    0.10    0.20
  16  -3  -8    0.30    0.20
  16   3  -8   -0.10    0.20
  16  -3   8    0.20    0.20
 -16  -3  -8    0.60    0.20
 -16   3   8    0.30    0.20
 -16  -4   8    0.50    0.20
 -16   4   8    0.90    0.20
 -17   0   8    0.20    0.20
  17   0  -8    0.70    0.20
 -17   0  -8    0.00    0.20
  17   0   8    0.50    0.20
 -17  -1   8    1.70    0.40
  17   1   8    2.50    0.40
 -17   1  -8    2.30    0.40
  17  -1  -8    3.10    0.40
  17   1  -8    2.70    0.50
  17  -1   8    2.90    0.40
 -17  -1  -8    2.70    0.40
  17  -2  -8    0.00    0.20
 -17   2  -8    0.10    0.10
 -17  -2   8    0.00    0.10
  17  -2   8    0.00    0.20
 -17  -2  -8   -0.20    0.10
  17   2  -8    0.20    0.20
 -18   0  -8    7.00    0.70
   0   0   9    0.70    0.20
   0  -1   9    0.10    0.20
   0  -1  -9    0.20    0.10
   0   1  -9    0.00    0.10
   0   1   9   -0.10    0.10
   0   2  -9   51.39    3.80
   0  -2  -9   48.00    3.70
   0  -3   9    4.90    0.60
   0  -4   9  393.06   30.40
   0  -4   9  421.76   30.40
   0   4  -9  422.76   30.40
   0   4   9  420.26   30.40
   0   4  -9  417.96   30.50
   0   5  -9    0.00    0.30
   0  -5   9    0.40    0.40
   0  -5   9    0.10    0.30
   0   5  -9    0.10    0.30
   0   5   9   -0.10    0.30
   0   5   9   -0.30    0.30
   0  -6   9   87.49    6.60
   0  -6   9   88.49    6.60
   0   6   9   86.89    6.80
   0   6  -9   86.99    6.60
   0   6  -9   82.99    6.80
   0   6   9   74.49    6.60
   0   7  -9   -0.20    0.30
   0  -7   9   -0.20    0.50
   0   7   9    0.40    0.40
   0   8   9    1.20    0.40
   0   8  -9    1.20    0.40
  -1   0  -9    0.40    0.10
   1   0  -9    0.10    0.10
   1   0   9    0.00    0.10
  -1   0   9    0.00    0.20
  -1  -1   9 1631.34  137.89
  -1   1  -9 1713.53  121.99
   1  -1  -9 1729.83  121.99
  -1   1   9 1553.04  144.59
   1  -1   9 1511.15  139.39
  -1  -1  -9 1604.44  121.29
   1   2   9   17.50    1.50
  -1   2  -9   20.10    1.60
   1  -2  -9   19.70    1.60
  -1  -2   9   17.60    1.60
  -1  -2  -9   17.50    1.50
   1  -2   9   18.30    1.60
   1   2  -9   21.90    1.60
  -1   3  -9  244.98   18.30
  -1  -3   9  254.17   18.20
   1   3   9  253.17   18.10
   1  -3  -9  279.27   18.30
   1  -3  -9  228.48   18.10
   1   3  -9  278.37   18.30
   1  -3   9  238.28   18.20
   1  -3   9  266.67   18.20
  -1  -3  -9  219.28   18.10
  -1   3   9  219.08   18.20
  -1   4  -9   20.50    1.80
   1  -4  -9   17.60    1.70
  -1  -4   9   19.30    1.80
   1  -4  -9   22.10    1.90
  -1  -4   9   21.20    1.80
  -1  -4   9   20.40    1.80
   1   4   9   19.70    1.70
  -1   4  -9   21.50    1.90
   1  -4   9   20.00    1.80
   1  -4   9   20.90    1.80
  -1   4   9   19.50    1.80
   1  -4   9   22.90    1.90
   1   4  -9   20.20    1.90
   1   4  -9   23.20    1.80
  -1   4   9   19.00    1.80
  -1  -5   9  323.07   23.90
  -1  -5   9  321.47   23.90
  -1   5  -9  297.87   23.90
   1   5   9  329.67   24.00
  -1  -5   9  329.87   24.00
  -1   5  -9  328.37   24.20
   1   5   9  333.17   24.10
   1   5  -9  345.87   24.00
   1   5  -9  299.97   24.10
  -1   5   9  355.86   24.00
   1  -5   9  316.47   24.00
  -1  -6   9  329.27   23.10
  -1  -6   9  302.77   23.00
  -1   6  -9  292.97   23.40
   1   6   9  330.37   23.30
  -1   6  -9  333.37   23.10
  -1   6   9  317.27   23.40
  -1   6   9  287.07   23.10
   1   6  -9  305.27   23.30
   1  -6   9  307.27   23.10
   1   6  -9  318.17   23.10
   1  -6   9  317.07   23.10
  -1   7  -9    1.30    0.50
   1   7   9    0.50    0.40
   1   7  -9    1.00    0.50
   1  -7   9    0.90    0.50
  -1   7   9    1.50    0.50
  -1   8  -9    0.30    0.30
   1   8   9    0.40    0.30
   1   8  -9    0.20    0.30
  -1   8   9    0.10    0.30
   2   0  -9    0.10    0.20
   2   0   9   -0.20    0.10
  -2   0   9    0.00    0.10
  -2   1  -9 1104.59   78.49
  -2  -1   9 1018.80   94.79
  -2  -1  -9 1111.49   77.69
  -2  -1  -9 1010.70   77.49
   2   1  -9  991.10   78.69
   2  -1   9  959.60   99.29
  -2   2  -9  544.95   37.00
   2  -2  -9  538.85   36.90
   2   2   9  488.15   36.90
  -2  -2   9  455.15   36.90
   2  -2   9  471.35   37.00
   2   2  -9  544.75   37.00
  -2   3  -9   15.40    1.40
   2  -3  -9   15.50    1.40
  -2  -3   9   13.80    1.30
   2  -3  -9   16.10    1.30
   2   3   9   13.90    1.30
   2   3  -9   16.00    1.40
  -2   3   9   14.70    1.30
   2  -3   9   16.90    1.50
   2  -3   9   13.00    1.40
  -2  -4   9   63.29    4.90
   2  -4  -9   71.89    5.00
   2  -4  -9   63.09    5.20
   2   4   9   58.89    4.90
  -2  -4   9   65.79    5.00
  -2  -4   9   64.19    5.00
  -2   4  -9   71.89    5.20
  -2   4  -9   68.69    5.00
  -2  -4   9   56.49    4.90
   2  -4   9   70.49    5.10
   2   4  -9   64.19    5.10
   2  -4   9   67.09    5.00
  -2   4   9   56.19    5.00
  -2   4   9   61.69    5.10
  -2   4   9   60.89    5.00
   2  -4   9   64.89    5.00
   2  -5  -9   42.30    3.40
   2   5   9   33.50    3.20
  -2  -5   9   40.90    3.20
  -2   5  -9   41.40    3.20
  -2   5  -9   35.70    3.40
  -2  -5   9   39.10    3.20
   2   5   9   41.50    3.30
  -2   5  -9   34.50    3.30
  -2  -5   9   40.10    3.20
   2  -5   9   38.90    3.30
  -2   5   9   42.80    3.50
   2   5  -9   37.70    3.20
  -2   5   9   43.20    3.30
   2  -5   9   44.40    3.30
   2   5  -9   41.80    3.40
   2  -5   9   33.70    3.20
  -2   6  -9   55.39    4.10
  -2   6  -9   45.70    4.30
  -2   6  -9   49.10    4.20
  -2  -6   9   49.20    4.00
   2   6   9   53.39    4.20
  -2  -6   9   45.00    4.00
   2  -6   9   54.89    4.10
   2  -6   9   48.90    4.10
   2   6  -9   44.20    4.00
  -2   6   9   52.69    4.40
   2   6  -9   54.19    4.40
  -2   7  -9   17.20    1.60
   2   7   9   15.80    1.80
   2  -7   9   14.30    1.60
  -2   7   9   15.90    1.60
   2   7  -9   14.10    1.50
   2   8   9    5.30    0.80
  -2   8  -9    4.70    0.60
  -2   8   9    3.80    0.90
   2   8  -9    5.10    0.70
   3   0   9    0.00    0.10
   3   0  -9   -0.20    0.10
   3   1   9  956.30   69.39
  -3  -2   9  897.11   63.49
  -3   2  -9  853.21   63.59
   3  -3  -9  125.09    9.00
  -3   3  -9  118.89    8.80
   3  -3  -9  111.69    8.90
   3   3   9  129.89    8.80
  -3   3  -9  108.59    8.90
   3  -3   9  119.99    8.90
  -3   3   9  120.89    8.90
   3   3  -9  121.89    8.80
   3   3  -9  128.99    9.00
   3  -3   9  117.49    8.80
   3  -3   9  104.39    8.90
   3  -4  -9  108.39    7.40
  -3  -4   9   91.39    7.20
  -3   4  -9   94.39    7.30
   3   4   9   88.79    7.10
   3  -4  -9   85.29    7.20
  -3  -4   9   98.49    7.20
   3   4   9   91.29    7.10
  -3   4   9   92.89    7.30
   3  -4   9  108.69    7.40
   3  -4   9   85.49    7.00
   3  -4   9   95.69    7.30
  -3   4   9   92.39    7.20
  -3   4   9   99.29    7.30
   3   4  -9  102.69    7.30
  -3  -5   9  144.69   11.20
  -3   5  -9  151.38   11.20
  -3  -5   9  152.48   11.20
   3   5   9  156.88   11.30
  -3   5  -9  145.09   11.50
   3  -5  -9  159.18   11.40
  -3   5  -9  136.79   11.30
   3  -5   9  158.58   11.30
   3  -5   9  147.29   11.30
   3   5  -9  144.39   11.20
  -3   5   9  150.88   11.50
  -3   6  -9   22.80    1.90
   3   6   9   23.90    2.00
  -3   6  -9   19.50    2.10
  -3  -6   9   19.50    1.80
  -3  -6   9   17.40    1.70
  -3   6  -9   16.60    1.90
   3   6   9   18.60    1.80
   3  -6   9   20.90    2.00
   3   6  -9   21.90    2.20
   3   6  -9   17.20    1.80
  -3   6   9   21.80    2.20
  -3   6   9   23.60    2.00
   3   7   9   11.70    1.40
  -3   7  -9   13.90    1.40
   3   7  -9   11.00    1.70
   3  -7   9   14.00    1.40
  -3   7   9   17.50    2.00
  -3   8  -9   21.80    1.90
   3   8   9   18.20    1.70
   3   8  -9   17.10    1.90
  -3   8   9   20.10    1.70
  -4   0   9    0.00    0.10
   4   0  -9   -0.20    0.10
   4   1   9   40.50    3.00
  -4  -1   9   40.20    3.00
   4  -1  -9   41.00    3.10
   4  -1  -9   38.60    3.10
  -4   1  -9   38.80    3.00
   4   1  -9   42.30    3.10
  -4   1   9   33.40    3.00
   4  -1   9   36.70    3.00
  -4  -2   9  324.37   24.60
  -4   2  -9  338.17   24.70
  -4   2   9  319.97   24.60
   4  -2   9  367.06   24.70
  -4   3  -9  216.48   17.50
  -4   3  -9  250.17   17.30
   4   3   9  225.28   17.20
   4  -3  -9  226.28   17.40
   4  -3  -9  221.48   17.20
   4   3  -9  258.67   17.50
  -4   3   9  234.38   17.40
   4  -3   9  245.28   17.30
   4  -3   9  237.78   17.40
   4  -3   9  230.58   17.40
  -4   3   9  248.58   17.40
   4  -4  -9  173.58   12.20
   4  -4  -9  147.69   12.00
  -4  -4   9  152.88   12.00
  -4   4  -9  138.69   12.10
  -4  -4   9  164.18   12.00
  -4   4  -9  168.38   12.10
   4  -4   9  178.58   12.20
  -4   4   9  158.88   12.20
  -4   4   9  165.38   12.10
  -4   4   9  177.28   12.20
   4   4  -9  168.98   12.20
   4  -4   9  157.88   12.10
   4  -4   9  151.78   11.90
  -4   5  -9   47.20    4.10
   4  -5  -9   50.39    4.10
  -4  -5   9   48.90    3.80
   4   5   9   51.49    3.90
   4  -5  -9   45.50    3.90
  -4   5  -9   49.50    3.90
  -4  -5   9   48.70    3.90
   4   5  -9   55.09    4.10
  -4   5   9   50.59    4.20
   4   5  -9   44.60    3.80
   4  -5   9   49.50    4.00
  -4   5   9   48.20    3.90
   4  -5   9   48.20    4.10
   4  -5   9   46.70    4.00
  -4   5   9   41.80    4.00
  -4  -6   9   12.80    1.30
   4   6   9   13.30    1.30
  -4   6  -9   12.00    1.60
   4   6   9   13.20    1.40
  -4   6  -9   10.90    1.40
  -4   6  -9   12.20    1.30
   4   6  -9   13.90    1.60
  -4   6   9   12.60    1.60
   4   6  -9   12.10    1.30
  -4   6   9   13.40    1.40
   4  -6   9   11.60    1.40
  -4   7  -9    9.70    1.00
   4   7   9    9.20    1.10
  -4   7  -9    8.20    1.20
   4   7  -9    8.50    1.10
  -4   7   9   10.80    1.10
   4  -7   9    9.70    1.10
   4   8   9    0.10    0.30
  -4   8   9    0.00    0.30
   4  -8   9    0.40    0.40
   4   8  -9    0.10    0.20
  -5   0   9    0.30    0.20
   5   0  -9    0.10    0.20
  -5  -1   9  100.49    7.40
   5   1   9  102.79    7.50
   5  -1  -9   96.79    7.50
   5  -1   9   93.29    7.50
   5   1  -9  111.09    7.60
   5  -2  -9   96.39    7.70
   5  -2  -9   99.99    7.60
  -5  -2   9   98.39    7.50
   5  -2   9  105.49    7.60
  -5   2   9   93.89    7.60
   5   2  -9  111.99    7.80
   5  -2   9  113.59    7.80
   5  -3  -9   24.10    2.00
   5  -3  -9   22.50    2.00
   5  -3  -9   22.60    1.80
  -5   3  -9   21.30    2.00
   5   3   9   22.40    1.80
  -5   3   9   21.50    1.90
   5   3  -9   23.00    2.00
   5  -3   9   24.30    2.00
  -5   3   9   19.40    1.90
   5  -3   9   24.90    1.80
  -5   3   9   22.60    2.00
   5   3  -9   20.90    1.80
   5  -3   9   22.10    2.00
  -5   4  -9    0.90    0.30
  -5  -4   9    1.00    0.40
   5  -4  -9    0.90    0.50
   5   4   9    1.30    0.30
  -5  -4   9    1.50    0.40
   5  -4  -9    0.90    0.40
  -5   4  -9    0.50    0.40
  -5   4   9    0.90    0.50
   5   4  -9    0.90    0.30
   5  -4   9    0.90    0.50
  -5   4   9    1.30    0.40
   5   4  -9    1.90    0.50
  -5   4   9    0.80    0.50
  -5   4   9    2.50    0.70
   5  -4   9    1.60    0.50
   5  -4   9    1.10    0.50
   5  -4   9    1.30    0.30
  -5   5  -9   62.19    4.90
  -5  -5   9   61.69    4.40
   5  -5  -9   52.59    4.60
   5   5   9   52.29    4.50
   5  -5  -9   51.89    4.70
  -5  -5   9   56.89    4.50
  -5   5  -9   61.89    4.50
   5  -5   9   53.29    4.70
  -5   5   9   55.89    4.80
   5   5  -9   52.59    4.50
  -5   5   9   54.99    4.80
  -5   5   9   65.79    4.70
   5  -5   9   60.39    4.70
   5  -5   9   64.39    4.70
   5   6   9    9.00    1.00
  -5   6  -9    7.30    1.00
  -5  -6   9    8.80    1.00
   5   6   9    9.30    1.00
  -5   6  -9    8.40    1.00
  -5   6   9    6.50    1.30
   5   6  -9    7.70    1.00
  -5   6   9    8.10    1.00
   5   6  -9   10.10    1.30
  -5   6   9    8.20    1.60
   5  -6   9    7.40    1.10
  -5   7  -9   12.10    1.50
   5   7   9    8.10    1.00
  -5   7  -9    8.30    1.10
   5  -7   9    9.70    1.10
  -5   7   9    9.90    1.10
   5   7  -9    9.90    1.10
   5   8   9    5.40    0.70
   5  -8   9    5.40    0.70
   5   8  -9    5.70    0.70
  -6   0   9    0.70    0.30
   6   0  -9    0.10    0.30
   6   0   9    0.30    0.20
   6   0  -9    0.00    0.20
   6  -1  -9  723.83   49.90
   6  -1  -9  723.93   49.80
   6  -1   9  676.53   49.80
  -6   1   9  586.84   49.80
   6   1  -9  715.13   49.80
   6  -2  -9  107.29    7.40
   6  -2  -9   92.29    7.50
   6  -2  -9  100.29    7.50
  -6   2  -9   87.59    7.50
   6   2  -9  101.39    7.40
   6  -2   9   98.59    7.50
  -6   2   9  102.39    7.50
   6   2  -9  103.19    7.50
  -6   2   9   93.29    7.50
   6  -2   9  105.69    7.60
  -6   3  -9  117.49    9.60
   6   3   9  131.09    9.40
   6  -3  -9  133.79    9.50
  -6  -3   9  130.09    9.50
   6  -3  -9  116.89    9.60
   6  -3  -9  127.29    9.60
  -6   3   9  141.99    9.70
  -6   3   9  121.39    9.50
  -6   3   9  131.69    9.70
   6  -3   9  117.39    9.70
   6  -3   9  116.39   10.10
   6   3  -9  142.09    9.70
  -6   3   9  129.79    9.70
   6  -4  -9    2.40    0.40
  -6   4  -9    3.20    0.70
  -6   4  -9    1.50    0.40
   6  -4  -9    2.60    0.70
  -6  -4   9    2.00    0.40
   6  -4  -9    2.10    0.60
  -6  -4   9    2.90    0.60
   6  -4   9    2.20    0.40
  -6   4   9    1.40    0.50
  -6   4   9    1.60    0.50
   6  -4   9    3.00    0.70
   6   4  -9    1.70    0.40
  -6   4   9    1.90    0.50
   6  -4   9    2.60    0.70
   6   4  -9    2.60    0.60
   6  -4   9    2.20    0.60
   6  -5  -9    0.70    0.50
  -6  -5   9    0.80    0.30
  -6  -5   9    0.80    0.30
   6   5   9    0.40    0.40
   6  -5  -9    0.40    0.50
  -6   5  -9    0.30    0.40
   6   5   9    0.40    0.30
  -6   5  -9    0.60    0.40
   6  -5   9    0.70    0.50
  -6   5   9    0.10    0.50
   6   5  -9    1.00    0.60
  -6   5   9   -0.10    0.40
   6  -5   9    0.60    0.40
  -6   6  -9   21.60    2.20
  -6  -6   9   24.30    2.10
   6   6   9   24.40    2.20
   6  -6   9   21.80    2.50
  -6   6   9   24.90    2.40
  -6   6   9   26.80    2.20
   6  -6   9   24.70    2.30
  -6   6   9   24.20    2.60
   6   6  -9   27.20    2.20
  -6   7  -9    0.40    0.40
   6   7   9    1.30    0.40
   6   7  -9    1.50    0.40
  -6   7   9    0.70    0.50
   6  -7   9    1.30    0.50
   6   8  -9    6.00    0.70
   6  -8   9    8.80    1.10
   7   0  -9   -0.10    0.20
   7   0  -9    0.30    0.20
   7   0  -9    0.00    0.30
   7   0   9    0.10    0.20
   7  -1  -9  292.37   20.00
   7  -1  -9  259.97   20.10
   7   1   9  259.27   20.00
   7  -1   9  250.47   20.10
   7  -1   9  267.37   20.00
   7   1  -9  306.17   20.20
  -7   1   9  277.17   20.10
  -7  -2   9  185.68   13.30
   7  -2  -9  175.88   13.30
   7   2   9  187.28   13.20
   7  -2   9  184.88   13.40
  -7   2   9  183.68   13.50
  -7   2   9  166.38   13.40
   7   2  -9  189.68   13.40
   7  -2   9  173.38   13.40
   7  -2   9  179.88   13.30
  -7   2   9  174.68   13.40
   7   3   9   18.20    1.50
   7  -3  -9   19.30    1.60
  -7  -3   9   20.40    1.70
   7  -3  -9   21.40    1.80
  -7  -3   9   17.60    1.60
  -7   3   9   21.80    1.80
  -7   3   9   19.30    1.80
  -7   3   9   16.40    1.60
   7   3  -9   17.60    1.70
  -7   3   9   17.20    1.80
   7   3  -9   18.10    1.60
   7  -3   9   18.00    1.80
   7  -3   9   18.50    1.60
  -7   4  -9   40.30    3.10
  -7  -4   9   40.10    3.00
   7  -4  -9   33.60    3.10
   7   4   9   34.40    2.80
   7  -4  -9   35.90    2.80
  -7  -4   9   34.80    2.80
  -7   4   9   35.60    3.20
   7  -4   9   38.30    2.90
  -7   4   9   32.70    2.90
   7   4  -9   38.30    3.20
   7  -4   9   32.80    3.10
   7  -4   9   38.50    3.20
  -7   5  -9   80.09    5.70
   7  -5  -9   61.29    5.60
  -7  -5   9   77.39    5.50
   7   5   9   71.89    5.40
   7  -5  -9   68.69    5.70
   7   5  -9   64.29    5.50
   7   5  -9   73.79    5.80
  -7   5   9   75.49    5.60
   7  -5   9   70.69    5.30
   7  -5   9   77.09    5.70
  -7   5   9   63.49    5.70
  -7  -6   9    0.10    0.30
   7   6   9    0.20    0.30
  -7   6  -9    0.10    0.30
   7   6  -9    0.40    0.50
  -7   6   9    0.40    0.40
   7  -6   9    0.00    0.40
   7   6  -9    0.40    0.30
  -7   6   9    0.40    0.40
   7   7   9    1.00    0.40
  -7   7  -9    1.10    0.40
  -7   7   9    0.90    0.50
   7   7  -9    1.10    0.40
   7  -7   9    0.50    0.40
  -8   0   9    0.70    0.30
   8   0  -9    0.00    0.30
   8   0   9    0.30    0.30
   8   0  -9    0.00    0.30
   8   0   9   -0.10    0.30
   8   0  -9    0.00    0.20
   8   1   9    7.40    0.70
   8  -1  -9    7.40    0.90
   8  -1  -9    8.10    0.80
  -8  -1   9    7.20    0.80
   8  -1  -9    5.80    0.80
   8   1  -9    5.60    0.70
   8  -1   9    6.00    0.80
  -8   1   9    7.00    0.80
   8  -1   9    7.30    0.80
  -8  -1  -9    8.80    0.90
   8   1  -9    6.70    0.80
  -8   1   9    6.70    0.80
   8  -2  -9   18.50    1.90
   8  -2  -9   14.10    1.50
  -8  -2   9   18.40    1.50
  -8  -2   9   15.90    1.50
   8   2   9   16.60    1.30
   8  -2  -9   19.50    1.50
   8  -2   9   16.70    1.50
  -8  -2  -9   18.40    1.50
   8  -2   9   18.80    1.70
  -8   2   9   16.40    1.60
  -8   2   9   14.50    1.50
   8   2  -9   14.60    1.40
  -8   3  -9  118.59    8.50
  -8  -3   9  116.99    8.40
  -8  -3   9  105.79    8.20
   8  -3  -9  103.49    8.50
   8  -3  -9  109.99    8.30
  -8   3   9  118.59    8.50
   8  -3   9  102.09    8.30
   8  -3   9  123.29    8.70
   8  -3   9  108.59    8.50
   8   3  -9  111.99    8.50
  -8  -3  -9  105.29    8.30
   8  -4  -9    4.40    0.60
  -8  -4   9    5.40    0.80
   8  -4  -9    6.40    1.10
   8  -4  -9    4.40    0.90
  -8   4  -9    5.80    0.90
   8  -4   9    5.60    0.70
  -8  -4  -9    4.90    0.70
   8   4  -9    5.20    0.70
   8   4  -9    6.10    0.90
  -8   4   9    5.10    0.90
   8  -5  -9   17.20    2.00
   8  -5  -9   19.50    2.00
  -8   5  -9   19.20    1.90
  -8  -5   9   19.50    1.80
   8  -5   9   18.80    1.60
  -8   5   9   18.90    1.90
   8   5  -9   22.60    2.00
   8   5  -9   23.20    1.80
   8  -5   9   19.60    2.00
   8  -5   9   17.90    2.00
  -8   6  -9    6.80    1.00
  -8  -6   9    8.10    0.90
  -8   6   9    8.30    1.10
   8  -6   9    7.80    1.60
   8   6  -9    8.50    1.00
  -8   7  -9   19.00    1.70
   8   7   9   17.50    1.70
   8  -7   9   18.40    1.70
   9  -1  -9    0.10    0.20
   9  -1  -9    0.20    0.30
   9   1   9    0.30    0.20
  -9  -1   9   -0.20    0.20
  -9   1  -9    0.30    0.20
   9  -1   9   -0.20    0.30
  -9  -1  -9    1.10    0.40
   9   1  -9    0.10    0.20
   9   1  -9    0.30    0.20
   9   1  -9    0.10    0.30
  -9   1   9    0.00    0.20
  -9  -2   9   77.09    6.10
  -9   2  -9   83.49    6.20
  -9  -2   9   87.79    6.20
   9  -2  -9   79.39    6.40
   9  -2  -9   82.39    6.20
   9   2  -9   88.49    6.40
   9  -2   9   77.59    6.30
  -9   2   9   78.19    6.30
   9  -2   9   83.29    6.20
   9  -2   9   83.79    6.40
  -9  -2  -9   76.59    6.20
   9  -3  -9    2.50    0.60
   9  -3  -9    3.30    0.60
   9  -3  -9    3.80    0.90
  -9   3   9    3.10    0.80
   9   3  -9    3.80    0.60
   9  -3   9    3.30    0.60
   9  -3   9    3.60    0.90
   9  -3   9    1.80    0.60
   9   3  -9    2.90    0.60
  -9  -3  -9    3.30    0.60
  -9  -4   9   20.10    1.80
   9  -4  -9   18.30    1.60
  -9   4  -9   19.40    1.80
   9  -4  -9   17.60    1.80
   9  -4   9   21.40    2.00
  -9  -4  -9   20.10    1.60
   9  -4   9   15.80    1.80
  -9   4   9   20.90    2.00
   9  -4   9   19.00    1.70
  -9  -5   9   13.20    2.00
   9  -5  -9   16.40    2.20
  -9   5  -9   11.40    1.70
   9  -5  -9   12.70    1.50
   9   5  -9   14.00    1.30
   9   5  -9   15.80    1.70
  -9   5   9   13.40    1.60
   9  -5   9   12.60    1.70
   9  -5   9   11.60    1.40
   9  -5   9   13.30    1.20
  -9  -6   9   24.80    2.00
  -9   6  -9   23.10    2.10
  -9   6   9   24.90    2.20
   9  -6   9   21.00    2.10
  -9   7  -9    0.30    0.20
   9  -7   9   -0.20    0.20
  -9   7   9   -0.20    0.20
   9   7  -9    0.20    0.20
  10   0   9    0.20    0.20
 -10   0   9    0.20    0.20
 -10   0  -9    0.40    0.20
 -10   0   9    0.10    0.20
  10   0  -9    0.50    0.30
 -10   0  -9    0.30    0.30
  10   0  -9    1.10    0.40
  10   0   9    0.10    0.20
  10   0  -9   -0.10    0.30
  10  -1  -9    1.00    0.40
 -10  -1   9    1.10    0.30
 -10   1  -9    1.60    0.30
  10  -1  -9    0.90    0.30
 -10  -1   9    1.80    0.50
  10   1  -9    0.60    0.40
 -10  -1  -9    0.80    0.40
  10   1  -9    0.40    0.30
  10  -1   9    0.50    0.30
  10  -1   9    1.80    0.50
  10   1  -9    1.40    0.30
  10  -1   9    0.60    0.40
 -10   1   9    2.10    0.40
 -10   1   9    1.10    0.30
 -10  -2   9   70.39    5.10
  10  -2  -9   65.39    5.20
 -10  -2   9   61.89    4.90
  10  -2  -9   72.99    5.10
 -10   2  -9   61.59    5.10
  10   2  -9   59.09    5.00
 -10  -2  -9   62.69    5.00
  10  -2   9   62.39    5.20
  10  -2   9   67.39    5.10
 -10   2   9   62.79    5.20
  10   2  -9   72.89    5.30
  10   2  -9   68.29    5.10
 -10  -3   9    5.70    0.80
  10  -3  -9    6.50    1.00
  10  -3  -9    8.10    1.20
  10  -3  -9    5.30    0.80
 -10   3  -9    6.00    0.80
  10   3  -9    5.80    0.80
  10  -3   9    4.10    1.00
 -10  -3  -9    5.70    0.70
 -10   3   9    6.60    0.90
  10  -3   9    7.80    1.30
  10   3  -9    6.50    0.90
  10   3  -9    5.00    0.70
 -10   4  -9   17.30    1.50
 -10  -4   9   14.50    1.40
  10  -4  -9   13.20    1.30
  10  -4  -9   15.20    1.60
  10  -4  -9   11.60    1.40
  10  -4   9   11.90    1.50
  10  -4   9   14.00    1.30
 -10  -4  -9   14.90    1.30
  10  -4   9   15.40    1.70
  10   4  -9   15.20    1.40
 -10   4   9   15.80    1.60
 -10  -5   9    1.10    0.40
 -10   5  -9    0.70    0.30
 -10   5  -9    1.10    0.50
  10  -5   9    0.90    0.40
  10   5  -9    1.40    0.50
 -10   5   9    0.30    0.40
  10  -5   9    0.50    0.50
 -10  -6   9    9.40    1.00
 -10   6  -9    7.90    1.00
  10  -6   9    8.10    1.00
  10   6  -9   11.10    1.00
 -10   7  -9    0.60    0.20
 -10   7   9    0.60    0.30
  10  -7   9    0.50    0.30
  11   0   9    0.60    0.30
  11   0  -9    0.40    0.30
 -11   0   9    0.00    0.30
  11   0  -9   -0.10    0.30
 -11   0  -9   -0.20    0.20
  11   0  -9    0.60    0.30
 -11   0  -9    0.10    0.30
 -11   0   9   -0.60    0.20
  11   0   9    0.40    0.40
  11   1   9    2.80    0.50
 -11  -1   9    2.10    0.50
 -11   1  -9    1.90    0.40
  11  -1  -9    2.00    0.60
  11  -1  -9    2.00    0.40
 -11   1  -9    1.40    0.50
  11   1   9    2.50    0.50
  11   1  -9    1.50    0.50
 -11   1   9    1.90    0.50
  11  -1   9    1.70    0.40
  11  -1   9    1.30    0.50
 -11  -1  -9    2.10    0.50
  11  -1   9    2.20    0.60
  11   1  -9    1.60    0.40
 -11   1   9    2.00    0.50
  11   1  -9    1.20    0.50
 -11  -2   9   12.30    1.20
  11  -2  -9   11.40    1.40
 -11   2  -9   12.00    1.20
 -11   2   9   12.90    1.30
  11  -2   9   12.90    1.40
  11  -2   9   10.60    1.30
  11   2  -9   10.80    1.20
  11  -2   9   11.20    1.40
 -11  -2  -9   11.30    1.20
  11   2  -9   12.50    1.40
  11   2  -9   12.60    1.20
 -11  -3   9   83.19    6.30
  11  -3  -9   83.89    6.20
  11  -3  -9   75.69    6.50
 -11   3  -9   80.89    6.30
  11  -3   9   72.09    6.40
  11  -3   9   88.69    6.20
  11   3  -9   84.69    6.20
 -11  -3  -9   84.49    6.20
 -11   3   9   84.99    6.40
  11   3  -9   74.29    6.20
 -11   4  -9   18.80    1.80
  11  -4  -9   26.10    2.70
 -11   4  -9   22.60    2.20
 -11  -4   9   18.60    1.90
  11  -4  -9   20.50    1.80
  11   4  -9   22.20    1.90
 -11  -4  -9   20.00    1.70
  11  -4   9   17.50    1.90
  11  -4   9   19.10    1.70
 -11   4   9   20.60    2.10
  11  -4   9   22.80    2.40
 -11   5  -9    9.00    1.10
 -11  -5   9   11.60    1.10
 -11   5  -9    7.10    1.00
  11   5  -9    9.00    1.00
 -11   5   9    8.90    1.20
  11  -5   9   11.20    0.90
  11  -5   9    9.60    1.10
 -11  -6   9   11.30    1.10
 -11   6  -9   10.70    1.20
  11   6  -9   13.40    1.20
  11  -6   9   11.40    1.20
 -11   6   9   11.70    1.30
  12   0   9    0.30    0.20
 -12   0   9    0.60    0.30
 -12   0  -9    0.10    0.30
  12   0   9    0.00    0.40
  12   0  -9    0.20    0.40
  12   0  -9   -0.20    0.20
  12   0   9   -0.40    0.30
 -12   0   9    0.30    0.30
 -12  -1   9    2.30    0.50
 -12   1  -9    1.80    0.50
  12  -1  -9    1.30    0.40
  12  -1  -9    2.40    0.70
 -12  -1   9    2.70    0.40
 -12   1  -9    2.20    0.40
 -12   1   9    2.00    0.50
  12  -1   9    2.00    0.50
 -12  -1  -9    1.90    0.50
  12   1  -9    1.40    0.50
  12   1  -9    2.10    0.50
 -12   1   9    1.40    0.40
 -12   2  -9  130.39   10.40
 -12  -2   9  142.69   10.50
  12  -2  -9  152.68   10.50
 -12   2  -9  137.59   10.50
  12  -2  -9  157.08   10.80
  12   2  -9  138.99   10.50
 -12   2   9  137.09   10.60
  12  -2   9  122.69   10.60
 -12  -2  -9  138.09   10.50
  12   2  -9  131.39   10.40
  12   2  -9  152.98   10.70
 -12   2   9  137.39   10.60
  12  -3  -9   44.60    3.70
 -12  -3   9   50.39    3.80
 -12   3  -9   45.00    3.70
  12  -3  -9   50.89    4.00
  12   3  -9   46.80    3.70
  12  -3   9   48.10    4.00
  12  -3   9   49.00    3.70
  12  -3   9   41.80    3.90
 -12   3   9   44.40    3.90
  12  -4  -9    9.60    1.10
 -12  -4   9    9.70    1.10
 -12   4  -9    8.00    1.00
 -12   4  -9    9.90    1.10
  12   4  -9   10.40    1.10
 -12   4   9    9.30    1.20
  12  -4   9    8.30    1.80
 -12  -4  -9    9.70    0.90
  12  -4   9   10.30    1.00
 -12   5  -9    5.60    0.70
 -12  -5   9    8.30    0.80
 -12   5  -9    7.40    0.90
 -12   5   9    6.90    0.90
  12  -5   9    4.80    0.70
  12   5  -9    9.80    1.40
  12  -5   9    6.70    0.90
 -12  -6   9    0.40    0.20
 -12   6  -9    0.00    0.20
 -12   6   9    0.20    0.20
  12  -6   9   -0.30    0.20
 -13   0  -9    0.50    0.40
 -13   0   9    0.20    0.30
  13   0   9   -0.80    0.40
 -13   0   9   -0.30    0.30
  13   0  -9   -0.30    0.30
  13   0  -9   -0.20    0.30
  13   0   9   -0.10    0.30
  13  -1  -9    5.20    0.80
 -13  -1   9    4.90    0.80
  13   1   9    7.00    0.70
 -13   1  -9    6.20    0.90
 -13   1  -9    5.90    0.60
  13  -1  -9    6.80    1.00
 -13   1   9    5.60    0.80
  13   1  -9    5.60    0.70
  13   1  -9    7.20    1.00
  13  -1   9    6.40    1.00
 -13   1   9    4.50    0.80
  13  -1   9    6.60    0.80
  13  -1   9    6.00    1.00
 -13  -1  -9    5.90    0.80
  13  -2  -9    0.20    0.40
  13  -2  -9    0.10    0.30
 -13   2  -9    0.40    0.30
 -13  -2   9    0.30    0.30
 -13   2  -9   -0.20    0.40
  13   2  -9    0.00    0.40
 -13  -2  -9    0.10    0.30
  13  -2   9   -0.10    0.50
  13   2  -9    0.00    0.30
  13  -2   9    0.10    0.40
 -13   2   9    0.10    0.30
  13  -2   9    0.10    0.30
 -13   3  -9  147.09   11.80
 -13  -3   9  153.48   11.80
  13  -3  -9  161.58   11.80
 -13   3   9  166.88   12.00
 -13  -3  -9  149.99   11.80
  13   3  -9  160.28   11.80
  13  -3   9  171.48   11.80
 -13   4  -9   60.69    4.50
  13  -4  -9   56.19    4.40
 -13  -4   9   58.79    4.50
 -13  -4  -9   59.19    4.40
 -13   4   9   55.79    4.60
  13   4  -9   62.19    4.50
  13  -4   9   57.39    4.40
  13  -4   9   50.19    4.50
 -13  -5   9    2.50    0.50
 -13   5  -9    2.90    0.50
  13  -5   9    2.30    0.50
  13   5  -9    3.10    0.60
  13  -5   9    1.80    0.50
 -14   0   9    0.20    0.30
  14   0  -9    0.10    0.30
  14   0  -9   -0.30    0.50
 -14   0   9    0.20    0.20
  14   0   9    0.30    0.30
 -14   0  -9    0.00    0.30
  14  -1  -9    2.70    0.70
  14  -1  -9    1.70    0.50
 -14   1  -9    1.80    0.50
  14   1   9    2.10    0.60
 -14  -1   9    1.90    0.50
 -14  -1  -9    2.00    0.50
 -14   1   9    1.80    0.40
 -14   1   9    1.40    0.40
  14   1  -9    2.30    0.50
  14  -1   9    1.90    0.50
 -14   2  -9   18.20    1.50
 -14   2  -9   15.00    1.60
 -14   2   9   20.20    1.70
  14  -2   9   17.40    1.60
 -14  -2  -9   20.50    1.70
  14   2  -9   20.00    1.70
  14  -2   9   15.50    1.70
  14  -3  -9   12.00    1.20
 -14   3  -9   10.90    1.10
 -14   3  -9   12.20    1.10
 -14  -3   9   11.90    1.20
  14  -3   9   11.30    1.10
  14   3  -9   12.90    1.20
 -14  -3  -9   11.70    1.10
 -14   3   9   11.60    1.20
  14  -4  -9    2.90    0.40
 -14  -4   9    2.90    0.60
 -14   4  -9    2.10    0.40
 -14   4  -9    2.60    0.50
 -14  -4  -9    1.90    0.40
  14  -4   9    3.40    0.40
 -14   4   9    1.50    0.50
  14  -4   9    2.80    0.60
 -14   5  -9    0.10    0.20
 -14  -5   9    0.10    0.20
 -14   5   9    0.10    0.20
  15   0  -9    0.00    0.20
 -15   0  -9    0.20    0.30
  15   0   9    0.10    0.20
 -15   0   9    0.20    0.20
  15  -1  -9   24.10    2.20
  15   1   9   23.10    2.10
 -15   1  -9   25.60    2.20
 -15  -1  -9   28.20    2.20
  15  -1   9   27.30    2.20
  15   1  -9   29.00    2.20
 -15   1   9   27.90    2.10
 -15   1   9   24.90    2.10
  15  -2  -9   11.20    1.00
 -15   2  -9    7.60    0.90
 -15  -2   9    7.60    0.90
  15   2  -9   10.10    1.00
 -15  -2  -9    9.30    1.00
  15  -2   9   10.20    1.00
 -15   2   9    8.80    0.90
 -15   3  -9   13.60    1.30
 -15   3  -9   16.20    1.20
 -15  -3   9   13.10    1.30
  15  -3  -9   16.20    1.40
  15   3  -9   13.70    1.40
  15  -3   9   17.50    1.40
 -15   3   9   13.00    1.40
 -15  -3  -9   15.00    1.30
 -15  -4   9    5.80    0.70
 -15   4  -9    6.70    0.60
 -15   4   9    6.00    0.70
 -15  -4  -9    6.50    0.60
  16   0  -9    0.00    0.20
 -16   0  -9   -0.10    0.20
 -16   0   9    0.10    0.20
  16   0   9   -0.30    0.20
  16  -1  -9    1.00    0.30
 -16   1  -9    1.00    0.30
 -16  -1   9    0.90    0.30
  16   1   9    1.20    0.30
  16  -1   9    1.50    0.40
 -16   1   9    1.70    0.30
 -16  -1  -9    1.40    0.40
  16  -2  -9    0.00    0.20
 -16   2  -9    0.00    0.20
 -16  -2   9    0.00    0.20
  16   2  -9   -0.20    0.20
  16  -2   9    0.20    0.20
 -16   2   9    0.20    0.20
 -16  -2  -9    0.30    0.20
 -16  -3   9    1.10    0.30
  16  -3  -9    1.40    0.30
 -16   3  -9    1.20    0.40
  16   3  -9    1.30    0.40
 -16   3   9    1.50    0.30
  16  -3   9    1.70    0.30
 -16  -3  -9    1.60    0.30
 -17   0  -9   -0.10    0.20
  17   0  -9    0.20    0.20
  17   0   9   -0.10    0.20
 -17   0   9   -0.10    0.20
 -17   1  -9    4.10    0.50
  17  -1  -9    4.50    0.60
  17   1  -9    5.20    0.60
  17  -1   9    5.20    0.60
 -17  -1  -9    3.60    0.50
 -17  -2   9    1.30    0.30
  17  -2  -9    2.50    0.40
 -17   2  -9    1.60    0.40
  17  -2   9    1.80    0.30
  17   2  -9    1.90    0.30
 -17  -2  -9    1.70    0.30
   0   0 -10   53.69    4.20
   0   0  10   57.89    4.20
   0  -1 -10    1.10    0.20
   0   1 -10    1.90    0.30
   0   2 -10  431.36   31.20
   0  -2 -10  439.26   31.10
   0  -2  10  410.26   31.10
   0   3  10    0.00    0.20
   0   3 -10    0.30    0.20
   0   3 -10    0.00    0.20
   0   3  10    0.30    0.20
   0   4  10   20.10    1.80
   0  -4  10   24.10    1.90
   0  -4  10   20.80    1.80
   0   4 -10   21.20    2.00
   0   4  10   17.40    1.80
   0  -4  10   20.60    1.80
   0  -4  10   22.50    1.90
   0   5 -10    0.40    0.40
   0   5  10    0.10    0.40
   0   5 -10   -0.20    0.30
   0  -5  10    0.10    0.30
   0   5  10    0.00    0.30
   0  -5  10    0.90    0.40
   0   5  10    0.00    0.30
   0   6 -10  557.84   38.00
   0  -6  10  502.75   37.70
   0   6  10  513.15   37.90
   0   6 -10  484.35   37.70
   0  -7  10    0.00    0.40
   0   7 -10   -0.20    0.30
   0   7  10   -0.10    0.30
   0   8  10    0.40    0.30
   0   8 -10    0.10    0.30
   1   0 -10 4417.66  327.57
  -1   0  10 4248.98  343.77
  -1   0 -10 4727.83  327.57
  -1   1 -10 1750.72  128.79
  -1  -1  10 1657.63  146.29
   1  -1 -10 1682.93  128.49
  -1  -1 -10 1849.71  128.19
  -1   1  10 1565.74  154.08
   1  -1  10 1806.32  150.58
  -1  -2  10 1441.06  123.29
  -1   2 -10 1220.58  102.89
   1  -2 -10 1460.85  122.49
   1  -2  10 1280.97  123.09
  -1  -2 -10 1367.76  101.79
   1   2 -10 1418.06  103.39
  -1  -2 -10 1515.05  102.19
  -1   2  10 1310.17  103.19
   1  -3 -10   16.70    1.60
  -1   3 -10   19.20    1.70
   1   3  10   18.30    1.60
   1   3  10   19.60    1.60
  -1  -3  10   22.00    1.70
  -1   3 -10   20.90    1.60
   1  -3  10   20.30    1.70
   1   3 -10   17.30    1.70
  -1   3  10   20.30    1.60
  -1   3  10   19.00    1.60
   1  -3  10   17.30    1.60
  -1  -3 -10   16.50    1.50
  -1  -4  10  155.48   10.80
  -1   4 -10  123.29   10.80
  -1  -4  10  148.09   10.80
  -1  -4  10  128.29   10.70
  -1  -4  10  136.69   10.70
   1   4 -10  156.98   10.90
  -1   4  10  155.38   10.80
   1  -4  10  151.08   10.80
   1  -4  10  124.79   10.70
   1  -4  10  150.68   10.80
   1  -4  10  156.08   10.80
   1   4 -10  145.59   11.10
   1   5  10  188.78   12.90
  -1   5 -10  166.68   13.00
  -1  -5  10  163.58   12.80
   1   5  10  162.08   12.90
  -1  -5  10  173.88   12.80
  -1  -5  10  158.88   12.70
  -1   5  10  185.58   12.90
  -1   5  10  162.78   12.90
  -1   5  10  183.18   12.80
   1   5 -10  163.88   13.00
   1  -5  10  173.98   12.80
  -1  -6  10  119.79    8.90
  -1  -6  10  111.19    8.90
   1   6  10  125.79    9.20
  -1   6  10  122.09    9.00
   1   6 -10  117.29    9.20
   1  -6  10  111.99    8.90
   1  -6  10  115.19    8.90
  -1   6  10  114.59    9.20
  -1   7 -10   45.80    3.70
   1   7  10   40.10    3.80
   1  -7  10   45.10    3.60
  -1   7  10   45.20    3.70
  -1   8 -10    9.60    1.00
   1   8  10    9.90    1.10
  -1   8  10   11.10    1.30
   1   8 -10    9.00    1.10
   2   0 -10   12.90    1.20
  -2   0  10   14.40    1.20
   2  -1 -10  391.16   26.90
   2   1  10  329.27   26.90
  -2  -1  10  391.56   26.90
   2  -1  10  364.36   27.00
   2   1 -10  344.07   27.00
  -2   1  10  395.06   26.90
  -2  -2  10  229.08   17.50
   2  -2 -10  238.28   17.50
  -2   2 -10  246.28   17.60
   2   2 -10  248.48   17.60
  -2  -2 -10  224.38   17.40
   2  -2  10  247.88   17.60
  -2   3 -10   61.19    5.00
   2  -3 -10   59.79    5.00
  -2   3 -10   61.59    4.90
  -2  -3  10   60.29    4.80
   2  -3  10   65.09    4.90
   2   3 -10   67.29    5.00
  -2   3  10   65.69    4.90
   2  -3  10   63.79    4.80
  -2   3  10   65.39    4.90
   2  -3  10   69.09    5.00
  -2  -4  10    7.30    0.90
   2  -4 -10    6.80    0.90
   2  -4 -10    8.70    1.00
   2   4  10    7.60    0.90
  -2   4 -10    8.30    1.00
   2   4  10    6.50    0.80
   2  -4  10   10.40    1.00
   2  -4  10    9.20    1.00
   2   4 -10    9.00    1.00
  -2   4  10    8.50    0.90
  -2   5 -10   10.90    1.10
  -2   5 -10    9.80    1.30
   2   5  10    9.30    1.00
  -2  -5  10    9.90    1.10
   2   5  10    9.90    1.20
  -2  -5  10    9.10    1.10
  -2  -5  10   10.00    1.10
   2  -5  10    9.60    1.10
  -2   5  10    9.30    1.10
   2   5 -10   11.20    1.30
   2   5 -10    8.40    1.00
  -2   5  10   10.30    1.30
   2  -5  10    7.40    1.10
   2  -5  10    9.00    1.20
  -2   6 -10    2.50    0.70
  -2  -6  10    2.40    0.60
  -2   6 -10    1.80    0.70
  -2   6 -10    2.40    0.60
   2   6  10    2.60    0.70
   2   6  10    2.00    0.60
   2  -6  10    2.80    0.70
   2   6 -10    1.50    0.60
  -2   6  10    2.50    0.70
  -2   6  10    2.50    0.70
   2  -6  10    2.10    0.60
   2   6 -10    2.10    0.70
  -2   7 -10   17.80    1.60
   2   7  10   14.50    1.60
   2   7 -10   14.20    1.80
   2  -7  10   16.60    1.60
  -2   7  10   21.30    2.30
   2   8  10    3.30    0.70
  -2   8 -10    4.00    0.60
  -2   8  10    5.10    0.70
  -3   0  10  595.94   42.60
   3   0 -10  576.74   42.70
  -3   1 -10  938.61   68.39
  -3  -1 -10  943.21   68.19
  -3   2 -10   11.00    1.10
   3  -2 -10   10.80    1.00
  -3  -2  10   10.20    1.00
   3   2 -10   11.70    1.10
   3  -2  10   11.20    1.10
  -3   3 -10  384.76   30.60
   3  -3 -10  398.66   30.60
  -3   3 -10  392.56   30.50
   3  -3 -10  429.16   30.50
   3   3 -10  452.55   30.50
   3   3 -10  433.76   30.60
   3  -3  10  415.76   30.40
   3  -3  10  385.86   30.60
  -3   3  10  440.06   30.60
   3  -3  10  421.56   30.60
  -3   3  10  437.66   30.50
   3   4  10    2.90    0.50
   3  -4 -10    3.30    0.80
   3   4  10    3.20    0.50
  -3   4 -10    4.60    0.60
  -3  -4  10    3.40    0.60
   3  -4 -10    2.30    0.50
  -3   4 -10    3.10    0.70
  -3   4  10    4.30    0.80
   3  -4  10    3.80    0.80
   3  -4  10    3.60    0.80
  -3   4  10    3.50    0.70
   3   4 -10    3.80    0.60
   3  -4  10    2.60    0.40
  -3   4  10    3.80    0.60
   3  -4  10    3.40    0.70
   3   4 -10    2.40    0.60
  -3  -5  10    5.90    0.80
   3  -5 -10    7.70    1.00
  -3   5 -10    4.70    1.00
  -3   5 -10    6.30    0.90
  -3  -5  10    6.70    0.80
   3   5  10    6.70    0.90
  -3   5 -10    6.30    1.10
   3  -5  10    6.80    1.50
  -3   5  10    6.60    0.90
   3   5 -10    6.50    0.80
  -3   5  10    6.50    1.00
   3  -5  10    5.80    0.90
  -3   6 -10    4.70    1.10
  -3  -6  10    6.70    0.80
   3   6  10    6.30    1.00
   3   6  10    6.90    0.90
  -3   6 -10    4.50    0.90
  -3  -6  10    6.60    0.80
  -3   6 -10    7.00    0.90
  -3   6  10    5.40    1.10
   3   6 -10    6.50    0.90
  -3   6  10    6.50    0.90
   3  -6  10    6.10    0.90
   3  -6  10    5.20    1.00
   3   6 -10    6.30    1.20
  -3   7 -10    1.50    0.70
  -3   7 -10    0.90    0.40
   3   7  10    1.50    0.50
  -3   7  10    1.40    0.50
   3  -7  10    1.10    0.50
   3   7 -10    1.50    0.50
   3   8  10   11.10    1.10
   3   8 -10   11.20    1.10
  -3   8  10   10.60    1.10
   4   0  10  266.87   20.10
   4   0 -10  282.27   20.10
   4  -1 -10   53.19    3.80
   4  -1 -10   47.00    3.80
   4   1  10   42.40    3.70
  -4  -1  10   48.20    3.70
   4   1 -10   50.59    3.80
   4  -1  10   52.89    3.80
  -4  -2  10  195.68   15.10
   4  -2 -10  205.48   15.10
   4   2  10  181.98   15.10
  -4   2 -10  195.58   15.20
   4  -2 -10  213.58   15.20
   4   2 -10  212.98   15.10
  -4   2  10  205.18   15.10
   4  -2  10  226.58   15.30
   4   2 -10  218.88   15.30
  -4   3 -10    9.60    0.90
   4  -3 -10    9.80    1.10
   4  -3 -10    9.50    1.00
   4   3  10    8.60    0.90
   4  -3  10    9.20    1.00
   4  -3  10   10.00    1.10
   4   3 -10    9.60    1.10
  -4   3  10    9.40    1.00
  -4   3  10   10.90    1.00
   4   3 -10    8.30    0.90
   4  -3  10   10.00    0.90
   4   4  10    0.90    0.30
  -4  -4  10    2.10    0.50
  -4   4 -10    2.70    0.50
  -4   4 -10    0.80    0.40
   4   4  10    1.30    0.40
   4  -4 -10    1.50    0.60
   4  -4 -10    0.70    0.40
  -4  -4  10    1.60    0.50
   4  -4  10    2.20    0.60
  -4   4  10    1.50    0.50
   4   4 -10    1.60    0.50
   4  -4  10    1.50    0.50
   4   4 -10    1.60    0.40
   4  -4  10    1.50    0.60
   4  -4  10    1.60    0.30
  -4   4  10    2.20    0.70
  -4   5 -10   13.90    1.60
   4   5  10   14.10    1.40
  -4   5 -10   13.80    1.60
  -4   5 -10   14.90    1.40
   4   5  10   17.40    1.50
  -4  -5  10   16.60    1.50
   4  -5 -10   13.70    1.60
   4  -5 -10   14.10    1.50
   4  -5  10   14.30    1.50
  -4   5  10   15.80    1.50
   4   5 -10   14.30    1.60
   4  -5  10   13.20    1.50
   4  -5  10   16.00    1.60
  -4   5  10   12.80    1.60
   4   6  10    1.90    0.50
  -4   6 -10    1.60    0.90
  -4   6 -10    1.40    0.40
  -4   6 -10    1.00    0.50
  -4  -6  10    1.20    0.40
   4   6  10    2.00    0.60
  -4   6  10    1.50    0.50
  -4   6  10    1.80    0.70
   4  -6  10    1.90    0.60
   4   6 -10    1.60    0.60
   4   6 -10    0.90    0.40
   4   7  10    0.60    0.40
  -4   7 -10    1.00    0.50
  -4   7 -10    1.30    0.40
  -4   7  10    1.10    0.50
   4   7 -10    1.20    0.40
   4  -7  10    1.40    0.50
   4   8  10    2.20    0.40
  -4   8  10    2.60    0.70
   4  -8  10    1.90    0.50
   4   8 -10    2.60    0.50
   5   0 -10  493.35   34.90
  -5   0  10  483.55   34.90
   5   0 -10  459.85   34.90
   5   1  10 1316.97   95.59
   5  -2 -10  816.92   59.79
   5  -2 -10  794.02   59.69
   5  -2 -10  810.92   59.79
  -5  -2  10  757.72   59.59
   5   2  10  751.32   59.59
   5   2 -10  890.51   59.69
   5   2 -10  877.91   59.89
   5  -2  10  877.51   59.69
  -5   2  10  817.52   59.69
  -5   3 -10  169.28   13.70
   5  -3 -10  200.08   13.70
   5   3  10  181.38   13.50
   5  -3 -10  182.38   13.50
   5   3 -10  201.98   13.80
   5  -3  10  193.88   13.70
   5   3 -10  158.78   13.50
  -5   3  10  182.38   13.70
  -5   3  10  187.18   13.60
  -5   3  10  185.58   13.80
   5  -3  10  173.68   13.70
   5  -3  10  188.98   13.50
  -5   4 -10   15.70    1.70
   5   4  10   15.90    1.40
  -5  -4  10   17.20    1.50
  -5  -4  10   17.40    1.50
   5  -4 -10   14.90    1.60
   5  -4 -10   17.10    2.10
  -5   4 -10   13.70    1.50
  -5   4  10   17.30    1.70
  -5   4  10   15.90    1.70
   5  -4  10   15.30    1.60
   5  -4  10   15.60    1.70
   5  -4  10   16.30    1.40
   5   4 -10   19.40    1.70
  -5   4  10   19.30    1.80
   5   4 -10   19.20    1.50
   5  -4  10   19.20    1.70
  -5   4  10   16.40    1.60
   5  -5 -10    1.30    0.50
   5   5  10    2.90    0.60
   5   5  10    2.30    0.50
  -5  -5  10    3.30    0.60
  -5   5 -10    1.20    0.70
  -5   5 -10    2.00    0.50
  -5  -5  10    2.30    0.50
   5  -5 -10    3.30    0.80
  -5   5 -10    2.20    0.60
   5  -5  10    2.50    0.70
   5   5 -10    2.70    0.60
  -5   5  10    2.20    0.60
  -5   5  10    2.70    0.80
   5   5 -10    1.80    0.60
  -5   5  10    2.10    0.70
   5  -5  10    3.50    0.70
  -5  -6  10   18.60    1.90
  -5   6 -10   17.30    2.30
   5   6  10   20.60    1.90
   5   6  10   22.00    1.90
  -5   6 -10   21.60    1.80
  -5   6  10   19.50    2.10
  -5   6  10   19.70    2.20
  -5   6  10   20.40    1.90
   5   6 -10   19.40    1.90
   5   6 -10   24.30    2.20
   5  -6  10   19.50    2.00
   5   7  10    5.00    0.70
  -5   7 -10    3.10    0.60
  -5   7  10    3.30    0.60
   5   7 -10    3.60    0.70
   5  -7  10    4.10    0.80
   5   8  10    4.20    0.70
   5  -8  10    5.70    1.10
   5   8 -10    5.40    0.70
  -6  -1  10  318.07   24.40
   6  -1 -10  313.77   24.50
   6  -1 -10  348.47   24.50
   6   1  10  293.17   24.40
   6  -1 -10  323.07   24.40
   6  -1  10  352.06   24.60
   6   1 -10  352.06   24.40
   6   1 -10  347.87   24.60
   6  -1  10  328.97   24.50
  -6   1  10  370.36   24.50
   6  -2 -10    9.00    0.90
   6  -2 -10    9.60    1.00
   6  -2 -10    8.60    1.00
   6   2  10    9.40    0.80
   6  -2  10    9.10    1.00
  -6   2  10    8.30    0.90
  -6   2  10   10.10    1.00
   6   2 -10    9.60    1.00
  -6   2  10   10.20    1.20
   6  -2  10   10.00    0.90
   6  -3 -10    1.10    0.50
   6   3  10    1.40    0.30
   6  -3 -10    1.60    0.50
   6   3  10    1.00    0.30
  -6  -3  10    2.30    0.50
  -6   3 -10    0.20    0.40
  -6  -3  10    2.00    0.40
   6  -3 -10    1.10    0.30
   6  -3  10    2.30    0.40
   6  -3  10    1.70    0.50
   6  -3  10    1.80    0.60
  -6   3  10    1.50    0.50
  -6   3  10    0.70    0.40
  -6   3  10    1.40    0.40
  -6   3  10    1.20    0.50
   6   3 -10    1.00    0.40
   6  -4 -10   29.30    2.90
  -6  -4  10   38.00    2.80
   6  -4 -10   35.40    3.00
  -6  -4  10   35.10    2.80
  -6   4 -10   31.30    2.80
   6  -4 -10   32.40    2.70
  -6   4  10   35.00    3.10
   6  -4  10   36.10    2.70
   6  -4  10   32.70    3.00
  -6   4  10   35.60    2.80
   6  -4  10   33.10    3.00
  -6   4  10   31.50    2.90
   6  -4  10   39.40    3.00
   6   4 -10   32.80    2.80
  -6   5 -10   20.60    1.90
  -6  -5  10   23.20    2.00
   6   5  10   22.90    2.00
   6  -5 -10   21.00    2.10
   6  -5 -10   19.60    2.10
  -6  -5  10   23.10    1.80
  -6   5 -10   20.20    2.10
  -6   5  10   23.20    2.30
  -6   5  10   22.10    2.20
   6  -5  10   21.00    2.10
   6   5 -10   26.20    2.30
   6  -5  10   22.70    2.10
   6   5 -10   22.60    2.00
  -6   5  10   22.90    2.00
  -6   6 -10    3.90    0.80
   6   6  10    4.60    0.80
  -6  -6  10    3.70    0.60
   6  -6  10    3.00    0.70
   6   6 -10    3.60    0.70
  -6   6  10    4.30    0.80
  -6   6  10    3.00    0.60
  -6   6  10    2.30    1.00
   6   6 -10    5.20    1.00
  -6   7 -10    1.40    0.40
   6   7  10    1.50    0.40
   6  -7  10    1.60    0.50
   6   7 -10    1.70    0.50
  -6   7  10    2.70    0.80
   6  -8  10    7.20    0.80
   6   8 -10    9.10    0.90
   7   0 -10  459.45   32.50
   7   0  10  440.66   32.40
   7   0  10  418.46   32.40
   7   0 -10  482.25   32.40
   7   0 -10  419.66   32.50
   7  -1 -10   20.00    1.80
   7   1  10   17.10    1.60
   7  -1 -10   18.30    1.70
   7  -1 -10   20.00    1.60
   7   1 -10   22.80    1.80
   7   1 -10   19.20    1.60
   7  -1  10   20.30    1.60
  -7   1  10   20.50    1.70
  -7   1  10   17.10    1.70
   7  -1  10   18.20    1.70
   7  -2 -10   11.10    1.20
   7   2  10   11.40    1.00
   7  -2 -10   11.60    1.20
   7  -2 -10   12.00    1.10
  -7  -2  10   14.10    1.20
  -7   2  10   11.80    1.30
   7   2 -10   10.20    1.00
   7  -2  10   12.20    1.20
   7  -2  10   12.60    1.30
  -7   2  10   11.30    1.20
   7   2 -10   12.80    1.20
  -7   2  10   11.40    1.20
  -7  -3  10   58.29    4.30
   7   3  10   54.19    4.30
   7  -3 -10   56.69    4.40
  -7  -3  10   52.59    4.20
   7  -3 -10   53.59    4.20
   7   3  10   51.99    4.10
  -7   3  10   54.89    4.50
   7  -3  10   53.49    4.50
  -7   3  10   49.20    4.20
  -7  -3 -10   51.49    4.20
   7  -3  10   55.79    4.20
  -7   3  10   56.19    4.50
  -7   3  10   60.59    4.50
   7  -3  10   61.39    4.50
   7  -3  10   58.59    4.60
  -7  -4  10   66.19    6.30
   7  -4 -10   72.69    5.90
  -7   4 -10   70.89    6.50
   7  -4 -10   71.29    6.10
  -7  -4  10   80.09    5.90
  -7   4  10   88.19    6.30
  -7   4  10   77.19    6.30
  -7   4  10   74.49    6.00
   7   4 -10   84.29    6.00
   7  -4  10   76.99    6.20
   7  -4  10   85.89    6.20
   7  -4  10   83.19    6.20
   7  -4  10   81.49    5.90
   7  -5 -10   80.39    6.20
  -7   5 -10   84.89    6.20
   7  -5 -10   79.79    6.20
  -7  -5  10   79.79    6.00
   7   5  10   76.79    5.80
   7  -5  10   83.79    6.20
  -7   5  10   77.09    6.40
   7   5 -10   75.29    6.00
  -7   5  10   65.89    6.10
   7  -5  10   67.99    5.80
   7   5 -10   87.89    6.30
  -7   5  10   76.09    6.00
  -7   6 -10    0.20    0.40
   7   6  10    0.80    0.40
  -7  -6  10    0.50    0.30
   7   6 -10    0.70    0.40
  -7   6  10    0.00    0.40
   7  -6  10    1.00    0.50
  -7   6  10    1.10    0.50
  -7   7 -10    1.40    0.40
   7   7  10    1.10    0.40
  -7   7  10    1.40    0.60
   7   7 -10    1.70    0.40
   7  -7  10    1.20    0.40
  -8   0  10  230.28   15.20
  -8   0  10  205.98   15.00
   8   0  10  190.28   15.10
   8   0  10  192.68   15.00
   8  -1 -10   49.20    3.90
  -8  -1  10   46.30    3.80
   8  -1 -10   51.79    3.80
  -8  -1  10   48.80    3.80
   8  -1 -10   48.70    3.90
   8   1  10   48.60    3.80
  -8   1  10   48.10    3.90
   8  -1  10   49.30    3.80
  -8   1  10   46.30    3.80
   8   1 -10   44.40    3.90
  -8  -1 -10   48.90    3.80
   8   1 -10   54.29    3.80
   8  -2 -10    2.20    0.60
  -8  -2  10    3.10    0.60
   8  -2 -10    2.20    0.70
   8  -2 -10    2.80    0.50
   8   2  10    2.90    0.40
   8  -2  10    2.70    0.50
   8  -2  10    2.60    0.60
   8   2 -10    3.00    0.50
   8  -2  10    4.00    0.80
  -8   2  10    2.60    0.60
   8   2 -10    4.00    0.70
  -8  -2 -10    4.10    0.60
  -8   2  10    3.90    0.70
   8   3  10    0.10    0.20
  -8  -3  10    0.90    0.40
   8  -3 -10    0.40    0.30
   8  -3 -10    0.30    0.50
   8  -3 -10    0.10    0.30
  -8  -3  10    0.10    0.30
  -8   3 -10    0.20    0.30
   8   3 -10   -0.40    0.20
   8  -3  10   -0.60    0.80
   8   3 -10    0.30    0.30
  -8   3  10   -0.30    0.50
  -8  -3 -10   -0.30    0.30
   8  -3  10    0.00    0.40
   8  -3  10    0.40    0.30
   8  -3  10    0.30    0.40
  -8   3  10    0.60    0.40
   8  -4 -10   16.20    1.80
  -8  -4  10   18.00    1.60
   8  -4 -10   19.00    1.70
  -8  -4  10   22.20    1.80
  -8   4 -10   21.70    1.90
   8  -4 -10   22.20    2.00
   8  -4  10   21.60    1.70
  -8   4  10   23.00    2.00
   8  -4  10   14.90    2.20
  -8  -4 -10   17.00    1.60
   8  -4  10   23.60    2.10
   8   4 -10   17.20    1.70
  -8  -5  10   13.40    1.30
   8  -5 -10   14.50    1.50
  -8   5 -10   11.50    1.40
  -8   5  10   12.60    1.40
   8  -5  10   13.70    1.60
   8  -5  10   12.10    1.10
   8  -5  10   14.10    1.50
   8   5 -10   15.90    1.60
   8   5 -10   10.10    1.20
  -8   6 -10    7.70    1.10
   8   6  10    8.30    1.10
  -8  -6  10    7.50    0.90
   8   6 -10    9.10    1.00
  -8   6  10   10.20    1.20
   8  -6  10   10.70    1.20
   8   7  10   -0.30    0.50
  -8   7 -10    0.00    0.20
  -8   7  10    0.30    0.40
   8  -7  10    0.00    0.30
   8   7 -10    0.10    0.30
   9   0  10  196.08   15.50
  -9   0  10  223.68   15.60
   9   0  10  216.98   15.60
  -9   0 -10  198.88   15.50
  -9   0  10  221.28   15.70
   9   0 -10  212.18   15.80
  -9   1 -10    9.80    0.90
  -9  -1  10   10.30    1.00
   9   1  10    8.60    0.90
  -9  -1  10    8.70    1.00
   9  -1 -10    9.70    0.90
   9  -1 -10    9.40    1.10
   9  -1  10    7.10    1.00
   9   1 -10    9.80    1.10
  -9   1  10    9.40    1.00
  -9   1  10    9.70    1.00
   9  -1  10   10.50    1.00
   9   1 -10    9.50    0.90
   9   1 -10    7.90    1.00
  -9  -1 -10    9.40    1.00
   9   2  10   25.80    2.30
   9  -2 -10   29.40    2.60
  -9  -2  10   30.90    2.40
   9  -2 -10   28.90    2.40
  -9   2 -10   30.60    2.50
  -9  -2  10   30.40    2.40
  -9   2  10   28.70    2.50
  -9  -2 -10   28.90    2.40
   9  -2  10   29.10    2.40
   9   2 -10   31.70    2.60
   9  -2  10   29.60    2.60
  -9   3 -10    0.00    0.30
   9  -3 -10    0.00    0.20
   9  -3 -10    0.40    0.50
  -9  -3  10   -0.20    0.20
   9  -3 -10    0.10    0.40
   9   3 -10    0.20    0.30
   9  -3  10   -0.30    0.30
   9  -3  10    0.70    0.30
  -9   3  10   -0.10    0.40
  -9  -3 -10    0.40    0.30
   9  -3  10    0.60    0.50
   9   3 -10   -0.30    0.20
  -9  -4  10    3.40    0.70
   9  -4 -10    4.20    0.90
   9  -4 -10    3.20    0.80
  -9   4 -10    3.70    0.70
  -9   4  10    5.00    0.90
   9  -4  10    2.80    0.50
   9  -4  10    3.60    0.80
   9  -4  10    2.70    0.70
   9   4 -10    3.30    0.60
  -9  -4 -10    4.50    0.60
   9   4 -10    3.70    0.70
  -9  -5  10    8.90    1.00
   9  -5 -10    7.70    1.20
  -9   5 -10    6.90    1.00
   9  -5  10    8.80    1.10
   9   5 -10   11.70    1.60
   9  -5  10    7.10    1.50
   9  -5  10    7.90    0.80
  -9   5  10   10.60    1.20
  -9   6 -10   19.70    1.90
  -9  -6  10   20.40    1.80
   9   6 -10   24.00    1.90
  -9   6  10   21.90    2.00
   9  -6  10   17.00    1.90
  -9   7 -10   12.00    1.20
   9   7 -10   12.50    1.10
   9  -7  10   12.00    1.20
 -10   0 -10   55.09    4.50
  10   0 -10   63.59    4.60
  10   0  10   59.89    4.70
  10   0 -10   59.19    4.80
 -10   0 -10   63.79    4.70
  10   0  10   54.69    4.60
 -10   0  10   65.79    4.70
  10   1  10   90.59    7.30
 -10   1 -10   98.29    7.30
 -10  -1  10  103.99    7.40
  10  -1 -10  102.59    7.40
 -10  -1  10  101.49    7.40
  10  -1  10   90.89    7.50
 -10   1  10   88.09    7.30
 -10  -1 -10  105.29    7.40
 -10   1  10   97.69    7.50
  10   1 -10   95.89    7.50
  10  -1  10  105.29    7.60
  10   1 -10   92.79    7.30
  10  -2 -10  147.69    9.80
 -10  -2  10  125.29    9.70
 -10  -2  10  133.09    9.90
  10  -2  10  139.09    9.80
  10  -2  10  126.79   10.00
 -10  -2 -10  131.39    9.80
  10  -2  10  128.39    9.90
  10   2 -10  122.19    9.70
 -10   2  10  119.29    9.90
  10  -3 -10    3.10    0.60
 -10  -3  10    4.20    0.70
  10  -3 -10    2.40    0.70
 -10   3 -10    2.70    0.60
  10  -3  10    3.00    0.60
  10   3 -10    3.00    0.60
  10  -3  10    3.60    0.80
  10   3 -10    5.20    1.20
  10   3 -10    2.90    0.70
 -10  -3 -10    3.70    0.60
  10  -3  10    3.60    0.90
 -10   3  10    4.10    0.80
  10  -4 -10    4.10    0.90
  10  -4 -10    4.60    0.60
 -10   4 -10    4.90    0.80
 -10  -4  10    3.60    0.70
  10   4 -10    4.20    0.80
  10  -4  10    3.40    0.90
  10  -4  10    4.10    0.90
 -10  -4 -10    4.80    0.70
  10   4 -10    4.40    0.70
 -10   4  10    4.20    0.90
  10  -4  10    5.00    0.60
 -10  -5  10   22.70    1.90
 -10   5 -10   20.20    2.00
  10   5 -10   22.50    1.90
  10  -5  10   19.90    2.00
 -10   5  10   18.80    2.00
  10  -5  10   22.30    1.80
 -10  -6  10   32.20    2.50
 -10   6 -10   31.10    2.60
  10  -6  10   29.80    2.60
  10   6 -10   30.20    2.60
 -10   6  10   27.10    2.60
 -10   7 -10    3.40    0.50
 -10   7  10    3.80    0.60
 -11   0 -10   13.20    1.20
  11   0 -10   13.50    1.30
  11   0  10   14.80    1.30
  11   0  10   14.80    1.40
 -11   0  10   14.20    1.40
  11   0 -10   13.60    1.50
  11   0  10   14.00    1.50
 -11   0 -10   15.30    1.40
  11   0 -10   17.30    1.60
  11   1  10   10.20    1.00
 -11   1 -10   10.40    1.10
 -11   1 -10    9.50    1.00
 -11  -1  10   10.70    1.00
  11  -1 -10    7.70    1.00
  11  -1 -10   10.80    1.20
  11   1  10    9.10    1.00
 -11  -1 -10    9.10    1.00
 -11   1  10    8.80    1.00
  11  -1  10    8.10    1.00
 -11   1  10   11.00    1.10
  11   1 -10   10.00    1.10
  11  -1  10    8.60    1.10
  11   1 -10   11.10    1.30
  11  -1  10   10.90    1.20
  11   1 -10   10.70    1.00
 -11   2 -10    0.60    0.30
 -11  -2  10    0.20    0.20
  11  -2 -10    0.40    0.30
 -11  -2  10    0.60    0.40
  11  -2 -10    0.90    0.50
  11  -2  10    0.50    0.30
  11   2 -10    0.80    0.50
 -11  -2 -10    0.60    0.30
  11   2 -10    0.50    0.30
 -11   2  10    0.90    0.40
  11   2 -10    0.40    0.30
  11  -2  10    0.40    0.50
 -11  -3  10   37.80    3.00
 -11   3 -10   35.60    3.00
  11  -3 -10   36.70    3.00
  11  -3 -10   33.50    3.20
  11  -3  10   31.90    3.10
  11  -3  10   36.40    3.00
  11   3 -10   42.10    3.20
 -11   3  10   39.50    3.20
  11  -3  10   36.20    3.20
  11   3 -10   35.70    3.00
 -11  -3 -10   35.90    2.90
  11   3 -10   36.70    3.00
 -11  -4  10    0.70    0.40
  11  -4 -10    0.30    0.50
 -11   4 -10    1.70    0.50
  11  -4 -10    1.50    0.40
 -11  -4 -10    1.20    0.40
 -11   4  10    2.10    0.60
  11   4 -10    1.30    0.50
  11  -4  10    0.70    0.80
  11  -4  10    0.60    0.50
  11  -4  10    1.40    0.40
  11   4 -10    1.50    0.50
 -11   5 -10    0.60    0.40
 -11  -5  10    0.60    0.40
  11  -5  10    0.70    0.30
  11  -5  10    0.30    0.40
 -11   5  10    0.40    0.40
  11   5 -10    1.60    0.40
 -11  -6  10   10.60    1.00
 -11   6 -10   10.00    1.00
  11  -6  10    8.80    1.10
 -11   6  10    9.70    1.10
  11   6 -10   10.00    1.00
  12   0  10   13.10    1.40
 -12   0  10   14.80    1.30
  12   0  10   12.20    1.60
 -12   0  10   15.40    1.40
 -12   0 -10   16.00    1.40
  12   0  10   12.80    1.30
  12   0 -10   17.20    1.80
  12   0 -10   12.50    1.30
 -12  -1  10   14.90    1.40
  12   1  10   15.50    1.60
 -12  -1  10   12.30    1.20
  12  -1 -10   13.60    1.50
  12  -1 -10   13.00    1.30
 -12   1 -10   13.90    1.20
 -12   1 -10   16.90    1.50
 -12   1  10   13.10    1.40
  12  -1  10   12.40    1.50
  12  -1  10   13.40    1.50
  12  -1  10   12.50    1.30
  12   1 -10   15.70    1.40
  12   1 -10   14.70    1.50
  12   1 -10   14.30    1.60
 -12  -1 -10   14.70    1.40
 -12   1  10   13.50    1.30
  12  -2 -10   13.80    1.50
 -12   2 -10   11.60    1.20
 -12   2 -10   12.30    1.30
 -12  -2  10   12.90    1.30
  12  -2 -10   14.50    1.30
  12   2 -10   13.50    1.50
  12  -2  10   10.70    1.20
 -12  -2 -10   12.80    1.20
  12  -2  10   11.10    1.40
  12   2 -10   10.50    1.30
 -12   2  10   13.30    1.40
  12  -2  10   15.70    1.60
  12   2 -10   11.80    1.20
  12  -3 -10    3.10    0.60
 -12  -3  10    2.90    0.70
 -12   3 -10    1.90    0.90
 -12   3 -10    3.60    0.90
  12  -3 -10    2.40    0.70
  12  -3  10    2.30    0.70
  12   3 -10    3.20    0.60
  12  -3  10    2.50    0.60
 -12  -3 -10    2.10    0.80
  12   3 -10    2.50    0.60
 -12   3  10    2.90    0.80
  12  -3  10    3.30    0.80
 -12   4 -10   30.80    2.50
  12  -4 -10   27.90    2.40
 -12  -4  10   28.00    2.40
 -12   4 -10   27.80    2.40
 -12  -4 -10   28.50    2.30
 -12   4  10   29.60    2.60
  12  -4  10   28.10    2.60
  12   4 -10   30.90    2.40
 -12   5 -10    0.70    0.40
 -12  -5  10    0.60    0.40
 -12   5 -10    0.40    0.30
 -12   5  10    0.50    0.40
  12  -5  10    0.20    0.30
  12  -5  10    0.40    0.20
  12   5 -10    0.70    0.50
 -12   6 -10    1.70    0.40
 -12  -6  10    1.40    0.30
 -12   6  10    1.00    0.30
  12  -6  10    1.70    0.40
 -13   0  10  162.08   11.70
 -13   0  10  141.79   11.70
  13   0  10  154.98   11.80
  13   0  10  159.78   11.70
  13   0 -10  155.18   11.70
  13   0  10  153.88   11.80
 -13   0 -10  176.38   11.80
  13   0 -10  154.38   11.90
 -13  -1  10    6.40    0.80
 -13   1 -10    6.90    0.70
 -13   1 -10    7.90    0.90
  13  -1 -10    7.40    0.90
  13  -1 -10    9.70    1.20
  13   1  10    6.80    0.80
 -13  -1 -10    8.50    0.90
  13   1 -10    6.50    0.80
  13  -1  10    7.90    1.10
  13  -1  10    7.50    1.10
 -13   1  10    7.90    0.80
  13  -1  10    6.00    0.80
  13   1 -10    6.90    1.00
 -13   1  10    7.60    0.90
  13  -2 -10    0.20    0.30
  13  -2 -10   -0.50    0.50
 -13   2 -10    0.10    0.30
 -13  -2  10    0.10    0.30
 -13   2 -10    0.20    0.20
 -13  -2 -10    0.00    0.30
 -13   2  10    0.50    0.40
  13   2 -10    0.40    0.60
  13   2 -10    0.50    0.30
  13  -2  10   -0.20    0.30
  13  -2  10    0.30    0.40
 -13  -3  10   22.20    2.00
 -13   3 -10   19.40    1.90
  13  -3 -10   22.80    1.90
 -13   3 -10   20.40    1.90
  13   3 -10   24.20    2.00
 -13  -3 -10   21.90    1.90
  13  -3  10   23.60    1.90
 -13   3  10   21.30    2.00
 -13   4 -10    0.40    0.30
 -13  -4  10    0.90    0.40
  13  -4 -10    1.00    0.30
 -13   4 -10    0.30    0.30
 -13   4  10    0.60    0.40
 -13  -4 -10    1.20    0.40
  13   4 -10    0.40    0.40
  13  -4  10    0.90    0.30
  13  -4  10    0.30    0.40
 -13  -5  10    8.40    0.80
 -13   5 -10    9.50    0.90
 -13   5  10    5.90    0.90
  13  -5  10    7.20    0.90
  13   5 -10    8.20    0.90
 -14   0  10   38.60    3.30
  14   0  10   45.10    3.40
 -14   0  10   44.60    3.30
  14   0 -10   38.40    3.40
 -14   0 -10   44.30    3.40
  14  -1 -10    0.50    0.30
  14   1  10    0.20    0.30
 -14   1 -10    1.40    0.40
 -14  -1  10    0.30    0.30
 -14   1  10    0.40    0.30
 -14  -1 -10    0.40    0.30
 -14   1  10    0.60    0.30
  14   1 -10    0.40    0.30
  14  -1  10    0.80    0.40
 -14   2 -10   13.90    1.20
  14  -2 -10   14.10    1.40
 -14   2 -10   10.90    1.30
  14  -2  10   12.80    1.40
 -14   2  10   14.30    1.40
 -14  -2 -10   14.60    1.30
  14  -2  10   12.70    1.50
  14  -3 -10    1.70    0.40
 -14   3 -10    1.90    0.40
 -14  -3  10    1.00    0.40
 -14   3 -10    2.00    0.50
 -14  -3 -10    1.80    0.40
 -14   3  10    1.70    0.50
  14   3 -10    1.80    0.50
  14  -3  10    1.80    0.40
  14  -3  10    1.00    0.40
  14  -4 -10    2.30    0.40
 -14   4 -10    3.10    0.50
 -14  -4  10    2.40    0.50
 -14   4 -10    2.30    0.40
  14  -4  10    3.00    0.40
  14  -4  10    1.40    0.50
  14   4 -10    2.20    0.50
 -14  -4 -10    2.30    0.40
 -14   4  10    2.40    0.60
 -14  -5  10    3.60    0.50
 -14   5 -10    3.70    0.50
  15   0 -10   11.70    1.30
  15   0  10   14.90    1.30
 -15   0  10   11.30    1.20
 -15   0 -10   16.10    1.30
  15  -1 -10    1.80    0.40
  15   1  10    2.10    0.50
 -15  -1  10    1.90    0.40
 -15   1 -10    1.60    0.40
  15  -1  10    1.90    0.40
  15   1 -10    1.40    0.40
 -15   1  10    1.90    0.40
 -15  -1 -10    1.60    0.50
 -15   1  10    1.60    0.60
 -15  -2  10   17.40    1.70
 -15   2 -10   16.90    1.70
  15   2 -10   22.70    1.80
 -15  -2 -10   23.40    1.70
 -15   2  10   20.10    1.70
  15  -2  10   19.40    1.70
  15  -3 -10   31.60    2.40
 -15   3 -10   27.30    2.30
 -15   3 -10   27.60    2.20
 -15  -3 -10   29.60    2.30
 -15   3  10   27.20    2.40
  15  -3  10   31.40    2.30
  15   3 -10   26.50    2.30
 -15  -4  10    0.20    0.20
 -15   4 -10    0.10    0.20
 -15   4 -10    0.10    0.20
 -15  -4 -10    0.50    0.20
  15  -4  10    0.00    0.20
 -15   4  10    0.20    0.20
  16   0  10    2.00    0.40
 -16   0 -10    1.20    0.30
  16   0 -10    1.60    0.40
 -16   0  10    1.20    0.30
 -16  -1  10    0.10    0.20
  16  -1 -10    0.20    0.20
 -16  -1 -10    0.60    0.40
 -16   1  10    0.30    0.40
  16   1 -10    0.20    0.20
  16  -1  10    0.30    0.20
 -16  -2  10    0.60    0.30
 -16   2 -10    0.40    0.20
  16  -2 -10    1.10    0.30
  16  -2  10    1.40    0.30
  16   2 -10    1.00    0.30
 -16   2  10    0.60    0.30
 -16  -2 -10    1.40    0.30
  16  -3 -10    1.20    0.30
 -16  -3  10    0.90    0.30
 -16   3 -10    0.50    0.20
  16  -3  10    1.60    0.30
 -16  -3 -10    0.80    0.20
 -16   3  10    0.20    0.30
  16   3 -10    1.10    0.30
  17   0  10   20.40    1.70
  17   0 -10   21.10    1.70
  17  -1 -10    6.50    0.70
 -17   1 -10    6.40    0.70
  17  -1  10    7.50    0.70
  17   1 -10    6.50    0.70
 -17  -1 -10    6.70    0.70
 -17   2 -10    1.40    0.30
  17  -2 -10    2.70    0.40
  17  -2  10    2.40    0.30
  17   2 -10    3.10    0.60
 -17  -2 -10    2.00    0.30
   0   0 -11   -0.10    0.20
   0   0  11   -0.10    0.20
   0  -1 -11    0.10    0.10
   0   1  11   -0.10    0.10
   0   1 -11   -0.10    0.10
   0  -1  11   -0.10    0.20
   0   2 -11 1527.85  115.19
   0  -2 -11 1490.85  113.99
   0  -2  11 1666.83  139.39
   0  -3  11    0.50    0.30
   0  -3  11    0.30    0.30
   0   3 -11    0.00    0.20
   0   3 -11    0.60    0.30
   0  -4  11  209.58   14.80
   0   4 -11  187.38   14.60
   0  -4  11  206.88   14.70
   0  -4  11  186.58   14.70
   0   4 -11  201.98   14.80
   0  -5  11    0.40    0.40
   0   5 -11   -0.30    0.20
   0   5  11    0.00    0.30
   0   5  11    0.00    0.30
   0   5 -11    0.40    0.40
   0   5  11   -0.10    0.30
   0  -5  11    0.00    0.30
   0   6 -11   17.30    2.00
   0   6  11   15.00    1.70
   0  -6  11   14.70    1.60
   0   6  11   16.40    1.90
   0  -6  11   15.80    1.70
   0   6 -11   16.90    1.70
   0   7  11   -0.60    0.30
   0   7 -11    0.50    0.60
   0  -7  11   -0.30    0.50
   0   8  11   23.50    2.40
   0   8 -11   28.50    2.20
   1   0  11    0.30    0.20
  -1   0 -11    0.20    0.20
  -1   0  11    0.50    0.20
   1   0 -11    0.00    0.20
  -1   1 -11  326.57   23.90
   1  -1 -11  328.47   23.80
   1   1 -11  323.87   23.90
   1  -2 -11    8.50    0.90
   1   2  11    8.10    0.80
  -1   2 -11    8.40    0.90
  -1  -2  11   10.20    0.90
   1   2 -11    9.50    0.90
   1  -2  11    8.90    0.90
  -1   2  11    8.10    0.80
  -1  -2 -11    8.60    0.80
  -1   2  11   10.80    0.90
  -1   3 -11   44.30    3.60
  -1   3 -11   48.10    3.50
   1  -3 -11   41.70    3.50
   1   3 -11   47.90    3.50
  -1  -3 -11   39.50    3.40
   1   3 -11   48.10    3.60
  -1   3  11   45.70    3.50
   1  -3  11   41.40    3.50
   1  -3  11   46.70    3.50
  -1  -4  11   75.29    6.20
   1   4  11   81.09    6.30
  -1   4 -11   83.49    6.30
  -1   4 -11   83.89    6.40
  -1  -4  11   79.49    6.30
  -1  -4  11   83.49    6.30
   1   4 -11   89.99    6.50
  -1   4  11   80.49    6.30
   1  -4  11   84.19    6.40
   1  -4  11   83.99    6.30
   1  -4  11   78.09    6.30
  -1  -5  11    0.30    0.40
   1   5  11   -0.10    0.30
  -1   5 -11    0.20    0.40
  -1   5 -11   -0.20    0.40
   1   5  11   -0.40    0.30
  -1  -5  11    0.90    0.50
  -1  -5  11    0.30    0.40
   1   5  11    0.60    0.40
  -1   5  11    0.50    0.40
  -1   5  11    0.30    0.40
   1  -5  11   -0.10    0.40
   1   5 -11    1.00    0.40
   1  -5  11   -0.30    0.40
   1   5 -11    0.10    0.40
   1  -5  11    0.80    0.40
  -1   5  11    0.30    0.50
   1   6  11  119.99    8.50
  -1  -6  11  105.79    8.20
  -1   6 -11   93.69    8.50
  -1  -6  11  102.39    8.10
  -1   6 -11  117.69    8.30
   1   6  11   94.29    8.20
   1  -6  11  108.99    8.20
   1  -6  11  107.09    8.20
   1   6 -11  110.99    8.20
  -1   6  11  110.59    8.50
  -1   6  11  112.09    8.30
   1   6 -11  105.69    8.50
   1   7  11   35.60    3.20
  -1   7 -11   39.90    3.10
   1  -7  11   35.20    3.10
  -1   7  11   35.70    3.40
   1   7 -11   41.30    3.40
  -1   8 -11    1.70    0.40
   1   8  11    0.80    0.30
  -1   8  11    1.00    0.40
   1   8 -11    0.70    0.30
   2   0  11   -0.10    0.20
   2   0 -11    0.10    0.20
  -2   0  11    0.00    0.20
  -2  -1  11  315.67   22.90
  -2   1 -11  306.67   23.00
   2  -1 -11  329.57   23.00
   2  -1  11  304.67   23.20
  -2  -2  11   39.10    2.90
   2  -2 -11   34.90    2.90
   2   2  11   33.60    2.80
  -2   2 -11   39.60    3.00
   2  -2  11   35.10    2.90
   2  -2  11   33.20    2.80
   2   2 -11   40.70    2.90
   2   2 -11   38.40    3.00
  -2  -2 -11   38.40    2.80
  -2   3 -11  170.58   13.90
  -2  -3  11  186.48   13.80
   2   3  11  191.88   13.80
   2   3  11  175.98   13.80
  -2   3 -11  179.88   13.80
   2  -3 -11  186.38   13.80
   2  -3  11  191.48   13.80
   2  -3  11  197.88   13.90
  -2   3  11  183.98   13.80
   2   3 -11  190.38   13.80
   2   3 -11  205.18   14.00
  -2  -4  11   41.50    3.40
   2  -4 -11   38.10    3.40
  -2  -4  11   48.80    3.50
  -2   4 -11   47.50    3.40
  -2   4 -11   43.20    3.60
   2   4  11   38.30    3.40
  -2  -4  11   39.20    3.40
   2  -4  11   42.00    3.50
   2  -4  11   44.00    3.50
   2   4 -11   43.80    3.40
  -2   4  11   43.80    3.50
  -2   4  11   44.50    3.50
  -2  -5  11  127.69   10.10
  -2  -5  11  123.49   10.10
   2   5  11  129.49   10.10
  -2   5 -11  139.69   10.10
  -2   5 -11  129.89   10.40
   2   5  11  148.89   10.30
  -2   5  11  137.09   10.40
   2  -5  11  139.29   10.20
   2   5 -11  150.08   10.50
   2   5 -11  122.99   10.10
  -2   5  11  129.89   10.30
   2  -5  11  139.59   10.40
   2   6  11   21.60    2.10
   2   6  11   19.20    2.00
  -2   6 -11   21.70    2.30
  -2  -6  11   20.10    1.90
  -2   6 -11   24.10    2.00
  -2   6 -11   19.40    2.10
   2   6 -11   20.70    2.00
   2  -6  11   22.00    2.00
   2  -6  11   20.40    2.00
  -2   6  11   20.70    2.00
   2   6 -11   24.70    2.40
  -2   6  11   21.10    2.20
   2   7  11   21.70    2.00
  -2   7 -11   22.70    2.00
   2   7 -11   17.70    1.90
   2  -7  11   20.90    2.00
  -2   7  11   25.90    2.10
  -2   8 -11    2.40    0.60
   2   8  11    2.20    0.50
  -2   8  11    3.60    0.60
   2   8 -11    2.20    0.50
  -3  -1  11   19.20    1.40
  -3   1 -11   17.40    1.40
   3  -1 -11   18.50    1.50
   3   1  11   14.40    1.40
   3   1 -11   14.60    1.60
  -3  -1 -11   16.00    1.30
   3  -1  11   19.30    1.50
   3   2  11  116.09    9.40
  -3  -2  11  134.09    9.40
   3  -2 -11  131.09    9.50
  -3   2 -11  115.19    9.50
  -3   2  11  139.39    9.50
   3   2 -11  137.49    9.40
   3  -2  11  128.39    9.50
   3  -2  11  122.49    9.40
   3   2 -11  123.09    9.50
  -3   2  11  125.59    9.40
  -3  -3  11  123.99   10.30
  -3   3 -11  125.49   10.40
  -3   3 -11  148.29   10.30
   3  -3 -11  134.69   10.40
   3  -3 -11  154.78   10.50
   3   3  11  126.89   10.30
   3  -3  11  139.79   10.50
   3  -3  11  139.09   10.50
   3   3 -11  148.09   10.50
   3   3 -11  147.79   10.40
  -3   3  11  151.18   10.40
   3  -3  11  135.79   10.30
  -3  -4  11   82.09    6.50
  -3   4 -11   90.99    6.50
  -3  -4  11   81.59    6.50
   3   4  11   73.69    6.40
   3   4  11   78.29    6.40
   3  -4 -11   90.89    6.60
  -3   4 -11   84.99    6.70
   3  -4 -11   91.49    6.50
   3  -4  11   75.49    6.30
  -3   4  11   87.69    6.50
   3  -4  11   92.89    6.60
   3   4 -11   91.59    6.50
   3  -4  11   86.39    6.60
  -3   4  11   84.59    6.60
   3   4 -11   92.39    6.70
  -3   4  11   79.59    6.70
  -3   5 -11   39.10    3.40
  -3  -5  11   31.60    3.50
  -3  -5  11   37.30    3.10
   3   5  11   35.30    3.10
  -3   5 -11   35.90    3.10
  -3   5  11   41.30    3.20
  -3   5  11   37.50    3.30
   3  -5  11   39.10    3.20
   3   5 -11   38.50    3.10
   3   5 -11   42.30    3.40
   3  -5  11   36.40    3.20
  -3  -6  11   23.80    2.10
  -3  -6  11   24.20    2.10
  -3   6 -11   24.10    2.20
   3   6  11   21.80    2.20
  -3   6 -11   19.00    2.40
   3   6  11   28.00    2.40
   3  -6  11   23.90    2.30
   3   6 -11   21.60    2.10
   3   6 -11   27.80    2.50
   3  -6  11   25.30    2.30
  -3   6  11   25.00    2.50
  -3   6  11   28.70    2.30
   3   7  11   -0.10    0.30
  -3   7 -11   -0.10    0.30
  -3   7 -11    0.60    0.50
  -3   7  11   -0.10    0.30
   3  -7  11    0.50    0.40
   3   7 -11    0.30    0.30
   3   8  11    3.40    0.60
   3   8 -11    3.60    0.50
  -4   0  11    0.30    0.20
   4   0  11    0.10    0.20
   4   0 -11    0.10    0.20
   4  -1 -11  386.26   26.80
  -4  -1  11  381.56   26.70
   4  -1 -11  360.16   26.80
  -4   1 -11  355.76   26.70
   4   1  11  336.97   26.70
   4   1 -11  369.46   26.80
  -4   1  11  365.16   26.80
   4  -1  11  377.06   26.70
  -4   2 -11  384.56   30.10
  -4  -2  11  417.26   30.00
   4  -2 -11  395.86   29.90
   4  -2 -11  398.66   30.10
   4   2  11  384.46   29.90
   4   2 -11  434.76   30.10
  -4   2  11  409.96   30.00
   4  -2  11  442.06   30.10
  -4   2  11  404.36   30.00
   4   2 -11  441.26   30.20
  -4   3 -11    0.50    0.30
  -4  -3  11    1.10    0.40
   4  -3 -11    1.70    0.50
  -4   3 -11    0.40    0.30
   4  -3 -11    0.70    0.40
   4   3 -11    0.90    0.30
   4  -3  11    1.10    0.40
  -4   3  11    0.30    0.30
   4  -3  11    0.80    0.30
   4   3 -11    0.70    0.30
   4  -4 -11  126.29    9.30
  -4   4 -11  115.09    9.30
  -4   4 -11  130.69    9.20
  -4  -4  11  120.39    9.20
   4   4  11  115.09    9.10
  -4  -4  11  116.99    9.20
   4  -4  11  128.89    9.30
  -4   4  11  105.59    9.20
   4  -4  11  131.99    9.40
  -4   4  11  129.49    9.40
  -4   4  11  125.29    9.40
  -4   4  11  117.19    9.20
   4  -4  11  117.79    9.00
   4   4 -11  132.59    9.40
  -4  -5  11    3.40    0.70
   4   5  11    2.70    0.60
  -4  -5  11    2.60    0.50
  -4   5 -11    2.70    0.70
  -4   5 -11    3.70    0.60
   4   5  11    2.90    0.60
  -4   5 -11    1.40    0.60
   4  -5  11    3.40    0.70
   4   5 -11    3.30    0.60
  -4   5  11    2.20    0.80
   4  -5  11    3.40    0.80
  -4   5  11    2.90    0.80
   4  -5  11    3.50    0.80
  -4   5  11    3.00    0.70
   4   5 -11    3.00    0.70
  -4   6 -11    2.40    0.50
   4   6  11    2.40    0.70
  -4  -6  11    2.20    0.50
  -4   6 -11    2.00    0.60
  -4   6 -11    2.00    0.90
  -4  -6  11    2.00    0.40
   4   6  11    2.50    0.60
  -4   6  11    2.10    0.70
   4   6 -11    1.70    0.50
   4  -6  11    1.90    0.60
   4   6 -11    3.00    0.80
  -4   6  11    2.90    0.70
   4   7  11   27.80    2.40
  -4   7 -11   22.70    2.30
  -4   7 -11   29.80    2.30
   4   7 -11   25.80    2.30
   4  -7  11   26.50    2.40
   4   8  11    9.90    1.00
   4  -8  11    8.30    0.90
   4   8 -11    8.20    0.90
  -5  -1  11   61.89    4.80
   5   1  11   62.49    4.90
   5  -1 -11   60.29    4.90
   5  -1 -11   65.09    5.00
   5   1 -11   66.59    5.00
   5   1 -11   66.89    4.90
   5  -1  11   68.39    4.90
   5  -2 -11  301.47   22.20
   5   2  11  322.77   22.20
   5  -2 -11  299.77   22.30
  -5   2  11  316.67   22.30
   5   2 -11  310.47   22.40
  -5   2  11  283.17   22.30
   5  -2  11  293.77   22.20
   5   2 -11  303.57   22.20
   5  -3 -11  431.86   30.90
  -5  -3  11  427.36   30.70
  -5  -3  11  432.86   30.80
  -5   3 -11  395.26   30.90
   5   3  11  433.16   30.60
   5  -3 -11  380.96   30.60
   5  -3 -11  386.66   30.80
  -5   3  11  410.86   30.90
  -5   3  11  438.96   30.80
   5  -3  11  375.36   30.80
   5  -3  11  447.16   30.70
   5   3 -11  448.36   30.70
   5   3 -11  436.36   30.90
  -5   3  11  441.56   30.80
   5  -4 -11    2.80    0.80
   5   4  11    2.10    0.40
  -5  -4  11    1.30    0.50
  -5   4 -11    1.70    0.50
   5   4  11    1.40    0.50
  -5   4 -11    2.90    0.50
  -5  -4  11    2.40    0.50
   5  -4 -11    1.70    0.50
  -5   4  11    2.20    0.60
  -5   4  11    2.60    0.70
  -5   4  11    2.90    0.60
   5  -4  11    2.00    0.40
  -5   4  11    2.90    0.70
   5  -4  11    2.70    0.70
   5   4 -11    2.20    0.50
   5  -4  11    2.50    0.60
   5  -4  11    1.50    0.50
   5   4 -11    2.90    0.70
  -5  -5  11   97.59    7.40
  -5  -5  11   89.09    7.30
  -5   5 -11   98.89    7.60
  -5   5 -11   92.89    7.40
   5   5  11   93.99    7.40
  -5   5  11   98.29    7.80
  -5   5  11  109.99    8.20
   5  -5  11  100.59    7.60
  -5   5  11   89.89    7.60
   5  -5  11  107.39    7.60
  -5   6 -11   18.00    1.60
   5   6  11   18.80    1.70
  -5   6 -11   18.30    1.80
  -5  -6  11   15.30    1.60
   5  -6  11   20.00    1.80
   5   6 -11   20.20    2.10
  -5   6  11   18.40    1.70
  -5   6  11   15.60    1.80
   5   6 -11   16.00    1.70
   5   7  11    0.60    0.40
  -5   7 -11    0.40    0.40
   5  -7  11    0.30    0.30
   5   7 -11    0.40    0.30
  -5   7  11    0.50    0.30
   5   8  11    0.40    0.20
   5  -8  11   -0.20    0.30
   5   8 -11    0.00    0.20
   6   0 -11    0.40    0.20
   6   0  11    0.20    0.20
   6   0 -11    0.30    0.30
   6  -1 -11   33.10    2.80
   6   1  11   38.90    2.90
  -6  -1  11   35.30    2.80
   6  -1 -11   34.60    2.90
   6  -1 -11   41.00    3.00
   6   1 -11   36.00    2.80
   6  -1  11   36.60    2.80
   6   1 -11   37.40    3.00
  -6   1  11   33.70    2.90
   6  -1  11   36.30    2.90
   6   2  11   99.49    8.30
   6  -2 -11  113.59    8.50
   6  -2 -11  118.59    8.40
   6  -2  11  118.79    8.40
   6  -2  11  118.79    8.50
   6   2 -11  117.09    8.50
  -6   2  11  100.49    8.60
  -6  -3  11  173.38   12.70
   6   3  11  154.98   12.60
   6  -3 -11  177.98   12.70
   6  -3  11  181.08   12.70
   6   3 -11  163.88   12.70
  -6   3  11  169.88   12.80
   6  -3  11  180.18   12.90
   6   3 -11  188.88   12.90
  -6   3  11  158.88   12.90
  -6   3  11  165.68   12.70
  -6   3  11  175.48   13.00
  -6  -4  11  112.89    8.00
  -6  -4  11  115.99    7.90
   6  -4 -11   96.59    8.10
   6  -4 -11   93.59    8.00
  -6   4  11   96.49    8.10
   6  -4  11   98.79    8.10
  -6   4  11  109.19    8.20
  -6   4  11  117.39    8.00
  -6   4  11  102.79    8.10
   6  -4  11  111.39    8.10
   6   4 -11   98.19    7.90
   6  -4  11  110.59    7.80
   6  -4  11   99.59    8.10
   6  -5 -11   14.90    1.90
  -6  -5  11   14.50    1.40
  -6   5 -11   16.40    1.60
   6   5  11   14.80    1.40
  -6  -5  11   16.10    1.30
   6   5  11   14.80    1.70
  -6   5  11   13.30    1.60
  -6   5  11   11.80    1.40
   6  -5  11   12.50    1.60
   6   5 -11   13.10    1.40
   6  -5  11   14.00    1.50
   6   5 -11   16.20    1.70
   6  -5  11   15.70    1.60
  -6  -6  11   19.80    1.80
  -6   6 -11   19.20    1.90
   6   6  11   20.10    1.80
  -6   6  11   20.80    1.80
   6   6 -11   18.30    1.80
   6  -6  11   21.00    2.00
   6   6 -11   23.20    2.20
  -6   6  11   16.30    1.90
  -6   7 -11   10.50    1.20
   6   7  11   14.50    1.40
   6  -7  11   14.20    1.30
  -6   7  11   11.30    1.20
   6   7 -11   11.20    1.20
   6   8 -11    7.90    0.80
   7   0 -11    0.40    0.20
   7   0 -11    0.10    0.30
   7   0  11    0.00    0.30
   7   0 -11    0.10    0.30
  -7   0  11    0.80    0.30
   7  -1 -11   83.09    5.70
   7  -1 -11   78.19    5.90
   7  -1 -11   69.59    5.80
   7   1  11   74.39    5.70
   7   1 -11   82.19    5.90
   7  -1  11   77.69    5.70
   7  -1  11   68.29    5.80
  -7   1  11   68.19    5.70
  -7   1  11   71.99    5.80
   7   1 -11   81.39    5.70
   7  -2 -11   62.99    4.60
  -7  -2  11   60.29    4.50
  -7  -2  11   53.19    4.50
   7   2  11   52.39    4.30
   7   2 -11   62.39    4.60
   7  -2  11   63.19    4.60
   7  -2  11   53.59    4.80
  -7   2  11   62.79    4.60
  -7   2  11   57.79    4.60
   7   2 -11   51.39    4.40
  -7  -3  11   35.70    2.80
  -7  -3  11   37.20    2.90
   7  -3 -11   35.00    3.00
   7   3  11   33.70    2.70
   7  -3 -11   38.40    2.80
   7   3 -11   30.50    2.80
   7  -3  11   34.10    3.00
   7  -3  11   38.70    3.10
  -7   3  11   31.80    3.10
   7   3 -11   37.70    3.10
  -7   3  11   38.30    3.10
  -7   3  11   33.90    2.80
  -7  -3 -11   34.00    2.80
   7  -3  11   38.20    2.80
   7  -4 -11   38.00    3.50
  -7  -4  11   46.30    3.40
  -7   4 -11   46.60    3.50
   7  -4 -11   38.20    3.50
   7  -4 -11   39.20    3.20
  -7  -4  11   42.60    3.20
  -7   4  11   41.50    3.30
   7  -4  11   37.90    3.50
   7  -4  11   37.70    3.50
   7  -4  11   43.70    3.30
   7  -4  11   45.50    3.60
  -7   4  11   45.10    3.60
  -7   4  11   39.90    3.60
   7   4 -11   38.40    3.30
  -7  -5  11    0.00    0.30
  -7  -5  11    0.30    0.20
   7  -5 -11   -0.60    0.50
   7   5  11   -0.40    0.40
   7   5  11    0.20    0.20
   7  -5  11    0.30    0.50
   7   5 -11   -0.10    0.30
  -7   5  11   -0.30    0.40
   7  -5  11    0.20    0.40
  -7   5  11   -0.20    0.30
   7   5 -11    0.20    0.30
  -7   5  11    2.80    1.00
   7  -5  11    0.30    0.30
   7   6  11   39.00    3.30
  -7  -6  11   42.40    3.30
  -7   6 -11   39.00    3.40
  -7   6  11   39.20    3.50
  -7   6  11   39.60    3.20
   7  -6  11   41.60    3.40
   7   7  11    0.70    0.40
  -7   7 -11    0.00    0.20
  -7   7  11    1.20    0.50
   7  -7  11   -0.30    0.30
   7   7 -11    0.20    0.20
   8   0 -11    0.50    0.30
   8   0  11    0.10    0.20
  -8   0  11    0.50    0.30
   8   0  11    0.50    0.30
   8   0 -11    0.50    0.30
  -8   0  11    0.80    0.30
   8   1  11    0.60    0.30
   8  -1 -11    1.00    0.40
   8  -1 -11    0.60    0.30
  -8  -1  11    0.30    0.30
  -8  -1  11    0.50    0.30
   8   1 -11    0.50    0.30
   8  -1  11    1.30    0.30
   8   1 -11    0.30    0.30
  -8   1  11    0.60    0.30
   8  -1  11    0.50    0.30
  -8   1  11   -0.10    0.30
  -8  -2  11   79.89    6.10
   8  -2 -11   88.49    6.10
  -8  -2  11   82.29    6.20
   8  -2 -11   69.69    6.20
   8   2  11   76.69    6.00
  -8  -2 -11   82.29    6.10
   8  -2  11   80.99    6.30
  -8   2  11   76.19    6.20
   8  -2  11   82.49    6.30
   8   2 -11   81.89    6.30
  -8   2  11   87.09    6.30
   8  -2  11   84.49    6.10
  -8  -3  11  115.39    9.10
   8  -3 -11  115.19    9.20
   8  -3 -11  122.59    9.00
  -8  -3  11  117.49    9.00
   8  -3  11  120.79    9.10
  -8  -3 -11  117.19    9.00
   8   3 -11  122.69    9.30
   8  -3  11  122.49    9.30
  -8   3  11  128.49    9.30
   8  -3  11  123.79    9.40
   8  -3  11  128.39    9.40
   8   3 -11  121.09    9.10
  -8  -4  11   29.20    2.40
   8  -4 -11   30.60    2.80
  -8   4 -11   30.20    2.70
   8  -4 -11   30.90    2.50
   8   4  11   32.40    2.40
  -8  -4  11   30.90    2.60
   8  -4  11   30.70    2.80
   8  -4  11   33.50    2.90
  -8   4  11   35.40    2.90
   8   4 -11   28.80    2.60
  -8  -5  11    3.30    0.70
  -8   5 -11    3.20    0.70
   8  -5 -11    4.80    1.00
   8  -5  11    2.80    0.80
   8   5 -11    3.80    0.70
  -8   5  11    2.60    0.70
   8  -5  11    3.00    0.50
   8  -5  11    4.20    0.90
   8   5 -11    5.00    0.90
  -8   6 -11    0.10    0.30
  -8  -6  11    0.00    0.20
   8   6  11    0.60    0.40
   8  -6  11    0.30    0.40
   8   6 -11    0.30    0.30
  -8   6  11   -0.20    0.40
  -8   7 -11    2.20    0.40
  -8   7  11    0.90    0.40
   8   7 -11    1.80    0.40
   8  -7  11    4.10    1.00
   9   0 -11   -0.20    0.20
   9   0  11   -0.10    0.20
  -9   0  11    0.30    0.30
   9   0 -11    0.10    0.30
  -9   0  11    0.00    0.30
  -9   0 -11    0.40    0.20
   9   0  11    0.00    0.20
   9   0 -11    0.00    0.20
   9  -1 -11  143.99    9.90
   9  -1 -11  130.79    9.70
  -9  -1  11  127.59    9.80
   9   1  11  121.09    9.70
  -9  -1  11  139.69    9.80
   9   1  11  115.19    9.70
   9  -1  11  132.89    9.80
  -9   1  11  129.79    9.70
   9   1 -11  139.99   10.00
   9   1 -11  128.69    9.70
  -9  -1 -11  132.89    9.80
  -9   1  11  128.89    9.90
   9  -2 -11   99.09    7.30
   9  -2 -11   98.79    7.50
  -9  -2  11   93.09    7.30
  -9   2 -11  103.99    7.40
   9   2  11   94.29    7.20
  -9  -2  11   94.59    7.40
   9   2 -11   97.29    7.50
   9  -2  11   95.99    7.50
   9  -2  11   98.29    7.30
  -9  -2 -11   96.19    7.30
  -9   2  11  100.49    7.50
   9  -3 -11   24.50    2.00
  -9  -3  11   24.40    2.10
   9  -3 -11   23.50    2.20
  -9   3 -11   23.90    2.10
  -9  -3  11   21.80    1.90
   9  -3  11   24.20    2.00
   9   3 -11   22.50    2.00
  -9  -3 -11   24.30    2.00
  -9   3  11   24.90    2.20
   9  -3  11   22.50    2.20
   9  -3  11   25.70    2.30
   9  -4 -11    1.90    0.40
  -9  -4  11    2.20    0.50
  -9   4 -11    1.70    0.50
   9  -4 -11    1.70    0.60
   9  -4  11    1.00    0.30
  -9   4  11    2.70    0.70
   9   4 -11    1.10    0.40
  -9  -4 -11    1.60    0.40
   9  -4  11    1.10    0.60
   9  -4  11    1.20    0.60
   9   4 -11    1.90    0.60
  -9  -5  11    2.20    0.50
  -9   5 -11    2.10    0.60
   9  -5 -11    0.80    0.50
  -9   5  11    2.20    0.60
   9   5 -11    2.00    0.70
   9   5 -11    2.70    0.50
   9  -5  11    2.50    0.70
   9  -5  11    1.80    0.40
   9  -5  11    1.30    0.50
  -9   6 -11   11.30    1.20
  -9  -6  11   11.90    1.10
   9   6 -11   12.80    1.20
   9  -6  11   10.10    1.20
  -9   6  11    8.60    1.20
  -9   7  11    1.50    0.40
   9  -7  11    1.70    0.40
 -10   0  11    0.70    0.30
  10   0 -11   -0.10    0.20
 -10   0 -11   -0.10    0.20
 -10   0  11    0.40    0.30
  10   0  11    0.70    0.40
  10   0  11    0.30    0.20
  10   0 -11   -0.20    0.20
  10   0 -11   -0.30    0.30
  10   1  11   18.30    1.80
 -10  -1  11   21.60    1.90
  10   1  11   23.30    1.90
 -10   1 -11   21.50    1.80
  10  -1 -11   23.50    1.90
 -10  -1  11   22.80    1.90
  10  -1  11   24.60    2.10
  10   1 -11   20.20    1.80
  10   1 -11   21.30    2.00
 -10   1  11   19.60    1.80
 -10  -1 -11   23.20    1.90
 -10   1  11   22.00    2.00
  10  -1  11   19.20    2.00
 -10  -2  11   25.20    2.10
 -10   2 -11   27.10    2.10
  10  -2 -11   28.60    2.10
  10  -2 -11   21.20    2.20
 -10  -2  11   24.70    2.00
  10  -2  11   23.30    2.20
  10   2 -11   22.80    2.20
 -10  -2 -11   21.60    2.30
  10   2 -11   22.50    2.00
  10  -2  11   28.00    2.40
  10  -2  11   22.20    2.10
  10  -3 -11   32.90    3.00
 -10   3 -11   34.20    2.80
  10  -3 -11   33.00    2.70
 -10  -3  11   32.80    2.80
  10   3 -11   38.40    3.00
  10   3 -11   28.60    2.80
 -10   3  11   29.70    2.90
  10  -3  11   38.50    3.10
 -10  -3 -11   32.50    2.70
  10   3 -11   33.40    2.70
  10  -3  11   32.90    2.70
  10  -4 -11   28.30    2.50
  10  -4 -11   25.00    2.10
 -10   4 -11   25.70    2.30
 -10  -4  11   25.50    2.30
 -10   4  11   25.70    2.40
  10   4 -11   27.00    2.20
  10  -4  11   26.40    2.20
  10  -4  11   29.90    2.60
  10  -4  11   21.70    2.30
 -10  -4 -11   25.00    2.10
 -10  -5  11   16.70    1.60
 -10   5 -11   17.60    1.70
 -10   5  11   16.20    1.70
  10  -5  11   15.70    2.00
  10  -5  11   16.80    1.40
  10   5 -11   18.10    1.60
 -10   6 -11    2.50    0.60
 -10  -6  11    2.90    0.50
  10  -6  11    2.70    0.60
 -10   7 -11    5.50    0.60
 -10   7  11    3.90    0.60
  11   0  11    0.20    0.30
 -11   0 -11    0.10    0.30
  11   0 -11    0.10    0.20
 -11   0  11    0.30    0.30
  11   0  11    0.20    0.40
  11   0 -11    0.10    0.30
 -11   0  11   -0.20    0.20
  11   0 -11   -0.10    0.30
  11   0  11    0.50    0.30
 -11   1 -11   54.79    4.20
 -11  -1  11   57.49    4.20
  11   1  11   49.50    4.20
 -11  -1  11   60.49    4.30
  11   1  11   53.69    4.20
  11   1 -11   59.69    4.50
 -11   1  11   56.59    4.40
  11   1 -11   54.79    4.40
  11  -1  11   47.00    4.40
  11   1 -11   46.10    4.20
 -11  -1 -11   56.99    4.30
 -11  -2  11   83.09    6.10
 -11   2 -11   75.89    6.00
 -11  -2  11   76.29    5.90
 -11  -2 -11   81.89    6.10
  11   2 -11   72.59    6.00
 -11   2  11   86.79    6.30
  11  -2  11   82.49    6.50
  11   2 -11   76.29    6.40
 -11   3 -11   18.20    1.80
 -11  -3  11   19.20    1.80
  11  -3 -11   19.30    1.70
  11  -3 -11   18.50    2.00
 -11  -3 -11   18.40    1.70
  11   3 -11   16.40    1.70
  11  -3  11   15.60    1.80
  11  -3  11   20.20    1.70
  11  -3  11   22.20    2.10
  11   3 -11   18.40    1.80
  11   3 -11   22.50    2.00
 -11   3  11   21.90    1.90
  11  -4 -11    0.40    0.40
  11  -4 -11    0.60    0.30
 -11  -4  11    0.10    0.30
 -11   4 -11    0.40    0.40
 -11  -4 -11    0.50    0.30
  11  -4  11    0.50    0.30
  11   4 -11    0.30    0.30
  11  -4  11    0.00    0.30
  11   4 -11    0.10    0.40
 -11   4  11    0.70    0.40
  11  -4  11    0.70    0.50
 -11  -5  11   13.30    1.20
 -11   5 -11   11.80    1.30
 -11   5 -11    9.90    1.20
  11   5 -11   12.80    1.20
  11  -5  11   13.80    1.40
  11  -5  11   13.00    1.10
 -11   5  11   14.10    1.40
 -11   6 -11    1.20    0.40
 -11  -6  11    1.30    0.30
 -11   6  11    0.60    0.30
  11   6 -11    1.00    0.40
 -12   0 -11   -0.10    0.30
 -12   0  11   -0.10    0.20
  12   0  11    0.00    0.40
  12   0 -11    0.00    0.20
  12   0 -11    0.30    0.40
 -12   0  11    0.00    0.20
  12   0  11    0.00    0.20
  12   0  11    0.10    0.40
 -12   1 -11    1.20    0.30
 -12   1 -11    1.40    0.50
 -12  -1  11    1.10    0.30
  12  -1 -11    2.00    0.60
  12  -1 -11    0.90    0.40
  12   1  11    1.10    0.40
  12   1  11    1.60    0.50
 -12  -1  11    1.60    0.50
  12   1 -11    0.50    0.40
 -12  -1 -11    0.90    0.40
  12   1 -11    1.50    0.60
  12  -1  11    1.00    0.50
 -12   1  11    1.60    0.50
 -12   1  11    1.30    0.40
  12   1 -11    1.20    0.40
  12  -1  11    1.90    0.50
  12  -1  11    0.70    0.40
 -12   2 -11   12.90    1.20
  12  -2 -11   11.70    1.20
  12  -2 -11   12.10    1.50
 -12   2 -11   12.90    1.30
 -12  -2  11   13.60    1.30
 -12   2  11   12.00    1.40
  12  -2  11   11.30    1.50
  12   2 -11   12.20    1.20
  12   2 -11   12.90    1.40
 -12  -2 -11   12.70    1.20
  12  -2  11   10.70    1.30
  12  -2  11   10.80    1.20
  12   2 -11   14.40    1.50
 -12   3 -11   -0.10    0.30
  12  -3 -11    0.00    0.30
 -12   3 -11    0.20    0.30
 -12  -3  11    0.20    0.30
  12   3 -11   -0.20    0.30
  12   3 -11    0.00    0.70
  12  -3  11    0.00    0.40
 -12   3  11    0.10    0.30
  12  -3  11   -0.40    0.70
  12  -3  11    0.60    0.30
 -12  -3 -11   -0.10    0.20
  12  -4 -11    0.20    0.20
 -12   4 -11    0.20    0.30
 -12  -4  11    0.20    0.30
 -12   4 -11    0.10    0.30
  12   4 -11    0.60    0.30
 -12   4  11   -0.10    0.30
  12  -4  11    0.40    0.40
  12  -4  11   -0.10    0.20
 -12  -4 -11    0.20    0.20
 -12  -5  11   22.80    2.00
 -12   5 -11   23.90    1.90
  12   5 -11   21.70    1.90
  12  -5  11   19.70    2.00
  12  -5  11   22.40    1.80
 -12  -6  11    0.60    0.30
 -12   6 -11    0.50    0.20
  12  -6  11    0.30    0.30
 -12   6  11    0.90    0.30
 -13   0 -11   -0.30    0.30
  13   0 -11   -0.30    0.40
  13   0  11    0.60    0.50
 -13   0  11    0.30    0.30
  13   0  11    0.10    0.30
 -13   0  11    0.00    0.20
  13   0 -11    0.10    0.30
  13   0  11    0.20    0.40
 -13   1 -11   38.60    3.10
  13  -1 -11   37.90    3.10
  13  -1 -11   39.10    3.40
  13   1  11   39.00    3.10
 -13  -1  11   33.80    3.10
 -13  -1 -11   40.60    3.10
 -13   1  11   38.50    3.10
  13  -1  11   39.80    3.30
  13  -1  11   37.90    3.30
  13   1 -11   35.40    3.10
  13  -1  11   36.70    3.10
 -13   2 -11   46.80    3.70
  13  -2  11   47.40    4.00
 -13  -2 -11   53.99    3.80
  13  -2  11   43.20    3.70
  13  -2  11   46.80    3.90
 -13   2  11   48.40    3.90
  13   2 -11   47.40    4.10
  13   2 -11   46.20    3.80
 -13   3 -11   13.70    1.30
 -13   3 -11   10.90    1.30
  13  -3 -11   11.50    1.60
 -13  -3  11   15.00    1.40
  13  -3  11   16.90    1.40
 -13  -3 -11   15.10    1.30
  13  -3  11   13.20    1.40
 -13   3  11   13.30    1.40
  13   3 -11   13.40    1.30
  13  -4 -11   30.90    2.50
 -13  -4  11   33.60    2.60
 -13   4 -11   33.20    2.60
  13  -4  11   33.60    2.50
  13  -4  11   30.20    2.70
 -13  -4 -11   31.40    2.50
 -13   4  11   25.80    2.70
  13   4 -11   31.00    2.60
 -13   5 -11    2.00    0.40
 -13  -5  11    1.50    0.40
  13   5 -11    2.50    0.50
 -13   5  11    0.70    0.30
  13  -5  11    1.00    0.40
 -14   0  11    0.30    0.20
  14   0 -11   -0.20    0.20
 -14   0 -11   -0.10    0.30
  14   0  11    0.10    0.30
  14  -1 -11   10.50    1.10
 -14  -1  11    8.80    1.00
  14   1  11   10.20    1.00
 -14   1 -11    8.40    1.00
 -14  -1 -11   10.30    1.00
  14  -1  11    8.00    1.00
  14   1 -11   11.40    1.10
  14  -1  11    7.90    1.10
 -14   1  11    9.70    1.00
 -14   2 -11    2.40    0.50
 -14   2 -11    2.90    0.40
 -14  -2  11    2.60    0.50
  14  -2 -11    2.90    0.50
 -14   2  11    2.20    0.50
  14  -2  11    2.20    0.60
 -14  -2 -11    3.20    0.60
  14   2 -11    2.60    0.50
  14  -2  11    2.40    0.50
  14  -3 -11   27.30    2.10
 -14  -3  11   21.80    2.10
 -14   3 -11   25.90    2.00
 -14   3 -11   22.10    2.10
 -14   3  11   25.50    2.20
  14   3 -11   23.50    2.10
 -14  -3 -11   25.80    2.00
 -14  -4  11    5.60    0.70
 -14   4 -11    5.30    0.60
 -14   4 -11    6.60    0.70
  14   4 -11    6.40    0.70
 -14   4  11    6.90    0.80
 -14  -4 -11    6.00    0.60
 -14   5 -11    5.20    0.50
 -14  -5  11    4.00    0.50
 -14   5  11    3.50    0.50
 -15   0  11    0.30    0.20
 -15   0 -11    0.10    0.30
  15   0  11    0.10    0.20
  15   0 -11   -0.10    0.20
 -15  -1  11   10.00    1.10
  15  -1 -11   10.40    1.10
  15   1  11   11.00    1.10
 -15   1 -11    9.50    1.10
  15   1 -11   12.60    1.10
  15  -1  11   10.20    1.10
 -15   1  11   11.70    1.00
 -15  -1 -11   13.20    1.10
 -15   2 -11    0.30    0.30
 -15  -2  11    1.10    0.30
  15  -2 -11    1.40    0.40
  15  -2  11    0.60    0.30
 -15   2  11    0.70    0.30
  15   2 -11    1.40    0.40
 -15  -2 -11    1.00    0.30
 -15   3 -11   25.90    2.20
 -15  -3  11   22.40    2.20
  15  -3  11   31.10    2.30
 -15   3  11   28.80    2.30
  15   3 -11   27.40    2.30
 -15  -3 -11   30.20    2.20
 -15   4 -11    0.10    0.10
 -15  -4  11   -0.10    0.20
 -15   4 -11   -0.20    0.20
 -15   4  11    0.20    0.20
  15  -4  11    0.10    0.20
 -15  -4 -11    0.00    0.20
 -16   0  11    0.30    0.20
  16   0 -11   -0.10    0.20
 -16   0 -11   -0.30    0.30
 -16  -1  11    3.10    0.50
  16  -1 -11    4.50    0.60
  16   1  11    5.30    0.60
 -16   1 -11    3.10    0.50
  16  -1  11    4.40    0.60
  16   1 -11    4.60    0.60
 -16  -1 -11    5.40    0.60
 -16  -2  11    0.10    0.20
  16  -2 -11    0.30    0.40
 -16   2 -11    0.10    0.20
 -16  -2 -11    0.20    0.20
  16   2 -11    0.00    0.20
 -16   3 -11   11.30    1.00
 -16   3  11   14.20    1.10
  16   3 -11   10.80    1.30
  17   0  11    0.20    0.20
  17   0 -11    0.00    0.20
 -17   0  11    0.00    0.20
 -17   0 -11    0.00    0.20
  17  -1 -11    7.40    0.70
 -17   1 -11    5.50    0.60
  17   1 -11    6.70    0.70
 -17  -1 -11    6.80    0.70
  17  -1  11    7.10    0.70
 -17  -2  11   -0.10    0.10
 -17   2 -11    0.30    0.20
  17  -2 -11    0.70    0.30
 -17  -2 -11    0.10    0.10
  17  -2  11    0.50    0.20
   0   0  12 6531.45  556.34
   0   0 -12 8003.30  536.65
   0   1 -12    1.50    0.30
   0   2  12  713.33   50.39
   0  -2 -12  682.43   50.39
   0  -2  12  682.43   50.39
   0  -3  12    0.00    0.20
   0   3 -12    0.10    0.20
   0  -3  12    0.10    0.30
   0   3 -12    0.10    0.20
   0  -3 -12    0.40    0.20
   0   3  12    0.30    0.20
   0   3  12   -0.10    0.20
   0   4 -12    8.50    1.00
   0   4  12    7.50    1.00
   0  -4  12   10.70    1.10
   0  -4  12    9.50    1.00
   0   4 -12    8.80    1.10
   0   4  12   11.00    1.10
   0  -4  12    8.90    1.00
   0   5  12   -0.20    0.30
   0   5  12    0.20    0.40
   0   5 -12    0.00    0.30
   0  -5  12    0.40    0.40
   0   5 -12    0.00    0.40
   0  -5  12    0.10    0.30
   0   5  12    0.70    0.40
   0   6 -12    8.70    1.40
   0  -6  12   10.20    1.20
   0   6  12    9.00    1.20
   0   6  12   10.40    1.40
   0  -6  12   10.00    1.10
   0   7 -12    0.20    0.30
   0   7  12   -0.10    0.30
   0  -7  12   -0.40    0.60
   0   8  12   25.20    2.30
   0   8 -12   30.60    2.30
  -1   0  12  628.14   43.80
   1   0 -12  581.34   43.80
  -1   0 -12  596.54   43.80
   1  -1 -12   65.09    5.10
  -1   1 -12   62.79    5.10
  -1  -1  12   74.49    5.20
   1  -1  12   67.89    5.30
  -1   1  12   66.09    5.10
   1   1 -12   71.89    5.20
  -1  -2  12   75.09    5.50
  -1   2 -12   67.19    5.40
  -1   2 -12   80.89    5.60
   1  -2 -12   72.39    5.50
  -1   2  12   68.49    5.50
   1   2 -12   72.99    5.60
   1  -2  12   73.39    5.50
  -1   2  12   69.89    5.40
  -1  -2 -12   71.09    5.40
   1   3  12    1.50    0.40
  -1   3 -12    2.30    0.40
   1   3  12    1.70    0.40
  -1  -3  12    1.50    0.40
   1  -3 -12    1.10    0.30
   1  -3  12    1.40    0.40
  -1   3  12    1.30    0.40
  -1   3  12    1.90    0.40
   1   3 -12    1.80    0.50
   1  -3  12    2.20    0.50
   1   3 -12    1.50    0.40
  -1  -3 -12    1.80    0.30
  -1  -4  12   84.19    6.40
  -1  -4  12   81.59    6.40
  -1  -4  12   80.39    6.40
  -1   4 -12   80.59    6.40
   1   4  12   84.69    6.40
  -1   4 -12   80.99    6.60
   1  -4  12   86.69    6.50
   1  -4  12   88.99    6.50
  -1   4  12   81.89    6.40
   1   4 -12   87.29    6.40
   1  -4  12   83.69    6.40
  -1  -5  12   60.09    5.00
  -1   5 -12   55.89    5.10
   1   5  12   62.69    5.10
  -1  -5  12   65.59    5.00
  -1  -5  12   59.49    4.90
   1   5  12   61.49    5.00
   1   5  12   71.79    5.10
   1   5 -12   60.79    5.20
  -1   5  12   61.59    5.00
  -1   5  12   65.89    5.20
  -1   5  12   57.59    5.00
   1   5 -12   71.19    5.00
   1  -5  12   61.39    5.00
   1  -5  12   62.49    5.00
  -1  -6  12   18.00    1.80
  -1  -6  12   21.50    1.90
   1   6  12   22.40    2.10
  -1   6 -12   17.90    2.10
   1   6  12   16.80    1.90
  -1   6 -12   21.30    1.90
  -1   6  12   20.50    2.10
  -1   6  12   20.20    1.90
   1   6 -12   20.30    1.90
   1  -6  12   18.40    1.80
   1  -6  12   18.70    1.90
   1   6 -12   18.60    2.10
   1   7  12   19.50    2.00
  -1   7 -12   22.90    2.00
   1  -7  12   21.10    1.90
  -1   7  12   22.50    2.10
   1   7 -12   22.40    2.00
  -1   8 -12    1.40    0.40
  -1   8  12    1.90    0.50
   1   8 -12    2.20    0.40
  -2   0 -12 1119.49   81.39
   2  -1 -12  266.67   19.70
  -2  -1  12  288.47   19.70
   2   1  12  249.28   19.60
  -2   1 -12  251.37   19.70
   2   1 -12  273.37   19.70
  -2   1  12  283.77   19.70
  -2   2 -12  473.35   35.90
  -2  -2  12  463.45   35.80
   2   2 -12  488.85   35.90
   2   2 -12  493.95   35.90
   2  -2  12  518.35   35.70
  -2  -2 -12  507.05   35.70
  -2  -3  12    0.10    0.20
   2   3  12    0.50    0.20
  -2   3 -12    0.70    0.30
   2  -3 -12    0.60    0.30
   2   3  12    0.10    0.30
  -2   3 -12    0.30    0.30
   2   3 -12    0.30    0.30
   2  -3  12    0.30    0.20
  -2   3  12    0.30    0.30
   2  -3  12    0.30    0.30
   2   3 -12    0.60    0.30
  -2   3  12    0.70    0.30
   2  -3  12    0.40    0.30
  -2  -4  12    0.60    0.40
  -2   4 -12    0.40    0.30
  -2   4 -12    0.50    0.40
   2  -4 -12    0.80    0.30
  -2   4  12    0.40    0.40
   2   4 -12    0.20    0.40
  -2   4  12    0.70    0.30
   2  -4  12    0.50    0.40
   2  -4  12   -0.20    0.40
   2   4 -12    0.40    0.30
   2  -4  12    0.00    0.30
  -2  -5  12  276.67   19.50
  -2   5 -12  277.37   19.50
  -2  -5  12  236.98   19.60
   2   5  12  233.38   19.50
   2   5  12  233.88   19.40
   2   5 -12  277.47   19.80
   2  -5  12  297.87   19.60
   2  -5  12  255.47   19.50
  -2   5  12  281.17   19.60
   2  -5  12  275.07   19.50
   2   5 -12  239.98   19.40
  -2   5  12  276.87   19.70
  -2   6 -12   75.69    6.40
  -2  -6  12   83.19    6.30
   2   6  12   72.49    6.30
  -2   6 -12   92.19    6.40
  -2   6 -12   79.09    6.70
   2   6 -12   82.09    6.30
   2  -6  12   85.29    6.40
   2   6 -12   77.49    6.60
   2  -6  12   79.49    6.40
  -2   6  12   81.89    6.60
  -2   6  12   83.49    6.40
  -2   7 -12    3.40    0.60
   2   7  12    3.90    0.70
  -2   7  12    3.40    0.70
   2  -7  12    3.90    0.70
   2   7 -12    3.00    0.70
   2   8  12   10.40    1.10
  -2   8  12   10.00    1.00
   2   8 -12    9.70    1.00
   3   0  12    2.90    0.40
  -3   0  12    2.30    0.40
  -3  -1  12  274.77   20.00
   3   1  12  254.57   20.00
  -3   1 -12  271.47   20.10
   3  -1 -12  282.97   20.10
   3  -1 -12  280.37   20.10
   3   1 -12  278.97   20.10
  -3  -1 -12  274.27   20.00
   3  -1  12  250.97   20.00
   3  -1  12  295.57   20.10
  -3  -2  12  339.47   23.40
   3  -2 -12  286.37   23.50
  -3   2 -12  316.67   23.50
   3   2 -12  332.77   23.40
  -3   2  12  330.77   23.50
   3  -2  12  337.57   23.50
   3  -2  12  326.67   23.40
   3   2 -12  292.77   23.50
   3   3  12  489.75   37.10
  -3   3 -12  469.05   37.30
  -3   3 -12  516.05   37.20
   3  -3 -12  568.14   37.30
  -3   3  12  508.75   37.20
   3  -3  12  497.55   37.30
  -3   3  12  466.95   37.20
   3  -3  12  539.15   37.10
   3  -3  12  532.35   37.30
  -3   4 -12   88.99    6.80
  -3  -4  12   92.39    6.80
  -3  -4  12   88.59    6.80
  -3   4 -12   87.09    7.00
   3   4  12   76.79    6.80
  -3   4  12   99.19    6.90
   3  -4  12   82.29    6.80
   3  -4  12   93.89    6.90
  -3   4  12   90.09    6.80
   3  -4  12   88.09    7.00
   3   4 -12   84.79    7.00
   3   4 -12   96.99    6.80
  -3   5 -12    8.00    1.00
  -3  -5  12    7.60    0.90
  -3   5 -12    6.40    1.30
   3   5  12    7.40    0.90
  -3  -5  12    9.30    1.00
  -3   5  12    7.70    1.10
   3  -5  12    6.20    1.00
   3  -5  12    8.00    1.00
   3   5 -12    6.50    0.90
   3   5 -12    9.80    1.30
   3  -5  12    9.10    1.30
  -3   5  12    9.70    1.20
  -3   5  12    8.50    1.00
   3   6  12   21.00    2.00
  -3  -6  12   15.60    1.70
   3   6  12   17.20    1.80
  -3  -6  12   17.30    1.70
  -3   6 -12   16.30    1.80
  -3   6 -12   18.90    2.20
   3  -6  12   18.40    1.80
   3   6 -12   18.40    1.80
   3   6 -12   19.80    2.10
   3  -6  12   18.70    1.80
  -3   6  12   21.70    1.90
  -3   6  12   20.10    2.10
  -3   7 -12   12.80    1.50
  -3   7 -12   14.80    1.40
   3   7  12   14.60    1.50
   3   7 -12   12.10    1.40
  -3   7  12   17.30    1.60
   3  -7  12   15.60    1.50
   3   8  12   16.80    1.50
   4   0 -12   18.80    1.70
   4   0  12   18.70    1.70
  -4   0  12   20.80    1.60
  -4   1 -12 1835.22  146.59
   4  -1 -12 1784.12  147.39
  -4  -1 -12 2206.98  145.79
   4  -1  12 2295.37  221.98
  -4   1  12 2096.69  182.48
   4  -2 -12  115.49    8.60
   4  -2 -12  110.99    8.50
  -4   2 -12  105.19    8.60
  -4  -2  12  116.09    8.50
   4  -2  12  116.59    8.60
  -4   2  12  119.29    8.60
   4   2 -12  110.69    8.70
  -4   2  12  112.29    8.60
   4   2 -12  129.19    8.60
   4  -3 -12  267.17   18.10
   4   3  12  233.68   17.90
   4   3  12  247.28   17.90
  -4  -3  12  247.48   18.00
  -4   3 -12  247.78   18.10
  -4  -3  12  251.57   18.00
  -4  -3  12  218.18   17.90
  -4   3 -12  229.48   17.90
   4   3 -12  255.37   18.20
  -4   3  12  251.37   18.10
   4  -3  12  240.48   18.10
   4   3 -12  266.77   18.00
   4  -3  12  223.28   18.10
  -4   3  12  250.67   18.00
   4  -3  12  237.48   17.90
  -4  -4  12   70.59    5.30
  -4  -4  12   69.69    5.30
  -4   4 -12   69.49    5.50
   4   4  12   70.39    5.30
   4   4  12   60.19    5.40
   4  -4 -12   61.19    5.30
  -4   4 -12   69.89    5.30
   4  -4  12   74.49    5.50
   4  -4  12   67.79    5.40
  -4   4  12   72.49    5.80
   4   4 -12   76.39    5.60
  -4   4  12   65.29    5.50
   4  -4  12   65.29    5.20
  -4   4  12   70.29    5.40
   4   4 -12   67.99    5.30
   4   5  12    0.60    0.40
   4   5  12    1.70    0.50
  -4   5 -12    1.10    0.60
  -4  -5  12    1.40    0.50
  -4  -5  12    1.40    0.40
  -4   5 -12    0.60    0.30
   4  -5  12    0.90    0.50
   4   5 -12    1.00    0.50
  -4   5  12    1.40    0.60
  -4   5  12    0.60    0.80
   4  -5  12    0.80    0.50
   4  -5  12    1.20    0.50
   4   5 -12    0.40    0.40
  -4   6 -12    0.20    0.40
  -4   6 -12    0.10    0.30
  -4  -6  12   -0.10    0.40
   4   6  12    0.60    0.50
   4   6  12    0.20    0.30
   4  -6  12    0.00    0.30
   4   6 -12    0.90    0.50
   4  -6  12    0.60    0.40
  -4   6  12   -0.30    0.30
   4   6 -12    0.10    0.30
  -4   6  12    0.40    0.50
  -4   7 -12   28.30    2.40
   4   7  12   30.50    2.40
  -4   7 -12   22.30    2.30
   4  -7  12   29.50    2.40
   4   7 -12   25.50    2.30
   4   8  12    1.40    0.40
   4   8 -12    1.40    0.30
   5   0 -12  515.85   34.90
   5   0 -12  423.76   34.70
   5   0  12  517.85   34.80
  -5   0  12  450.25   34.70
   5   1  12    8.10    0.80
   5  -1 -12    8.60    0.90
   5  -1 -12    7.00    0.90
  -5  -1  12    8.40    0.80
   5   1 -12    8.70    0.80
  -5   1  12    8.60    0.90
   5   1 -12    9.40    1.00
   5  -1  12    6.60    0.90
  -5   2 -12  209.58   16.30
   5  -2 -12  206.68   16.10
   5  -2 -12  211.48   16.30
   5   2 -12  226.68   16.30
  -5   2  12  225.38   16.20
   5   2 -12  227.78   16.20
  -5   2  12  232.68   16.20
   5  -2  12  219.68   16.20
  -5   3 -12   12.60    1.40
  -5  -3  12   13.30    1.30
   5  -3 -12   13.60    1.40
   5   3  12   14.30    1.20
   5  -3 -12   14.50    1.20
  -5  -3  12   13.10    1.30
  -5   3  12   16.60    1.60
   5  -3  12   12.90    1.20
   5   3 -12   15.10    1.60
   5  -3  12   15.00    1.50
  -5   3  12   17.20    1.50
   5   3 -12   14.50    1.30
  -5   3  12   13.50    1.30
   5  -3  12   13.00    1.40
   5   4  12    2.40    0.50
  -5  -4  12    2.00    0.50
  -5  -4  12    2.30    0.50
   5  -4 -12    2.50    0.60
  -5   4 -12    2.30    0.50
   5  -4  12    3.10    0.70
  -5   4  12    1.80    0.60
  -5   4  12    2.70    0.70
   5  -4  12    1.70    0.40
  -5   4  12    3.00    0.80
   5  -4  12    2.20    0.60
   5   4 -12    2.70    0.50
  -5   4  12    1.90    0.50
   5   4 -12    1.80    0.60
   5  -4  12    3.00    0.70
  -5  -5  12   16.60    1.60
  -5  -5  12   18.60    1.70
  -5   5 -12   17.10    1.80
   5  -5 -12   16.60    1.80
  -5   5 -12   14.90    1.50
   5  -5  12   17.50    1.80
   5  -5  12   19.20    1.80
   5   5 -12   20.30    2.00
   5  -5  12   19.00    1.90
  -5   5  12   16.80    1.90
  -5   5  12   19.40    1.70
  -5   5  12   14.70    1.80
   5   6  12   16.20    1.50
  -5   6 -12   11.00    1.40
  -5  -6  12   13.40    1.30
   5   6  12   13.10    1.40
  -5   6 -12   12.00    1.30
  -5   6  12   12.90    1.40
   5  -6  12   14.90    1.50
   5   6 -12   14.70    1.40
  -5   6  12   12.60    1.50
  -5   6  12   13.00    1.80
   5   6 -12   15.90    1.80
  -5   7 -12    3.70    0.70
   5   7  12    5.80    0.80
  -5   7  12    5.70    0.80
   5  -7  12    4.80    0.80
   5   7 -12    5.10    0.70
   5   8 -12    5.60    0.60
  -6   0  12   17.70    1.50
   6   0  12   16.60    1.50
   6   0 -12   17.60    1.60
   6   0  12   15.20    1.50
   6   0 -12   18.50    1.50
   6  -1 -12  182.28   14.50
   6  -1 -12  192.48   14.30
   6  -1 -12  204.28   14.50
  -6  -1  12  179.98   14.30
   6  -1  12  188.58   14.50
   6  -1  12  208.08   14.40
  -6   1  12  218.78   14.50
   6   1 -12  187.88   14.50
   6  -2 -12    4.20    0.70
  -6  -2  12    4.20    0.70
   6   2  12    3.40    0.50
   6  -2 -12    4.00    0.50
  -6  -2  12    3.80    0.70
  -6   2  12    4.00    0.60
   6   2 -12    3.40    0.70
   6   2 -12    4.20    0.50
   6  -2  12    4.20    0.80
  -6   2  12    4.70    0.70
  -6   2  12    4.40    0.80
   6  -2  12    3.50    0.50
   6   3  12   13.50    1.20
   6  -3 -12   11.60    1.60
  -6  -3  12   14.20    1.30
  -6  -3  12   13.80    1.30
  -6   3  12   13.50    1.50
   6  -3  12   14.80    1.50
  -6   3  12   13.10    1.50
   6  -3  12   14.60    1.50
   6   3 -12   16.30    1.50
   6   3 -12   14.70    1.30
   6  -3  12   14.60    1.50
  -6   3  12   10.80    1.60
   6  -3  12   15.60    1.30
  -6  -4  12   97.49    7.10
   6   4  12   94.39    7.00
   6  -4 -12   91.89    7.20
  -6  -4  12   93.19    7.40
  -6   4  12   87.09    7.40
   6  -4  12   82.39    7.20
   6  -4  12   96.89    7.30
   6  -4  12   96.49    7.30
   6   4 -12  106.09    7.40
   6   4 -12   84.09    7.00
  -6   4  12   84.49    7.20
  -6   4  12   92.99    7.10
   6  -4  12   90.39    7.00
  -6   4  12  107.49    7.40
   6   5  12    2.90    0.60
   6  -5 -12    3.60    0.80
   6   5  12    2.30    0.50
  -6  -5  12    3.60    0.50
  -6   5 -12    1.80    0.60
  -6   5  12    2.50    0.60
   6  -5  12    2.60    0.70
   6   5 -12    2.50    0.60
  -6   5  12    2.30    0.80
   6  -5  12    2.10    0.60
   6  -5  12    2.50    0.70
  -6   5  12    2.30    0.70
   6   5 -12    1.70    0.60
  -6   6 -12    2.30    0.60
  -6  -6  12    2.30    0.50
   6   6  12    3.00    0.70
  -6   6  12    2.60    0.60
   6   6 -12    2.80    0.60
   6  -6  12    2.60    0.70
  -6   6  12    1.50    0.60
  -6   7 -12   -0.30    0.30
   6   7  12    0.10    0.30
  -6   7  12   -0.80    0.40
   6  -7  12    0.30    0.40
   6   7 -12    0.20    0.30
  -7   0  12  193.28   14.30
   7   0 -12  201.08   14.10
  -7   0  12  216.58   14.10
   7   0  12  177.38   14.10
   7   0  12  174.28   14.20
   7   0 -12  185.98   14.20
  -7  -1  12   22.80    1.90
   7  -1 -12   22.90    2.00
   7  -1 -12   23.80    1.80
   7   1  12   19.30    1.80
   7  -1 -12   22.50    2.00
  -7  -1  12   22.60    1.90
   7  -1  12   18.80    1.90
   7   1 -12   24.10    2.00
  -7   1  12   20.80    1.90
   7   1 -12   22.20    1.80
  -7   1  12   19.70    2.00
   7  -1  12   22.10    1.80
  -7   1  12   20.40    1.90
  -7  -2  12  123.79    8.20
  -7  -2  12  112.89    8.60
   7  -2 -12  110.59    8.10
   7   2  12   97.39    8.00
  -7   2  12  100.09    8.30
   7   2 -12  114.69    8.10
  -7  -2 -12  102.99    8.30
   7   2 -12  116.79    8.40
  -7   2  12   98.09    8.20
  -7   2  12  107.59    8.30
   7  -2  12  114.69    8.40
  -7  -3  12   51.49    4.00
  -7  -3  12   51.99    4.10
   7  -3 -12   47.70    4.20
   7  -3 -12   49.50    4.00
   7   3  12   45.50    3.80
   7  -3  12   50.39    4.20
  -7   3  12   54.19    4.20
  -7   3  12   57.29    4.30
  -7   3  12   58.19    4.20
  -7   3  12   53.49    4.00
  -7  -3 -12   51.09    4.00
   7  -3  12   52.29    4.30
   7  -3  12   49.60    4.00
   7  -4 -12   26.30    2.30
  -7  -4  12   30.00    2.40
  -7  -4  12   29.30    2.50
  -7   4  12   31.40    2.70
   7  -4  12   29.00    2.70
   7  -4  12   32.90    2.40
   7   4 -12   25.30    2.40
  -7   4  12   30.40    2.80
   7  -4  12   30.60    2.70
  -7   4  12   28.40    2.50
   7   4 -12   30.40    2.70
   7  -4  12   31.90    2.70
   7  -5 -12   33.30    3.00
  -7  -5  12   35.10    2.80
   7   5  12   32.90    2.60
  -7   5 -12   36.70    2.90
  -7  -5  12   34.00    2.50
   7   5  12   31.70    2.70
  -7   5  12   31.10    3.20
   7  -5  12   31.10    2.60
   7   5 -12   32.10    2.80
   7  -5  12   34.50    3.00
   7   5 -12   35.10    3.10
  -7   5  12   33.70    2.80
   7  -5  12   30.00    3.00
  -7   5  12   30.30    2.90
  -7  -6  12    5.10    0.80
  -7   6 -12    4.70    0.80
   7   6  12    6.10    0.90
  -7   6  12    6.60    1.10
   7   6 -12    6.20    0.80
  -7   6  12    5.90    0.80
  -7   7 -12   20.70    1.80
  -7   7  12   18.00    1.90
   7   7 -12   23.40    1.90
  -8   0  12   76.79    6.40
   8   0 -12   86.49    6.50
  -8   0  12   78.69    6.30
  -8   0  12   90.69    6.40
   8   0 -12   81.59    6.80
   8   0 -12   87.89    6.30
   8  -1 -12    9.10    1.10
   8   1  12    8.10    0.90
   8  -1 -12   10.20    0.90
  -8  -1  12    9.60    0.90
   8   1  12    7.10    0.90
  -8  -1  12    8.40    1.00
   8   1 -12    8.40    0.90
  -8   1  12    7.20    0.90
  -8   1  12    7.80    1.00
   8  -1  12    9.30    0.90
   8   1 -12    9.80    1.10
  -8  -2  12   16.60    1.60
   8  -2 -12   19.00    1.60
   8   2  12   17.20    1.40
  -8  -2  12   17.50    1.60
   8  -2  12   14.60    1.70
  -8   2  12   17.80    1.70
   8   2 -12   17.20    1.70
   8  -2  12   18.50    1.70
  -8  -2 -12   17.50    1.60
   8  -2  12   17.70    1.50
   8   2 -12   18.80    1.50
  -8   2  12   16.60    1.70
  -8  -3  12   20.40    2.00
   8  -3 -12   24.40    2.20
   8  -3 -12   22.60    1.90
  -8  -3  12   20.70    1.90
   8  -3  12   26.10    2.40
   8  -3  12   23.90    2.20
   8   3 -12   24.60    2.20
  -8  -3 -12   20.60    1.90
   8  -3  12   23.10    1.90
  -8   3  12   26.30    2.20
   8   3 -12   19.30    1.90
   8  -3  12   26.40    2.30
  -8   3  12   23.00    2.20
   8  -4 -12    3.10    0.50
   8  -4 -12    5.30    1.30
   8   4  12    3.40    0.40
  -8   4 -12    4.80    0.90
  -8  -4  12    3.10    0.70
  -8  -4  12    3.60    0.50
   8  -4  12    4.00    0.90
   8  -4  12    4.80    0.60
   8  -4  12    2.10    0.70
  -8   4  12    5.10    1.00
   8  -4  12    3.30    0.80
   8   4 -12    4.30    0.70
   8  -5 -12   44.70    4.40
  -8  -5  12   40.90    4.00
   8   5 -12   49.40    4.00
   8  -5  12   42.20    3.50
   8  -5  12   43.00    3.90
   8   5 -12   44.70    3.60
   8  -5  12   50.39    3.90
  -8   5  12   46.50    4.10
  -8   6 -12   15.70    1.60
   8   6  12   17.60    1.60
  -8  -6  12   17.60    1.60
   8  -6  12   18.50    1.70
   8   6 -12   17.60    1.60
  -8   6  12   15.10    1.70
  -8   7 -12    2.90    0.50
   8   7 -12    4.60    0.60
   8  -7  12    4.70    0.70
   9   0 -12   49.80    3.60
   9   0 -12   49.90    3.80
  -9   0  12   40.70    3.50
   9   0  12   39.90    3.50
  -9   0  12   46.60    3.70
   9   0 -12   46.60    3.80
   9   0  12   44.70    3.70
   9  -1 -12   14.20    1.30
   9   1  12   13.20    1.30
  -9  -1  12   14.90    1.40
   9  -1 -12   15.10    1.50
   9   1  12   13.40    1.30
  -9  -1  12   15.40    1.40
  -9   1  12   14.30    1.50
   9   1 -12   14.50    1.50
  -9   1  12   16.20    1.40
   9   1 -12   14.70    1.50
   9   1 -12   16.70    1.40
  -9  -1 -12   14.00    1.40
   9  -1  12   13.40    1.50
   9  -1  12   14.20    1.40
   9  -2 -12  195.78   15.10
   9  -2 -12  196.98   15.30
  -9  -2  12  200.58   15.20
  -9  -2  12  213.08   15.20
   9   2  12  198.48   15.00
   9   2 -12  180.18   15.10
   9  -2  12  219.98   15.40
  -9   2  12  205.08   15.30
  -9  -2 -12  208.18   15.20
   9  -2  12  222.18   15.20
   9  -2  12  208.78   15.40
   9   2 -12  216.08   15.40
  -9  -3  12    5.40    0.80
  -9   3 -12    3.60    0.70
   9  -3 -12    2.90    0.70
   9  -3 -12    3.00    0.60
  -9  -3  12    5.10    0.80
  -9  -3 -12    4.00    0.90
  -9   3  12    4.10    0.80
   9   3 -12    3.30    0.60
   9   3 -12    3.90    0.80
   9  -3  12    3.60    0.90
   9  -3  12    3.20    0.60
   9  -3  12    4.50    0.90
   9  -4 -12   95.39    7.10
  -9  -4  12   91.99    7.30
  -9   4 -12  103.39    7.40
   9  -4 -12   91.09    7.50
  -9  -4 -12   91.09    7.10
   9   4 -12   88.49    7.20
   9  -4  12   92.99    7.50
   9  -4  12   96.69    7.20
  -9   4  12   99.99    7.50
   9  -4  12  103.79    7.60
  -9  -5  12    2.30    0.50
  -9   5 -12    1.70    0.50
   9  -5  12    1.50    0.60
   9  -5  12    2.70    1.00
   9   5 -12    1.30    0.40
   9   5 -12    1.50    0.60
  -9   5  12    1.40    0.50
  -9   6 -12   21.60    2.00
  -9  -6  12   24.40    1.90
   9  -6  12   22.30    2.00
  -9   6  12   18.60    2.10
  -9   7 -12    0.30    0.30
   9  -7  12    0.10    0.20
  -9   7  12    1.10    0.30
   9   7 -12    0.20    0.30
  10   0 -12   47.10    4.00
  10   0  12   44.10    3.90
 -10   0  12   54.49    4.00
 -10   0 -12   45.40    3.70
  10   0 -12   52.09    3.90
  10   0 -12   54.69    4.10
 -10   0  12   46.20    3.80
  10  -1 -12   39.20    2.90
 -10   1 -12   33.70    2.80
 -10  -1  12   33.90    2.80
 -10  -1  12   34.30    2.90
  10  -1 -12   36.90    3.10
  10   1  12   33.40    2.80
 -10   1  12   30.30    3.30
  10   1 -12   36.80    3.00
 -10  -1 -12   34.60    2.90
  10   1 -12   38.00    3.10
 -10   1  12   34.00    2.80
  10  -1  12   32.50    3.00
 -10  -2  12   50.99    4.00
 -10   2 -12   51.89    4.10
  10  -2 -12   55.69    4.10
 -10  -2  12   49.40    4.10
  10  -2 -12   53.09    4.30
 -10  -2 -12   48.20    4.00
 -10   2  12   44.90    4.10
  10  -2  12   53.69    4.30
  10   2 -12   53.29    4.20
  10   2 -12   50.49    4.20
 -10  -3  12  107.59    8.80
 -10  -3  12  125.89    9.00
  10  -3 -12  123.19    9.00
 -10   3 -12  127.89    9.10
  10  -3 -12  107.19    9.20
  10   3 -12  114.89    9.00
  10  -3  12  129.39    9.00
 -10   3  12  130.29    9.20
  10  -3  12  129.99    9.30
 -10  -3 -12  115.69    8.90
  10   3 -12  106.09    9.10
 -10  -4  12    1.20    0.40
  10  -4 -12    0.50    0.30
  10  -4 -12    1.00    0.50
 -10   4 -12    1.00    0.40
  10  -4  12    1.00    0.40
  10  -4  12    1.10    0.60
 -10  -4 -12    1.10    0.50
  10  -4  12    0.40    0.50
  10   4 -12    1.30    0.50
  10   4 -12    0.80    0.40
 -10   4  12    0.50    0.40
 -10  -5  12   27.50    2.30
 -10   5 -12   27.40    2.40
  10  -5  12   25.90    2.10
  10   5 -12   30.40    2.30
 -10   5  12   23.60    2.40
  10  -5  12   25.30    2.40
 -10  -6  12    7.90    0.80
 -10   6 -12    6.40    0.80
  10  -6  12    6.50    0.90
 -10   6  12    7.40    1.00
  10   6 -12    9.20    0.90
  11   0  12   54.99    4.20
 -11   0 -12   60.49    4.20
 -11   0 -12   49.30    3.80
 -11   0  12   55.29    4.10
 -11   0  12   47.00    4.00
  11   0 -12   45.00    4.00
  11   0 -12   58.19    4.30
  11   0  12   46.00    4.00
 -11  -1  12   35.50    3.00
  11   1  12   37.60    3.00
 -11  -1  12   36.00    3.00
  11   1  12   33.40    3.00
 -11   1 -12   41.60    3.00
 -11  -1 -12   38.90    3.10
  11  -1  12   32.60    3.20
 -11   1  12   40.60    3.20
  11  -1  12   39.60    3.20
  11  -2 -12   11.80    1.50
 -11  -2  12   12.70    1.30
 -11  -2  12   12.10    1.10
 -11   2 -12   14.00    1.30
  11  -2 -12   13.50    1.30
  11   2 -12   11.90    1.20
  11  -2  12   13.40    1.50
  11   2 -12   15.60    1.60
  11  -2  12   10.20    1.40
 -11   2  12   13.00    1.40
 -11  -2 -12   13.30    1.30
  11   2 -12   11.80    1.40
  11  -3 -12    1.10    0.50
 -11   3 -12    1.10    0.40
 -11  -3  12    0.70    0.40
  11  -3 -12    0.60    0.30
 -11   3  12    0.70    0.50
  11  -3  12    0.40    0.40
  11  -3  12    1.00    0.40
  11   3 -12    0.40    0.30
  11   3 -12    0.50    0.50
 -11  -3 -12    0.40    0.30
  11  -3  12    0.40    0.50
  11   3 -12   -0.10    0.40
 -11   4 -12    0.50    0.40
  11  -4 -12    0.20    0.40
 -11  -4  12    0.10    0.30
  11   4 -12    0.10    0.30
  11  -4  12    0.60    0.50
  11  -4  12    0.00    0.30
  11  -4  12   -0.10    0.20
  11   4 -12   -0.10    0.60
 -11   4  12    0.20    0.30
 -11  -4 -12    0.30    0.20
 -11  -5  12   20.00    1.80
 -11   5 -12   19.50    1.90
 -11   5 -12   19.40    1.80
 -11   5  12   20.80    2.00
  11   5 -12   23.70    1.80
  11  -5  12   21.50    2.00
  11  -5  12   20.50    1.70
 -11  -6  12    0.60    0.20
 -11   6 -12    0.50    0.30
  11  -6  12    1.00    0.40
 -11   6  12    0.10    0.20
 -12   0  12   31.70    2.70
  12   0  12   32.10    2.90
 -12   0 -12   33.70    2.80
  12   0 -12   38.20    3.00
  12   0  12   29.60    2.70
 -12   0  12   36.00    2.80
  12   0  12   32.90    2.80
  12   0 -12   31.10    2.70
  12   1  12   39.70    3.40
 -12  -1  12   43.60    3.40
  12  -1 -12   48.90    3.50
 -12   1 -12   43.50    3.30
  12   1  12   40.30    3.50
 -12  -1  12   38.00    3.40
 -12   1 -12   47.10    3.60
  12  -1  12   37.60    3.60
 -12   1  12   47.70    3.60
  12   1 -12   39.90    3.40
 -12   1  12   38.80    3.40
 -12  -1 -12   48.00    3.50
  12   1 -12   48.50    3.70
 -12  -2  12   56.09    4.70
 -12   2 -12   60.39    4.60
  12  -2 -12   62.99    4.70
  12  -2  12   56.09    4.70
  12  -2  12   61.99    5.00
  12  -2  12   56.19    4.80
  12   2 -12   62.29    4.80
 -12   2  12   61.79    4.80
  12   2 -12   54.09    4.70
  12   2 -12   65.89    5.00
 -12  -2 -12   62.79    4.70
 -12   3 -12    2.10    0.50
 -12  -3  12    2.10    0.50
  12  -3 -12    3.20    0.60
  12  -3 -12    2.70    0.70
 -12   3 -12    1.90    0.50
  12  -3  12    3.60    0.80
 -12  -3 -12    2.90    0.50
  12   3 -12    3.00    0.60
 -12   3  12    2.00    0.60
  12  -3  12    3.20    0.80
  12   3 -12    2.30    0.60
  12  -3  12    2.40    0.50
  12  -4 -12   -0.10    0.30
 -12  -4  12   -0.20    0.30
 -12   4 -12    0.00    0.20
 -12   4 -12    0.80    0.40
  12  -4  12    0.00    0.20
  12   4 -12    0.50    0.30
  12  -4  12    0.30    0.40
 -12   4  12    0.00    0.30
 -12  -4 -12   -0.40    0.20
 -12   5 -12    1.00    0.30
  12   5 -12    1.80    0.40
 -12   5  12    0.90    0.40
  12  -5  12    1.60    0.60
  12  -5  12    0.90    0.40
 -12   6 -12   10.60    1.00
  12  -6  12   10.20    1.10
  13   0  12   32.60    2.70
 -13   0  12   34.40    2.80
  13   0 -12   30.60    2.70
  13   0  12   29.20    2.80
 -13   0 -12   37.30    2.80
  13   0 -12   35.90    3.00
  13  -1 -12    0.10    0.40
 -13  -1  12   -0.10    0.30
  13   1  12    0.80    0.40
 -13   1 -12    0.20    0.20
 -13  -1  12   -0.20    0.20
  13  -1 -12    0.10    0.30
 -13   1  12    0.20    0.20
  13  -1  12   -0.20    0.40
  13   1 -12    0.10    0.30
  13  -1  12    0.10    0.60
  13  -1  12    0.20    0.30
 -13   1  12    0.30    0.50
  13  -2 -12   15.00    1.60
 -13   2 -12   11.00    1.20
  13  -2 -12   14.60    1.30
 -13  -2  12   10.40    1.20
 -13   2 -12   11.00    1.10
 -13   2  12   12.80    1.40
  13   2 -12   10.90    1.20
  13  -2  12   13.70    1.60
  13   2 -12   11.30    1.50
 -13  -2 -12   13.50    1.20
  13  -2  12   10.90    1.20
  13  -2  12   12.40    1.40
 -13   3 -12    9.20    1.00
 -13  -3  12    7.80    1.00
 -13   3 -12    7.80    1.00
  13  -3 -12   10.30    1.00
 -13   3  12   10.50    1.20
 -13  -3 -12    8.80    0.90
  13  -3  12    8.00    1.10
  13   3 -12    8.90    1.00
  13  -3  12   10.30    1.00
 -13   4 -12   11.90    1.10
 -13  -4  12   12.00    1.20
 -13   4 -12    9.70    1.10
  13  -4 -12   12.30    1.10
 -13  -4 -12   12.20    1.00
 -13   4  12   12.00    1.30
  13  -4  12   12.10    1.30
  13   4 -12   11.20    1.10
  13  -4  12   11.90    1.10
 -13  -5  12   22.20    1.80
 -13   5 -12   22.60    1.80
 -13   5  12   18.00    1.80
  13  -5  12   22.20    1.90
  13   5 -12   21.60    2.00
 -14   0  12   11.70    1.10
 -14   0  12   11.50    1.10
 -14   0 -12   12.50    1.20
  14   0 -12   10.50    1.20
  14   0  12   14.20    1.40
  14  -1 -12    1.20    0.40
 -14  -1  12    0.60    0.30
  14   1  12    1.60    0.40
 -14   1 -12    1.30    0.50
 -14  -1 -12    0.80    0.40
  14  -1  12    1.40    0.60
  14  -1  12    1.10    0.50
 -14   1  12    1.20    0.30
 -14   1  12    1.00    0.30
 -14  -2  12   24.00    2.20
 -14   2 -12   27.90    2.00
 -14   2 -12   23.20    2.20
  14  -2  12   22.60    2.30
  14  -2  12   24.40    2.20
  14   2 -12   29.60    2.20
 -14   2  12   28.20    2.30
 -14  -3  12    4.70    0.70
 -14   3 -12    4.80    0.70
 -14   3 -12    5.40    0.60
  14  -3 -12    5.70    0.70
 -14   3  12    6.50    0.80
  14  -3  12    6.60    0.70
  14  -3  12    5.50    0.80
 -14  -3 -12    7.40    1.10
  14   3 -12    6.70    0.80
 -14  -4  12    5.00    0.70
 -14   4 -12    7.10    0.70
 -14   4 -12    7.10    0.70
 -14  -4 -12    5.20    0.60
  14   4 -12    5.80    0.70
 -14   4  12    7.60    0.80
  14  -4  12    5.40    0.70
  14  -4  12    6.60    0.70
 -14   5 -12    0.90    0.20
 -14  -5  12    0.70    0.20
 -14   5  12    0.60    0.20
  15   0  12    2.10    0.40
 -15   0  12    2.40    0.50
 -15   0 -12    2.00    0.50
  15   0 -12    1.70    0.50
 -15  -1  12    1.60    0.40
  15   1  12    2.00    0.40
  15  -1 -12    1.30    0.40
 -15   1 -12    0.90    0.30
 -15   1  12    1.70    0.40
 -15  -1 -12    0.90    0.40
  15  -1  12    0.80    0.30
 -15   1  12    0.50    0.40
  15   1 -12    1.30    0.40
 -15   2 -12    0.10    0.20
 -15  -2  12    0.30    0.20
  15  -2 -12    0.20    0.20
 -15   2  12    0.40    0.30
  15   2 -12    0.10    0.20
  15  -2  12    0.30    0.30
 -15  -2 -12    0.10    0.30
 -15  -3  12    1.40    0.40
  15  -3 -12    1.60    0.40
 -15   3 -12    0.60    0.20
 -15  -3 -12    0.80    0.30
 -15   3  12    1.00    0.30
  15   3 -12    1.60    0.40
  15  -3  12    1.10    0.30
 -15  -4  12    0.00    0.10
 -15   4 -12    0.10    0.20
  15  -4  12    0.30    0.20
 -15   4  12    0.10    0.20
 -16   0 -12   29.10    2.40
  16   0 -12   30.60    2.50
  16   0  12   30.00    2.40
 -16  -1  12    8.20    0.90
  16  -1 -12   10.10    1.00
  16   1  12   10.80    0.90
 -16   1 -12    9.40    1.00
 -16  -1 -12   10.60    1.00
  16  -1  12   11.00    1.10
  16   1 -12   10.50    1.10
  16  -2 -12    0.00    0.20
 -16  -2  12    0.40    0.20
 -16   2 -12    0.30    0.20
 -16  -2 -12    0.40    0.20
  16  -2  12    0.30    0.20
  16   2 -12    0.40    0.20
 -16  -3  12    0.50    0.20
 -16   3 -12    0.30    0.20
  16  -3  12    0.60    0.20
 -16   3  12    0.40    0.20
 -16  -3 -12    0.30    0.20
 -17   0 -12    0.00    0.10
  17   0  12   -0.10    0.20
  17   0 -12    0.20    0.20
 -17  -1  12    0.20    0.10
  17  -1 -12    0.30    0.20
 -17   1 -12    0.40    0.20
  17  -1  12    0.40    0.20
 -17  -1 -12    0.30    0.20
  17   1 -12    0.40    0.20
   0   0  13    0.00    0.30
   0   0 -13   -0.10    0.20
   0   1 -13   -0.10    0.20
   0  -1 -13    0.00    0.20
   0   2  13  141.39   10.00
   0  -2 -13  128.89    9.90
   0  -2  13  135.49   10.00
   0   2 -13  130.09   10.00
   0   3 -13    0.40    0.30
   0   3  13    0.00    0.20
   0   3 -13    0.00    0.20
   0   3  13    0.20    0.20
   0  -3  13    0.30    0.30
   0  -3 -13    0.80    0.30
   0  -3  13   -0.10    0.30
   0   4  13   18.70    1.70
   0  -4  13   19.70    1.80
   0   4 -13   18.90    1.70
   0  -4  13   20.80    1.80
   0  -4  13   17.40    1.80
   0  -4  13   18.20    1.70
   0   5 -13    0.20    0.30
   0  -5  13    1.20    0.40
   0  -5  13    1.00    0.40
   0   5  13    1.50    0.50
   0   5  13    0.70    0.40
   0   5 -13    0.10    0.40
   0  -6  13   20.70    1.90
   0   6 -13   20.60    1.90
   0   6  13   19.00    1.90
   0   6 -13   18.10    2.10
   0   6  13   18.00    2.10
   0  -6  13   19.60    1.80
   0   7 -13    0.30    0.30
   0   7  13    0.20    0.30
   0   8 -13    1.90    0.40
   0   8  13    2.20    0.50
   1   0 -13    0.10    0.20
  -1   0  13    0.00    0.20
   1   0  13   -0.20    0.20
  -1   0 -13    0.00    0.20
   1  -1 -13   65.39    5.20
  -1   1 -13   76.59    5.30
   1   1  13   66.49    5.20
   1  -1  13   63.09    5.30
   1   1 -13   71.19    5.30
  -1   1  13   75.19    5.30
   1  -2 -13    1.00    0.30
  -1   2 -13    0.50    0.30
   1   2  13    1.30    0.30
  -1   2 -13    0.70    0.30
   1   2  13    1.00    0.30
  -1   2  13    1.50    0.40
   1  -2  13    0.80    0.30
   1   2 -13    1.40    0.40
   1  -2  13    0.80    0.30
   1   2 -13    0.40    0.20
  -1   2  13    0.90    0.30
  -1  -2 -13    0.50    0.20
   1  -3 -13    5.40    0.70
  -1  -3  13    6.40    0.70
   1   3  13    5.60    0.70
  -1   3 -13    4.90    0.60
  -1  -3  13    5.60    0.70
   1   3  13    5.30    0.70
  -1   3 -13    6.70    0.80
   1  -3  13    5.20    0.70
  -1   3  13    6.30    0.70
   1  -3  13    5.70    0.60
  -1  -3 -13    4.30    0.90
   1   3 -13    7.10    0.70
   1   3 -13    5.90    0.80
   1  -3  13    6.40    0.80
[truncated: 402,965 more chars]
