# Supplementary material for: Synthesis and structure of 2-amino-4-methyl­pyridin-1-ium hippurate dihydrate
Source: Acta Crystallogr E Crystallogr Commun. 2026 May 22;82(Pt 6):702–6. doi: 10.1107/S2056989026004846 (PMC13239015; doi:10.1107/S2056989026004846)
Supplement: Supplementary file 2 [file e-82-00702-Isup2.hkl]

data_I                                                                          
_shelx_title ' HA2A4MP_a.res in Pbca'                                           
_shelx_refln_list_code          4                                               
_shelx_F_calc_maximum      238.50                                               
_exptl_crystal_F_000      1376.00                                               
_reflns_d_resolution_high  0.8202                                               
                                                                                
loop_                                                                           
 _space_group_symop_operation_xyz                                               
 'x, y, z'                                                                      
 'x+1/2, -y+1/2, -z'                                                            
 '-x, y+1/2, -z+1/2'                                                            
 '-x+1/2, -y, z+1/2'                                                            
 '-x, -y, -z'                                                                   
 '-x-1/2, y-1/2, z'                                                             
 'x, -y-1/2, z-1/2'                                                             
 'x-1/2, y, -z-1/2'                                                             
                                                                                
_cell_length_a    15.1367                                                       
_cell_length_b     7.3028                                                       
_cell_length_c    30.5830                                                       
_cell_angle_alpha  90.000                                                       
_cell_angle_beta   90.000                                                       
_cell_angle_gamma  90.000                                                       
                                                                                
_shelx_F_squared_multiplier     1.000                                           
                                                                                
loop_                                                                           
 _refln_index_h                                                                 
 _refln_index_k                                                                 
 _refln_index_l                                                                 
 _refln_F_squared_calc                                                          
 _refln_F_squared_meas                                                          
 _refln_F_squared_sigma                                                         
 _refln_observed_status                                                         
   2   0   0       6180.05       5901.96       309.41 o                         
   4   0   0      17333.51      17133.01      1277.08 o                         
   6   0   0       1884.57       1423.13       116.05 o                         
   8   0   0        431.78        356.81        26.47 o                         
  10   0   0        603.57        622.67        26.47 o                         
  12   0   0        113.65        124.77         5.34 o                         
  14   0   0          1.99          2.73         1.04 o                         
  16   0   0         16.13         16.63         2.33 o                         
  18   0   0          9.24          9.31         1.33 o                         
   2   1   0         55.42         31.65         2.17 o                         
   4   1   0       1060.85        779.58        30.48 o                         
   6   1   0       2428.42       2284.12       117.13 o                         
   8   1   0        456.97        423.31        18.12 o                         
  10   1   0          0.08          0.94         0.44 o                         
  12   1   0          0.63          1.34         0.47 o                         
  14   1   0         59.80         61.42         2.52 o                         
  16   1   0          3.59          2.16         0.50 o                         
  18   1   0          0.06          0.83         0.27 o                         
   0   2   0        896.18        697.65        36.02 o                         
   2   2   0        598.69        493.70        20.83 o                         
   4   2   0          5.23          4.92         0.69 o                         
   6   2   0       2971.10       2476.56       103.77 o                         
   8   2   0          7.90         14.51         0.91 o                         
  10   2   0          7.78          7.95         0.51 o                         
  12   2   0        677.49        690.96        32.64 o                         
  14   2   0         48.11         49.99         2.01 o                         
  16   2   0         16.83         17.39         1.07 o                         
   2   3   0       5206.19       4923.19       220.07 o                         
   4   3   0         44.05         27.32         1.48 o                         
   6   3   0        176.94        170.20         6.54 o                         
   8   3   0        160.68        186.17         6.46 o                         
  10   3   0        634.37        649.27        19.67 o                         
  12   3   0        139.99        134.41         4.50 o                         
  14   3   0         38.94         47.78         2.69 o                         
  16   3   0         20.46         21.01         1.42 o                         
   0   4   0       5518.23       5384.33       225.17 o                         
   2   4   0          1.60          8.31         1.66 o                         
   4   4   0          1.84          2.39         0.37 o                         
   6   4   0          6.41          5.86         0.66 o                         
   8   4   0        115.77        129.60         4.29 o                         
  10   4   0        897.54        907.03        27.26 o                         
  12   4   0          5.59          5.28         0.87 o                         
  14   4   0          3.04          3.09         0.76 o                         
  16   4   0          6.01          5.53         0.91 o                         
   2   5   0        222.54        233.10         7.37 o                         
   4   5   0        304.58        285.10         8.97 o                         
   6   5   0         28.93         25.29         1.08 o                         
   8   5   0          1.34          1.93         0.59 o                         
  10   5   0        102.36         87.51         4.34 o                         
  12   5   0         78.02         71.77         3.15 o                         
  14   5   0          2.54          2.11         0.59 o                         
   0   6   0        646.15        701.73        30.27 o                         
   2   6   0          0.62         -0.28         0.49 o                         
   4   6   0        214.25        235.75         8.71 o                         
   6   6   0         10.30          9.55         1.08 o                         
   8   6   0         50.93         38.58         2.66 o                         
  10   6   0          6.73          5.12         1.60 o                         
  12   6   0         17.01         13.94         1.25 o                         
   2   7   0          1.97          2.23         0.73 o                         
   4   7   0         57.49         51.68         3.06 o                         
   6   7   0        147.89        140.21         5.83 o                         
   8   7   0         25.30         21.80         1.71 o                         
  10   7   0          1.15          0.20         0.67 o                         
   0   8   0        113.37        121.57         9.99 o                         
   2   8   0         10.95          8.41         1.28 o                         
   4   8   0          2.83          2.19         1.00 o                         
   6   8   0          0.90          0.67         0.67 o                         
   1   1   1       8959.65       8757.10       228.32 o                         
   2   1   1       7795.18       7725.32       214.82 o                         
   3   1   1        412.36        329.41        10.83 o                         
   4   1   1       2874.04       1935.63        99.13 o                         
   5   1   1       3376.74       2638.60       268.70 o                         
   6   1   1       1124.45       1004.96        32.64 o                         
   7   1   1          0.99          0.25         0.18 o                         
   8   1   1         88.14         80.34         3.20 o                         
   9   1   1         11.86         13.39         0.62 o                         
  10   1   1        124.47        128.58         3.58 o                         
  11   1   1         18.50         21.98         0.74 o                         
  12   1   1        622.90        669.97        13.71 o                         
  13   1   1         50.68         53.30         1.59 o                         
  14   1   1        410.16        377.90         8.98 o                         
  15   1   1         25.19         23.19         0.94 o                         
  16   1   1         24.03         22.82         0.89 o                         
  17   1   1          1.96          1.92         0.28 o                         
  18   1   1         11.29         13.84         0.62 o                         
   0   2   1      11500.18      11619.36       624.76 o                         
   1   2   1       7758.35       8210.83       235.64 o                         
   2   2   1         63.01         51.59         1.48 o                         
   3   2   1        313.98        245.51         7.43 o                         
   4   2   1        387.19        335.96        16.24 o                         
   5   2   1        125.18        113.12         4.93 o                         
   6   2   1        298.44        232.70         7.05 o                         
   7   2   1        234.88        256.99         6.11 o                         
   8   2   1       1131.61       1131.72        31.11 o                         
   9   2   1         52.71         62.32         1.72 o                         
  10   2   1         10.29         10.53         0.50 o                         
  11   2   1          0.01          0.70         0.28 o                         
  12   2   1         66.62         58.85         1.64 o                         
  13   2   1         13.92         12.66         0.66 o                         
  14   2   1          3.92          3.02         0.37 o                         
  15   2   1          6.32          5.90         0.45 o                         
  16   2   1         28.52         31.61         1.18 o                         
  17   2   1          2.46          2.59         0.34 o                         
   1   3   1        866.87        734.46        20.30 o                         
   2   3   1         24.84         20.61         1.19 o                         
   3   3   1          1.21          0.79         0.43 o                         
   4   3   1        101.36         97.06         2.57 o                         
   5   3   1       3667.62       3634.88        99.48 o                         
   6   3   1         13.18          9.59         0.45 o                         
   7   3   1       1453.54       1470.54        30.90 o                         
   8   3   1        101.98        101.66         2.64 o                         
   9   3   1         99.71        111.57         2.45 o                         
  10   3   1         27.04         21.57         0.75 o                         
  11   3   1         76.25         75.41         2.08 o                         
  12   3   1        442.35        510.47        14.48 o                         
  13   3   1        119.04        117.24         3.85 o                         
  14   3   1        650.17        714.05        23.55 o                         
  15   3   1         11.94         15.02         0.73 o                         
  16   3   1          7.33          5.22         0.48 o                         
  17   3   1          1.76          1.16         0.38 o                         
   0   4   1       3101.61       3173.82        93.66 o                         
   1   4   1         20.00         10.37         0.71 o                         
   2   4   1         28.55         21.92         0.69 o                         
   3   4   1          4.48          3.42         0.34 o                         
   4   4   1        962.76        862.22        19.03 o                         
   5   4   1        309.00        285.07         6.80 o                         
   6   4   1        212.71        192.77         4.02 o                         
   7   4   1         15.42         20.50         0.65 o                         
   8   4   1        130.43        133.79         3.12 o                         
   9   4   1        240.66        243.22         5.62 o                         
  10   4   1         90.82         96.76         2.49 o                         
  11   4   1        112.38        104.54         2.68 o                         
  12   4   1        188.99        201.64         5.57 o                         
  13   4   1         89.60        102.57         3.08 o                         
  14   4   1          3.78          3.53         0.47 o                         
  15   4   1          0.79          1.00         0.27 o                         
  16   4   1          4.69          6.11         0.55 o                         
   1   5   1          4.49          4.34         0.45 o                         
   2   5   1         42.73         49.17         1.29 o                         
   3   5   1         45.61         65.72         1.71 o                         
   4   5   1        112.11        103.72         2.35 o                         
   5   5   1        198.84        193.09         4.25 o                         
   6   5   1         18.39         22.33         0.76 o                         
   7   5   1          0.06          0.14         0.26 o                         
   8   5   1        104.87        106.76         2.76 o                         
   9   5   1         57.36         68.59         1.81 o                         
  10   5   1         79.43         89.00         2.74 o                         
  11   5   1         15.79         10.94         0.76 o                         
  12   5   1          2.36          0.54         0.32 o                         
  13   5   1          1.67          2.45         0.57 o                         
  14   5   1         25.74         28.38         1.41 o                         
  15   5   1          6.73          6.23         0.68 o                         
   0   6   1        448.77        401.72        16.39 o                         
   1   6   1        266.29        269.22         6.70 o                         
   2   6   1         10.55         14.14         0.98 o                         
   3   6   1        389.09        375.69        13.03 o                         
   4   6   1         66.69         69.79         2.26 o                         
   5   6   1        198.19        190.47         4.89 o                         
   6   6   1        233.27        220.73         5.10 o                         
   7   6   1          5.64          3.87         0.49 o                         
   8   6   1         70.27         68.88         2.78 o                         
   9   6   1          0.16         -0.09         0.41 o                         
  10   6   1          2.47          1.73         0.48 o                         
  11   6   1          8.93          7.33         0.75 o                         
  12   6   1          0.90          1.21         0.44 o                         
  13   6   1          3.55          2.00         0.83 o                         
   1   7   1         47.15         42.33         2.29 o                         
   2   7   1        119.13        130.24         4.24 o                         
   3   7   1         29.42         30.18         1.25 o                         
   4   7   1         21.96         22.42         1.31 o                         
   5   7   1        130.33        133.75         4.21 o                         
   6   7   1          5.05          6.59         0.61 o                         
   7   7   1          2.55          4.13         0.71 o                         
   8   7   1          0.72          0.36         0.42 o                         
   9   7   1         13.04         13.24         1.15 o                         
  10   7   1         10.78         10.97         1.34 o                         
  11   7   1          8.21          5.89         1.83 o                         
   0   8   1         15.64          8.98         2.00 o                         
   1   8   1          3.89          2.37         0.63 o                         
   2   8   1         40.41         43.48         2.40 o                         
   3   8   1         50.24         50.86         2.50 o                         
   4   8   1          2.92          1.33         0.50 o                         
   5   8   1         51.12         52.02         3.41 o                         
   6   8   1          0.75          0.80         1.00 o                         
   7   8   1          0.01         -0.60         1.16 o                         
   0   0   2       3556.27       4050.97       295.61 o                         
   1   0   2       4362.79       5052.70       260.02 o                         
   2   0   2      34053.93      40373.28      2957.09 o                         
   3   0   2       3107.33       3182.12       123.28 o                         
   4   0   2       3511.03       2319.10       168.22 o                         
   5   0   2       1608.71       1177.59        60.48 o                         
   6   0   2          7.02          5.16         0.58 o                         
   7   0   2       5550.77       5254.60       450.18 o                         
   8   0   2       5888.54       6245.25       273.95 o                         
   9   0   2       4410.33       3890.51       199.98 o                         
  10   0   2        327.68        316.53         8.91 o                         
  11   0   2        379.94        361.66         9.50 o                         
  12   0   2        155.15        148.44         4.13 o                         
  13   0   2        210.16        194.46         6.17 o                         
  14   0   2          2.45          2.17         0.46 o                         
  15   0   2         69.13         63.23         2.93 o                         
  16   0   2          0.24          0.42         0.33 o                         
  17   0   2         12.77         13.87         0.90 o                         
  18   0   2          4.37          2.57         0.58 o                         
   1   1   2       5400.44       5863.86       166.11 o                         
   2   1   2        934.57        687.95        20.39 o                         
   3   1   2       2788.77       2805.60        92.69 o                         
   4   1   2         99.56         67.74         2.62 o                         
   5   1   2       1128.93        962.26        28.43 o                         
   6   1   2        430.31        364.39        11.97 o                         
   7   1   2         94.39         68.38         2.07 o                         
   8   1   2       4359.25       5589.12       342.22 o                         
   9   1   2         55.37         68.90         2.04 o                         
  10   1   2        167.87        169.64         3.83 o                         
  11   1   2        116.19        119.89         2.57 o                         
  12   1   2         78.39         95.72         2.27 o                         
  13   1   2       1047.61       1081.66        27.98 o                         
  14   1   2         14.25         11.50         0.63 o                         
  15   1   2         34.72         28.32         1.08 o                         
  16   1   2         13.78         13.14         0.72 o                         
  17   1   2          1.63          1.72         0.26 o                         
  18   1   2          7.14          5.20         0.44 o                         
   0   2   2       1083.42        962.76        40.46 o                         
   1   2   2      22113.20      24221.27       673.98 o                         
   2   2   2       6526.15       6539.78       174.58 o                         
   3   2   2        463.39        432.63        14.23 o                         
   4   2   2       1077.47        900.64        29.38 o                         
   5   2   2        173.58        197.51         7.47 o                         
   6   2   2          0.34          0.81         0.20 o                         
   7   2   2         12.86          9.71         0.59 o                         
   8   2   2          5.90          6.75         0.46 o                         
   9   2   2         51.28         44.23         1.24 o                         
  10   2   2        170.23        183.00         4.25 o                         
  11   2   2        500.19        515.01        13.49 o                         
  12   2   2         31.08         29.24         1.20 o                         
  13   2   2         17.10         15.13         0.72 o                         
  14   2   2          9.37         10.00         0.59 o                         
  15   2   2         14.73         15.03         0.68 o                         
  16   2   2          0.02         -0.14         0.25 o                         
  17   2   2          9.66          5.63         0.62 o                         
   1   3   2         65.98         74.14         2.24 o                         
   2   3   2       1491.28       1479.48        62.19 o                         
   3   3   2       2934.89       2700.79       113.24 o                         
   4   3   2       1392.71       1366.92        37.61 o                         
   5   3   2        510.86        454.92        10.14 o                         
   6   3   2       1776.75       1781.18        40.91 o                         
   7   3   2        609.45        543.01        11.57 o                         
   8   3   2          4.05          2.98         0.35 o                         
   9   3   2         54.13         46.83         1.36 o                         
  10   3   2         98.30         89.68         2.50 o                         
  11   3   2        209.49        208.03         4.70 o                         
  12   3   2         30.16         29.98         1.06 o                         
  13   3   2         66.42         71.99         2.35 o                         
  14   3   2         37.86         40.62         1.54 o                         
  15   3   2         39.32         48.24         1.81 o                         
  16   3   2          1.69          1.84         0.27 o                         
  17   3   2          0.98          1.90         0.58 o                         
   0   4   2       4622.37       4710.21       170.23 o                         
   1   4   2        759.99        882.74        19.50 o                         
   2   4   2         65.05         86.35         2.10 o                         
   3   4   2        442.29        535.18        14.03 o                         
   4   4   2        453.15        486.85        12.08 o                         
   5   4   2        336.39        314.27         7.18 o                         
   6   4   2          3.92          9.24         0.48 o                         
   7   4   2         73.97         74.93         1.63 o                         
   8   4   2         89.39        100.61         2.42 o                         
   9   4   2        439.48        492.13        10.59 o                         
  10   4   2         65.75         68.97         1.92 o                         
  11   4   2         55.97         65.56         1.74 o                         
  12   4   2         30.82         24.91         0.97 o                         
  13   4   2          4.82          4.66         0.55 o                         
  14   4   2         83.93         91.84         3.14 o                         
  15   4   2          0.02          0.37         0.30 o                         
  16   4   2          0.07          0.21         0.22 o                         
   1   5   2         86.85         93.44         2.34 o                         
   2   5   2          2.69          3.81         0.38 o                         
   3   5   2         12.72         17.92         0.73 o                         
   4   5   2        222.19        247.44         6.11 o                         
   5   5   2         88.59         88.77         2.17 o                         
   6   5   2         17.08         16.30         0.65 o                         
   7   5   2         44.44         32.74         1.04 o                         
   8   5   2        289.29        290.79         7.94 o                         
   9   5   2         20.63         17.19         0.73 o                         
  10   5   2          8.63          7.25         0.57 o                         
  11   5   2         13.98         12.24         0.81 o                         
  12   5   2         30.10         37.44         1.32 o                         
  13   5   2          5.99          5.92         0.61 o                         
  14   5   2         33.69         33.69         1.82 o                         
  15   5   2          6.71          4.17         0.50 o                         
   0   6   2        143.19        144.82         4.94 o                         
   1   6   2        152.87        140.82         3.61 o                         
   2   6   2        320.78        340.84         8.88 o                         
   3   6   2         41.39         38.91         1.58 o                         
   4   6   2        177.07        192.88         4.54 o                         
   5   6   2         51.18         59.87         1.88 o                         
   6   6   2         26.87         27.96         1.04 o                         
   7   6   2         34.08         31.24         1.53 o                         
   8   6   2         12.31         11.37         1.18 o                         
   9   6   2          5.53          5.82         0.75 o                         
  10   6   2          6.29          5.81         0.77 o                         
  11   6   2          2.27          1.87         0.45 o                         
  12   6   2        104.00        103.23         4.33 o                         
  13   6   2          0.90          1.33         0.51 o                         
   1   7   2          2.55          1.78         0.60 o                         
   2   7   2         80.03         94.01         2.74 o                         
   3   7   2          2.71          1.59         0.47 o                         
   4   7   2         31.34         36.15         1.61 o                         
   5   7   2         20.37         21.42         1.13 o                         
   6   7   2         24.04         25.07         1.13 o                         
   7   7   2         39.61         43.38         2.24 o                         
   8   7   2          2.83          2.40         0.56 o                         
   9   7   2          3.18          2.37         0.56 o                         
  10   7   2          4.72          1.81         0.62 o                         
  11   7   2          0.46         -0.06         0.45 o                         
   0   8   2         20.48         29.60         2.35 o                         
   1   8   2         22.04         22.70         1.41 o                         
   2   8   2          0.07          0.25         0.50 o                         
   3   8   2         79.60         90.41         4.04 o                         
   4   8   2          0.46          0.03         0.39 o                         
   5   8   2          4.31          3.57         0.76 o                         
   6   8   2          0.60          0.73         0.55 o                         
   7   8   2         12.17         12.64         1.66 o                         
   1   1   3       1166.22        856.83        50.19 o                         
   2   1   3         90.62        111.71         3.41 o                         
   3   1   3       9862.33      10193.35       313.90 o                         
   4   1   3       6990.92       7228.16       247.23 o                         
   5   1   3       1589.79       1269.24        45.35 o                         
   6   1   3         72.65         53.26         1.78 o                         
   7   1   3         76.09         47.65         1.71 o                         
   8   1   3        148.23        139.84         4.47 o                         
   9   1   3       1633.69       1660.68        36.35 o                         
  10   1   3        242.00        211.64         5.70 o                         
  11   1   3         37.67         30.41         0.87 o                         
  12   1   3         44.10         36.68         1.22 o                         
  13   1   3         58.59         61.05         1.60 o                         
  14   1   3          2.35          2.89         0.40 o                         
  15   1   3         86.32         80.80         2.38 o                         
  16   1   3         24.53         24.42         1.05 o                         
  17   1   3          2.45          2.88         0.36 o                         
  18   1   3          0.52          0.18         0.15 o                         
   0   2   3      56884.46      64352.31      2877.78 o                         
   1   2   3      42493.67      44938.32      1339.05 o                         
   2   2   3       1636.41       1412.14        68.46 o                         
   3   2   3        293.62        279.19        11.99 o                         
   4   2   3         22.86         17.79         1.58 o                         
   5   2   3        262.46        320.21        10.67 o                         
   6   2   3         14.57         15.86         0.71 o                         
   7   2   3        303.75        276.33         6.88 o                         
   8   2   3          1.04          0.55         0.23 o                         
   9   2   3          2.75          2.73         0.31 o                         
  10   2   3        252.19        252.23         5.32 o                         
  11   2   3        320.65        336.30         9.55 o                         
  12   2   3         17.38         13.67         0.65 o                         
  13   2   3        257.14        294.76         7.08 o                         
  14   2   3          1.82          2.61         0.37 o                         
  15   2   3          4.19          3.05         0.39 o                         
  16   2   3          1.33          1.33         0.31 o                         
  17   2   3         24.86         20.44         1.27 o                         
   1   3   3        287.64        293.28         8.90 o                         
   2   3   3       2790.98       2673.25        96.61 o                         
   3   3   3       3082.69       2606.05        94.60 o                         
   4   3   3        426.06        432.90        11.32 o                         
   5   3   3         74.23         67.18         1.70 o                         
   6   3   3        262.27        261.76         6.58 o                         
   7   3   3        747.52        714.17        14.57 o                         
   8   3   3        800.14        880.34        19.49 o                         
   9   3   3        192.21        197.42         4.42 o                         
  10   3   3        125.56        138.88         3.80 o                         
  11   3   3          5.69          8.34         0.56 o                         
  12   3   3        654.65        742.43        16.56 o                         
  13   3   3         49.57         58.29         1.84 o                         
  14   3   3         10.11          8.30         0.62 o                         
  15   3   3         45.61         50.72         1.72 o                         
  16   3   3          3.71          2.10         0.34 o                         
  17   3   3          1.96          3.58         0.44 o                         
   0   4   3        715.93        626.56        18.85 o                         
   1   4   3        251.26        230.12         6.23 o                         
   2   4   3         52.22         52.74         1.45 o                         
   3   4   3        288.11        275.68         6.99 o                         
   4   4   3         88.67         90.92         2.28 o                         
   5   4   3        243.02        223.41         4.59 o                         
   6   4   3         15.15         25.82         0.84 o                         
   7   4   3        397.69        417.42         8.09 o                         
   8   4   3        361.84        380.80         8.64 o                         
   9   4   3          1.39          0.60         0.22 o                         
  10   4   3         74.83         72.41         1.90 o                         
  11   4   3         24.65         26.91         0.97 o                         
  12   4   3          7.22          5.91         0.49 o                         
  13   4   3        148.32        155.29         4.34 o                         
  14   4   3         85.41         98.26         3.31 o                         
  15   4   3         13.75         12.56         0.70 o                         
  16   4   3          0.58          0.47         0.30 o                         
   1   5   3        134.56        169.49         3.75 o                         
   2   5   3        419.23        447.26        10.14 o                         
   3   5   3         39.71         28.58         0.89 o                         
   4   5   3        213.49        211.92         4.89 o                         
   5   5   3        236.22        237.19         5.15 o                         
   6   5   3          6.46          4.42         0.44 o                         
   7   5   3         15.42         13.57         0.66 o                         
   8   5   3        167.47        184.65         4.91 o                         
   9   5   3         16.06         16.00         0.80 o                         
  10   5   3          6.58          6.61         0.70 o                         
  11   5   3         12.03         11.57         0.70 o                         
  12   5   3         22.72         26.81         1.06 o                         
  13   5   3        151.06        167.96         5.84 o                         
  14   5   3          1.17          0.75         0.33 o                         
  15   5   3          0.01          0.44         0.38 o                         
   0   6   3         44.39         43.94         2.00 o                         
   1   6   3         75.56         78.38         2.74 o                         
   2   6   3        167.65        184.34         5.40 o                         
   3   6   3        174.61        149.80         5.03 o                         
   4   6   3        111.39        110.89         3.31 o                         
   5   6   3          1.33          1.96         0.42 o                         
   6   6   3        175.66        162.85         3.99 o                         
   7   6   3         26.61         30.04         1.14 o                         
   8   6   3         46.32         39.03         1.93 o                         
   9   6   3         12.54         13.98         1.05 o                         
  10   6   3         23.00         21.19         1.26 o                         
  11   6   3          5.83          3.87         0.62 o                         
  12   6   3          3.86          1.90         0.48 o                         
  13   6   3         14.95         11.31         0.88 o                         
   1   7   3         13.79         15.73         1.05 o                         
   2   7   3        289.57        305.31         9.83 o                         
   3   7   3        167.44        172.44         5.51 o                         
   4   7   3        283.10        302.17         9.56 o                         
   5   7   3          2.82          2.48         0.50 o                         
   6   7   3          4.90          3.83         0.59 o                         
   7   7   3          3.90          4.41         0.60 o                         
   8   7   3         39.01         32.87         1.57 o                         
   9   7   3          0.05         -0.17         0.39 o                         
  10   7   3          3.51          2.96         0.68 o                         
  11   7   3          2.45          1.62         0.56 o                         
   0   8   3          0.11         -0.33         0.71 o                         
   1   8   3         15.33         14.06         1.16 o                         
   2   8   3          0.87          0.67         0.50 o                         
   3   8   3          8.68          9.10         0.90 o                         
   4   8   3          7.06          4.58         0.70 o                         
   5   8   3          2.49          1.03         0.62 o                         
   6   8   3         14.91         11.64         1.33 o                         
   7   8   3          9.35          6.65         1.33 o                         
   1   0   4       2631.41       2486.25       111.94 o                         
   3   0   4       3887.38       2289.58       166.20 o                         
   4   0   4         75.21         84.01         4.48 o                         
   5   0   4        943.44        675.73        24.58 o                         
   6   0   4       3166.02       2444.73       177.59 o                         
   7   0   4       2347.52       1969.23       101.13 o                         
   8   0   4        370.53        480.75        20.48 o                         
   9   0   4        624.31        602.94        18.14 o                         
  10   0   4        731.84        721.92        20.04 o                         
  11   0   4          0.46          2.29         0.37 o                         
  12   0   4        601.98        628.34        18.95 o                         
  13   0   4        643.50        696.92        20.97 o                         
  14   0   4         45.47         38.78         2.03 o                         
  15   0   4          4.73          4.14         0.72 o                         
  16   0   4          1.61          3.42         0.60 o                         
  17   0   4         21.10         20.68         1.20 o                         
  18   0   4          6.53          6.18         0.50 o                         
   1   1   4       6639.36       7156.85       204.05 o                         
   2   1   4      10067.11      10921.05       287.27 o                         
   3   1   4       8792.65       9223.15       245.04 o                         
   4   1   4       1155.61        981.72        31.98 o                         
   5   1   4       2894.67       2827.19       144.94 o                         
   6   1   4        899.49        787.72        21.72 o                         
   7   1   4       1914.88       1774.56        57.62 o                         
   8   1   4          8.09          4.25         0.37 o                         
   9   1   4         90.48         77.01         2.13 o                         
  10   1   4         93.32         82.77         2.01 o                         
  11   1   4         97.28         84.98         2.05 o                         
  12   1   4        823.51        867.74        18.33 o                         
  13   1   4        525.90        537.83        11.99 o                         
  14   1   4        636.88        594.52        18.11 o                         
  15   1   4         59.57         59.13         1.75 o                         
  16   1   4          0.14         -0.16         0.24 o                         
  17   1   4          3.33          2.13         0.35 o                         
  18   1   4          1.61          0.29         0.20 o                         
   0   2   4      11873.12      12456.43       541.96 o                         
   1   2   4       5008.38       5108.07       149.93 o                         
   2   2   4         12.22          8.68         0.51 o                         
   3   2   4       3911.86       2742.53       198.91 o                         
   4   2   4       1215.94       1124.01        30.92 o                         
   5   2   4        343.34        288.52         9.64 o                         
   6   2   4        989.05        909.24        29.83 o                         
   7   2   4        482.77        478.02        14.37 o                         
   8   2   4         67.70         49.74         1.42 o                         
   9   2   4        490.88        566.94        13.99 o                         
  10   2   4         17.96         16.48         0.63 o                         
  11   2   4        365.29        373.01         8.14 o                         
  12   2   4        138.23        136.65         3.88 o                         
  13   2   4        170.24        180.46         4.29 o                         
  14   2   4          0.60          0.25         0.28 o                         
  15   2   4         38.61         40.35         1.28 o                         
  16   2   4          0.32          0.00         0.25 o                         
  17   2   4          0.21          0.08         0.19 o                         
   1   3   4        492.73        520.68        14.42 o                         
   2   3   4          8.63         11.21         0.74 o                         
   3   3   4        508.89        516.93        17.06 o                         
   4   3   4        158.96        162.92         5.15 o                         
   5   3   4         89.36         98.46         3.01 o                         
   6   3   4        169.78        160.81         4.77 o                         
   7   3   4        273.00        278.07         6.08 o                         
   8   3   4        220.71        193.51         4.54 o                         
   9   3   4        704.54        720.14        16.81 o                         
  10   3   4         38.02         37.95         1.13 o                         
  11   3   4        110.25        109.87         3.18 o                         
  12   3   4        395.86        424.77        10.11 o                         
  13   3   4          4.69          4.80         0.50 o                         
  14   3   4          0.09          0.29         0.33 o                         
  15   3   4          2.89          1.75         0.31 o                         
  16   3   4          0.06          0.00         0.27 o                         
  17   3   4          0.03          0.17         0.21 o                         
   0   4   4        187.02        179.67         5.74 o                         
   1   4   4       1264.41       1277.02        28.09 o                         
   2   4   4        959.67        933.77        20.63 o                         
   3   4   4        918.83        958.35        26.58 o                         
   4   4   4          9.56         11.74         0.59 o                         
   5   4   4        243.86        250.00         4.94 o                         
   6   4   4         79.89         77.05         1.78 o                         
   7   4   4        645.47        716.13        13.65 o                         
   8   4   4        260.90        304.92         7.34 o                         
   9   4   4         97.94        100.02         2.80 o                         
  10   4   4         65.82         69.04         2.02 o                         
  11   4   4         50.61         50.61         1.44 o                         
  12   4   4          0.22          0.38         0.29 o                         
  13   4   4         21.61         29.82         1.23 o                         
  14   4   4          1.21          1.12         0.39 o                         
  15   4   4         18.20         21.18         0.97 o                         
  16   4   4         15.42         15.36         0.83 o                         
   1   5   4         49.11         53.54         1.33 o                         
   2   5   4        240.74        236.09         4.92 o                         
   3   5   4          3.89          6.39         0.45 o                         
   4   5   4        234.68        235.42         5.33 o                         
   5   5   4         11.16         13.90         0.69 o                         
   6   5   4         70.09         72.28         1.96 o                         
   7   5   4          1.20          2.26         0.34 o                         
   8   5   4          0.12          0.34         0.29 o                         
   9   5   4         81.69         86.18         2.17 o                         
  10   5   4          0.19          0.81         0.32 o                         
  11   5   4          0.50          0.17         0.29 o                         
  12   5   4         71.60         71.84         2.51 o                         
  13   5   4         63.95         67.25         2.58 o                         
  14   5   4         26.66         24.92         1.22 o                         
  15   5   4         17.13         17.35         1.28 o                         
   0   6   4          4.46          2.95         0.81 o                         
   1   6   4        293.61        310.65         9.42 o                         
   2   6   4         86.28         94.07         3.27 o                         
   3   6   4          0.01          1.45         0.47 o                         
   4   6   4         19.80         23.92         0.94 o                         
   5   6   4         16.26         12.59         0.68 o                         
   6   6   4         74.30         74.42         2.08 o                         
   7   6   4          7.08          6.71         0.62 o                         
   8   6   4         33.41         31.03         1.51 o                         
   9   6   4         16.49         16.87         1.12 o                         
  10   6   4         14.83          9.05         0.84 o                         
  11   6   4         31.40         27.07         1.43 o                         
  12   6   4         13.87          7.78         0.99 o                         
  13   6   4         20.92         17.19         1.08 o                         
   1   7   4          5.32          5.01         0.62 o                         
   2   7   4          1.27          1.48         0.51 o                         
   3   7   4         68.63         74.20         2.40 o                         
   4   7   4         71.85         67.31         2.47 o                         
   5   7   4         52.41         45.68         1.73 o                         
   6   7   4          0.88          0.71         0.43 o                         
   7   7   4          8.24          9.93         1.00 o                         
   8   7   4          6.81          4.99         0.83 o                         
   9   7   4          8.18          5.52         0.82 o                         
  10   7   4         55.88         43.02         2.43 o                         
  11   7   4          1.49          1.21         0.44 o                         
   0   8   4        183.96        222.23        12.26 o                         
   1   8   4          5.29          5.04         0.86 o                         
   2   8   4          0.02         -0.45         0.45 o                         
   3   8   4         15.59         17.51         1.27 o                         
   4   8   4          4.02          6.75         1.44 o                         
   5   8   4          8.72          7.70         1.55 o                         
   6   8   4         28.95         27.43         2.47 o                         
   7   8   4          2.12          0.93         0.55 o                         
   1   1   5        663.89        582.24        19.25 o                         
   2   1   5      19662.03      22423.98       736.81 o                         
   3   1   5        222.84        153.57         4.34 o                         
   4   1   5       2235.12       1946.96        62.95 o                         
   5   1   5       2186.37       1886.91        68.22 o                         
   6   1   5        305.73        284.26         7.86 o                         
   7   1   5       1547.27       1324.14        42.95 o                         
   8   1   5       1130.79       1159.04        34.50 o                         
   9   1   5         23.27         28.93         0.84 o                         
  10   1   5        377.25        370.61         6.93 o                         
  11   1   5         89.72         86.06         2.02 o                         
  12   1   5         78.45         81.12         2.45 o                         
  13   1   5        285.22        299.39         8.17 o                         
  14   1   5         31.02         26.23         0.94 o                         
  15   1   5         15.99         14.12         0.92 o                         
  16   1   5          0.48          0.51         0.26 o                         
  17   1   5          0.46          0.25         0.24 o                         
  18   1   5          3.65          3.11         0.44 o                         
   0   2   5      24512.26      29563.58      1261.17 o                         
   1   2   5       4048.07       4118.26       123.53 o                         
   2   2   5      11322.91      11405.79       324.40 o                         
   3   2   5          0.80          0.41         0.17 o                         
   4   2   5       7907.62       7796.58       395.98 o                         
   5   2   5         97.61         70.89         2.42 o                         
   6   2   5       1045.14       1041.27        34.21 o                         
   7   2   5       1541.82       1698.73        41.05 o                         
   8   2   5         50.22         62.26         1.73 o                         
   9   2   5       1668.23       1826.73        40.09 o                         
  10   2   5         68.27         78.21         2.03 o                         
  11   2   5         44.45         52.00         1.51 o                         
  12   2   5        247.91        251.94         7.16 o                         
  13   2   5          3.68          4.75         0.45 o                         
  14   2   5        138.58        125.04         4.49 o                         
  15   2   5          9.14          5.10         0.43 o                         
  16   2   5          0.38          0.56         0.26 o                         
  17   2   5          7.20         10.75         0.78 o                         
   1   3   5       1279.46       1142.65        35.66 o                         
   2   3   5        299.70        295.26         9.38 o                         
   3   3   5        355.59        324.38        10.87 o                         
   4   3   5         30.77         29.20         0.82 o                         
   5   3   5       1537.83       1537.96        35.41 o                         
   6   3   5        541.80        521.95        13.68 o                         
   7   3   5          3.67          4.47         0.46 o                         
   8   3   5        266.00        290.46         7.82 o                         
   9   3   5         78.87         82.31         2.40 o                         
  10   3   5        360.94        394.50        10.51 o                         
  11   3   5         65.80         59.35         1.82 o                         
  12   3   5        179.68        200.40         5.01 o                         
  13   3   5          5.65          9.06         0.65 o                         
  14   3   5          0.61          0.39         0.31 o                         
  15   3   5          4.50          5.00         0.43 o                         
  16   3   5          0.00          0.18         0.24 o                         
  17   3   5          1.75          1.59         0.41 o                         
   0   4   5      10413.48       7367.62       440.07 o                         
   1   4   5        261.42        305.00         6.97 o                         
   2   4   5       1594.87       1740.43        38.17 o                         
   3   4   5          0.86          0.96         0.28 o                         
   4   4   5        118.51        152.40         4.05 o                         
   5   4   5        494.62        497.56         9.58 o                         
   6   4   5        135.86        125.70         2.72 o                         
   7   4   5        107.34        105.24         2.59 o                         
   8   4   5         63.57         71.27         1.81 o                         
   9   4   5         22.43         26.81         0.91 o                         
  10   4   5        296.41        294.64         7.03 o                         
  11   4   5        416.00        454.16        10.34 o                         
  12   4   5          0.26         -0.03         0.29 o                         
  13   4   5         26.96         32.44         1.22 o                         
  14   4   5         22.40         25.17         1.03 o                         
  15   4   5         65.82         78.21         2.60 o                         
  16   4   5          8.99          6.84         0.65 o                         
   1   5   5         16.51         21.91         0.76 o                         
   2   5   5        137.39        115.26         2.68 o                         
   3   5   5        389.21        430.52         8.69 o                         
   4   5   5          0.11          1.58         0.29 o                         
   5   5   5        488.38        511.87        12.17 o                         
   6   5   5        289.23        292.56         6.83 o                         
   7   5   5         50.01         55.95         1.50 o                         
   8   5   5        233.24        237.77         5.82 o                         
   9   5   5          1.67          0.91         0.32 o                         
  10   5   5          1.14          1.40         0.38 o                         
  11   5   5         81.25         84.91         2.68 o                         
  12   5   5         49.91         51.73         3.00 o                         
  13   5   5         48.64         46.75         1.79 o                         
  14   5   5          0.14          0.38         0.33 o                         
  15   5   5          0.36          0.17         0.24 o                         
   0   6   5        190.99        197.75         8.03 o                         
   1   6   5          7.86          5.61         0.57 o                         
   2   6   5         32.12         29.36         1.34 o                         
   3   6   5        328.72        321.79         8.27 o                         
   4   6   5         18.59         15.94         0.79 o                         
   5   6   5          7.89          8.01         0.58 o                         
   6   6   5         21.23         22.63         0.90 o                         
   7   6   5         81.96         85.90         2.64 o                         
   8   6   5         12.67         10.15         0.93 o                         
   9   6   5         29.75         27.06         1.73 o                         
  10   6   5          5.65          6.60         0.68 o                         
  11   6   5         12.27          8.28         0.86 o                         
  12   6   5         11.94          9.33         1.15 o                         
  13   6   5          3.91          2.40         0.43 o                         
   1   7   5        127.59        133.09         3.82 o                         
   2   7   5        218.65        250.90        11.69 o                         
   3   7   5         50.67         61.77         2.55 o                         
   4   7   5         88.77         85.15         3.31 o                         
   5   7   5         31.40         29.82         1.33 o                         
   6   7   5         54.22         52.27         1.96 o                         
   7   7   5         54.60         48.46         2.15 o                         
   8   7   5          0.89         -0.04         0.59 o                         
   9   7   5          2.20          1.58         0.50 o                         
  10   7   5          7.17          7.37         1.27 o                         
  11   7   5          0.32          0.79         0.73 o                         
   0   8   5         73.82         76.25         4.82 o                         
   1   8   5         53.16         68.58         3.07 o                         
   2   8   5          0.86          0.74         0.44 o                         
   3   8   5          0.00         -0.26         0.44 o                         
   4   8   5         51.19         57.43         2.35 o                         
   5   8   5         22.37         25.72         2.09 o                         
   6   8   5          4.91          3.97         0.68 o                         
   7   8   5          2.33          1.40         0.55 o                         
   0   0   6       1446.41       1492.66       108.39 o                         
   1   0   6      28407.22      37274.31      2771.57 o                         
   2   0   6       4453.36       5118.39       226.97 o                         
   3   0   6       3607.71       4042.00       160.02 o                         
   4   0   6      12652.97      13454.24       708.69 o                         
   5   0   6       4177.13       4414.03       387.37 o                         
   6   0   6       5272.22       5397.97       505.36 o                         
   7   0   6         45.77         37.14         2.79 o                         
   8   0   6       2217.89       2363.73        85.83 o                         
   9   0   6        503.82        431.02        16.15 o                         
  10   0   6        232.91        274.10         8.62 o                         
  11   0   6         11.48         16.35         0.77 o                         
  12   0   6         87.88         90.95         3.10 o                         
  13   0   6        232.72        235.18         7.40 o                         
  14   0   6        202.69        222.67        10.06 o                         
  15   0   6         26.39         21.66         1.54 o                         
  16   0   6         81.27         76.86         4.95 o                         
  17   0   6         12.17         13.39         0.89 o                         
  18   0   6          0.55          0.27         0.38 o                         
   1   1   6      15728.19      18045.10       504.15 o                         
   2   1   6       7689.94       7924.99       226.03 o                         
   3   1   6       2057.16       1623.44        58.72 o                         
   4   1   6        937.59        774.34        23.06 o                         
   5   1   6       8430.45       8518.61       263.88 o                         
   6   1   6         46.61         55.25         1.66 o                         
   7   1   6        243.68        204.43         5.50 o                         
   8   1   6          3.97          2.34         0.34 o                         
   9   1   6          8.76         10.52         0.72 o                         
  10   1   6        122.88        111.51         2.34 o                         
  11   1   6        108.15         99.29         2.48 o                         
  12   1   6        888.49        886.45        20.53 o                         
  13   1   6         31.65         33.01         0.98 o                         
  14   1   6        291.65        281.34         8.15 o                         
  15   1   6          0.27          0.53         0.29 o                         
  16   1   6         89.14         85.53         4.18 o                         
  17   1   6          2.90          3.92         0.53 o                         
  18   1   6          2.34          1.49         0.30 o                         
   0   2   6        105.73        137.36         6.03 o                         
   1   2   6        736.27        597.57        16.48 o                         
   2   2   6         11.50          7.62         0.50 o                         
   3   2   6        173.82        202.20         7.64 o                         
   4   2   6       1816.73       1610.66        58.44 o                         
   5   2   6         13.18         13.36         0.70 o                         
   6   2   6       1282.37       1398.05        35.92 o                         
   7   2   6        188.47        206.67         7.07 o                         
   8   2   6        364.42        393.43        11.10 o                         
   9   2   6          2.23          4.22         0.38 o                         
  10   2   6         10.86         11.78         0.57 o                         
  11   2   6          0.06          1.50         0.32 o                         
  12   2   6        115.87        121.39         2.97 o                         
  13   2   6          0.01          0.15         0.29 o                         
  14   2   6          7.31          5.54         0.56 o                         
  15   2   6          7.13          6.57         0.47 o                         
  16   2   6          0.01          0.50         0.26 o                         
  17   2   6          0.02          0.11         0.27 o                         
   1   3   6        414.15        410.03        17.42 o                         
   2   3   6       2436.92       2300.01        74.52 o                         
   3   3   6         15.72         22.76         0.88 o                         
   4   3   6        905.94        897.44        19.81 o                         
   5   3   6        467.64        454.00         9.71 o                         
   6   3   6        503.88        530.85        13.12 o                         
   7   3   6         34.31         37.53         1.10 o                         
   8   3   6        249.54        265.17         6.40 o                         
   9   3   6          0.01          1.39         0.29 o                         
  10   3   6        402.12        386.60        11.03 o                         
  11   3   6         28.40         35.33         1.15 o                         
  12   3   6        233.00        253.65         5.93 o                         
  13   3   6         12.32         11.74         0.65 o                         
  14   3   6          0.94          2.39         0.38 o                         
  15   3   6         12.87         13.72         0.77 o                         
  16   3   6         20.37         19.98         1.39 o                         
  17   3   6          4.31          3.62         1.00 o                         
   0   4   6       2300.56       2199.32        65.37 o                         
   1   4   6        795.88        836.44        15.86 o                         
   2   4   6        494.07        466.42        10.52 o                         
   3   4   6        138.60        126.22         2.95 o                         
   4   4   6        174.82        162.27         4.04 o                         
   5   4   6          3.40          3.01         0.30 o                         
   6   4   6         98.14         88.61         1.78 o                         
   7   4   6         11.65          8.90         0.63 o                         
   8   4   6         44.26         46.99         1.47 o                         
   9   4   6         23.51         24.65         0.97 o                         
  10   4   6         55.88         67.53         1.91 o                         
  11   4   6         72.25         76.67         2.08 o                         
  12   4   6          7.19          8.57         0.56 o                         
  13   4   6         15.17         13.41         0.71 o                         
  14   4   6          0.01          0.11         0.26 o                         
  15   4   6          1.43          1.34         0.29 o                         
  16   4   6          7.45          4.31         0.83 o                         
   1   5   6        726.66        732.18        14.02 o                         
   2   5   6        567.40        614.60        13.25 o                         
   3   5   6         33.23         32.60         1.32 o                         
   4   5   6        295.86        317.95         6.31 o                         
   5   5   6        283.51        270.65         5.41 o                         
   6   5   6          8.00          7.64         0.56 o                         
   7   5   6         12.47         17.09         0.80 o                         
   8   5   6          0.26          0.57         0.31 o                         
   9   5   6         60.23         61.93         1.85 o                         
  10   5   6          0.80          0.60         0.30 o                         
  11   5   6         32.49         36.59         1.36 o                         
  12   5   6         96.12         88.40         3.00 o                         
  13   5   6          9.56          8.19         0.75 o                         
  14   5   6        113.97        100.28         5.64 o                         
   0   6   6        815.09        754.02        43.22 o                         
   1   6   6         12.19         12.51         0.99 o                         
   2   6   6         71.94         71.74         2.67 o                         
   3   6   6         42.14         47.16         1.43 o                         
   4   6   6         12.88         13.51         0.76 o                         
   5   6   6         16.21         13.65         0.72 o                         
   6   6   6          7.43          9.28         0.59 o                         
   7   6   6         18.27         16.74         0.90 o                         
   8   6   6          7.66          6.21         0.72 o                         
   9   6   6          1.36          1.41         0.48 o                         
  10   6   6         12.45          9.01         0.79 o                         
  11   6   6          4.98          4.88         0.66 o                         
  12   6   6         17.91         17.97         1.30 o                         
  13   6   6          0.42          0.33         0.47 o                         
   1   7   6         48.38         63.34         2.15 o                         
   2   7   6         92.66        106.96         3.37 o                         
   3   7   6          1.02          1.18         0.55 o                         
   4   7   6         16.72         15.91         2.40 o                         
   5   7   6          0.63          0.85         0.44 o                         
   6   7   6         10.51         11.42         1.18 o                         
   7   7   6          4.07          2.16         0.68 o                         
   8   7   6         35.75         35.94         1.99 o                         
   9   7   6          8.58          9.18         1.49 o                         
  10   7   6          7.14          5.50         0.82 o                         
  11   7   6          0.28          0.22         0.38 o                         
   0   8   6         23.24         17.11         1.75 o                         
   1   8   6          0.08          0.58         0.50 o                         
   2   8   6         66.22         62.50         2.83 o                         
   3   8   6          8.38          8.82         0.96 o                         
   4   8   6         29.38         23.50         3.34 o                         
   5   8   6          3.73          3.25         0.72 o                         
   6   8   6          3.92          1.78         0.62 o                         
   7   8   6          2.72          1.86         0.67 o                         
   1   1   7       3115.14       3208.38       106.78 o                         
   2   1   7       2989.97       1672.87       121.54 o                         
   3   1   7         46.29         48.73         1.84 o                         
   4   1   7       1548.38       1274.91        34.99 o                         
   5   1   7        259.18        222.79         5.88 o                         
   6   1   7       1482.25       1336.35        48.63 o                         
   7   1   7          5.29          7.71         0.44 o                         
   8   1   7          3.25          1.63         0.45 o                         
   9   1   7         73.03         73.26         2.01 o                         
  10   1   7        239.74        213.82         4.56 o                         
  11   1   7        200.21        220.33         4.37 o                         
  12   1   7         57.72         71.05         1.60 o                         
  13   1   7        369.58        392.39         8.88 o                         
  14   1   7          6.74          7.88         0.55 o                         
  15   1   7          9.84          9.68         0.57 o                         
  16   1   7         11.13          9.30         0.64 o                         
  17   1   7          0.26         -0.07         0.20 o                         
  18   1   7          4.25          3.07         0.34 o                         
   0   2   7        149.84        143.51         6.29 o                         
   1   2   7       1381.74       1102.12        32.64 o                         
   2   2   7       4772.14       3133.03       227.32 o                         
   3   2   7        328.62        419.54        12.60 o                         
   4   2   7        149.34        138.04         4.01 o                         
   5   2   7        614.31        557.92        16.82 o                         
   6   2   7        415.14        430.14        10.03 o                         
   7   2   7        316.81        380.58         9.49 o                         
   8   2   7        111.67         99.90         2.46 o                         
   9   2   7        271.09        328.30         7.47 o                         
  10   2   7        202.57        204.87         4.95 o                         
  11   2   7         11.96         12.03         0.67 o                         
  12   2   7        978.49       1046.80        26.74 o                         
  13   2   7         33.60         27.17         0.99 o                         
  14   2   7         52.99         50.03         1.46 o                         
  15   2   7         16.65         14.90         0.70 o                         
  16   2   7          0.47         -0.08         0.26 o                         
  17   2   7         25.23         23.67         1.04 o                         
   1   3   7        179.19        149.92         4.07 o                         
   2   3   7       4534.25       2666.68       193.93 o                         
   3   3   7       1764.91       1732.68        50.73 o                         
   4   3   7        682.16        702.75        16.31 o                         
   5   3   7        611.90        665.83        13.64 o                         
   6   3   7       2477.44       2509.89        52.63 o                         
   7   3   7         86.34         83.30         2.12 o                         
   8   3   7         63.53         61.08         1.74 o                         
   9   3   7          8.26          9.15         0.54 o                         
  10   3   7        104.49        105.93         2.56 o                         
  11   3   7        255.68        284.02         7.01 o                         
  12   3   7        105.39        118.18         2.99 o                         
  13   3   7        121.46        129.60         3.22 o                         
  14   3   7          4.82          4.14         0.45 o                         
  15   3   7          3.37          1.59         0.29 o                         
  16   3   7         12.86         14.63         0.82 o                         
  17   3   7          0.48          0.17         0.27 o                         
   0   4   7      17120.29      14489.55      1158.89 o                         
   1   4   7        453.83        418.67         9.01 o                         
   2   4   7       1946.86       1944.45        47.20 o                         
   3   4   7         79.47         63.28         1.42 o                         
   4   4   7         18.03         24.32         0.76 o                         
   5   4   7         41.97         46.33         1.04 o                         
   6   4   7        342.07        320.66         6.50 o                         
   7   4   7        135.71        145.55         3.40 o                         
   8   4   7        719.41        790.94        17.61 o                         
   9   4   7         96.10        107.68         2.90 o                         
  10   4   7         43.07         38.98         1.24 o                         
  11   4   7         61.05         66.78         1.72 o                         
  12   4   7         35.95         34.95         1.14 o                         
  13   4   7         41.99         41.56         1.45 o                         
  14   4   7         38.02         42.76         1.62 o                         
  15   4   7          0.18         -0.19         0.22 o                         
  16   4   7          9.04          3.23         1.00 o                         
   1   5   7        451.80        485.22         9.74 o                         
   2   5   7         14.93         11.48         0.61 o                         
   3   5   7        109.66        104.01         2.31 o                         
   4   5   7        171.12        189.90         4.21 o                         
   5   5   7         92.28         84.32         1.95 o                         
   6   5   7         10.20          9.18         0.59 o                         
   7   5   7        213.66        195.76         4.76 o                         
   8   5   7         14.52         18.11         0.95 o                         
   9   5   7        161.49        156.09         4.25 o                         
  10   5   7         31.32         22.93         0.95 o                         
  11   5   7         17.38         17.53         0.94 o                         
  12   5   7        103.27        105.27         3.55 o                         
  13   5   7         15.48         18.07         1.28 o                         
  14   5   7         15.59         16.83         1.21 o                         
   0   6   7        403.57        382.89        17.04 o                         
   1   6   7         26.54         26.99         1.39 o                         
   2   6   7          2.43          3.72         0.52 o                         
   3   6   7        329.95        332.74         7.78 o                         
   4   6   7         27.30         31.28         1.11 o                         
   5   6   7          5.02          3.75         0.44 o                         
   6   6   7         14.93         16.89         0.90 o                         
   7   6   7          2.98          2.57         0.42 o                         
   8   6   7          4.12          5.51         0.71 o                         
   9   6   7          4.90          3.93         0.61 o                         
  10   6   7         85.51         84.31         3.30 o                         
  11   6   7          0.56          0.60         0.40 o                         
  12   6   7          9.12          9.04         0.95 o                         
  13   6   7          2.83          1.44         0.38 o                         
   1   7   7         44.23         42.65         1.72 o                         
   2   7   7          8.50          9.70         1.01 o                         
   3   7   7          0.24          0.17         0.49 o                         
   4   7   7         39.80         45.12         2.26 o                         
   5   7   7         81.64         77.07         2.85 o                         
   6   7   7          0.08          0.16         0.46 o                         
   7   7   7         32.76         30.96         1.68 o                         
   8   7   7         20.50         13.94         1.23 o                         
   9   7   7          0.08          0.08         0.61 o                         
  10   7   7          8.54          8.82         1.18 o                         
   0   8   7         93.89        105.23         6.24 o                         
   1   8   7         26.04         25.96         1.54 o                         
   2   8   7          7.18          7.28         0.86 o                         
   3   8   7         34.73         35.08         1.91 o                         
   4   8   7          2.52          3.02         0.61 o                         
   5   8   7          4.12          3.51         0.82 o                         
   6   8   7         10.84         12.44         1.46 o                         
   7   8   7          0.98          1.73         0.55 o                         
   0   0   8       1464.17       1592.62       115.66 o                         
   1   0   8          5.12          5.01         0.42 o                         
   2   0   8      15788.61      17837.85       760.47 o                         
   3   0   8       8859.72       9608.51       363.32 o                         
   4   0   8       7548.24       8284.19       319.05 o                         
   5   0   8        583.70        408.00        30.30 o                         
   6   0   8       4756.32       4728.29       567.96 o                         
   7   0   8       2451.67       2545.72        82.57 o                         
   8   0   8       3250.33       3621.32       131.15 o                         
   9   0   8        340.85        309.41        10.46 o                         
  10   0   8          3.01          2.49         0.41 o                         
  11   0   8         63.07         76.70         2.32 o                         
  12   0   8        244.33        233.66         8.03 o                         
  13   0   8        325.13        310.67         8.91 o                         
  14   0   8        119.30        145.88         8.03 o                         
  15   0   8          2.97          5.18         0.70 o                         
  16   0   8          1.74          1.44         0.44 o                         
  17   0   8          1.99          1.21         0.48 o                         
  18   0   8         29.81         23.29         2.33 o                         
   1   1   8         15.44         18.54         0.82 o                         
   2   1   8      19041.69      21446.97       601.70 o                         
   3   1   8         11.03          5.51         0.33 o                         
   5   1   8        558.26        494.40        14.87 o                         
   6   1   8        169.79        152.80         4.16 o                         
   7   1   8          0.59          0.93         0.22 o                         
   8   1   8        627.04        669.15        22.02 o                         
   9   1   8        479.76        498.03        11.70 o                         
  10   1   8         83.69         89.09         1.99 o                         
  11   1   8          0.93          2.46         0.31 o                         
  12   1   8         27.43         26.79         0.97 o                         
  13   1   8          1.36          2.28         0.31 o                         
  14   1   8        261.28        237.40         6.47 o                         
  15   1   8          2.68          2.20         0.33 o                         
  16   1   8         30.16         30.01         1.35 o                         
  17   1   8          7.67          8.72         0.52 o                         
   0   2   8       3855.49       3616.97       176.23 o                         
   1   2   8       9216.97       9872.05       283.44 o                         
   2   2   8       1082.26        883.12        26.25 o                         
   3   2   8        551.07        569.90        18.71 o                         
   4   2   8         74.19         67.04         2.10 o                         
   5   2   8       1350.72       1450.52        43.12 o                         
   6   2   8        180.68        177.66         4.32 o                         
   7   2   8        144.11        141.70         3.38 o                         
   8   2   8         52.24         42.66         1.23 o                         
   9   2   8         44.04         61.99         1.61 o                         
  10   2   8          8.44          9.13         0.52 o                         
  11   2   8         59.39         58.20         1.62 o                         
  12   2   8        114.14        114.44         2.56 o                         
  13   2   8         62.52         75.02         2.15 o                         
  14   2   8         12.82         13.67         0.80 o                         
  15   2   8         19.70         20.07         0.94 o                         
  16   2   8          0.02          0.10         0.25 o                         
  17   2   8          0.10          0.00         0.17 o                         
   1   3   8       1188.50       1047.74        43.30 o                         
   2   3   8       2267.28       2230.08        51.28 o                         
   3   3   8        277.63        293.93         6.99 o                         
   4   3   8         38.41         36.76         0.95 o                         
   5   3   8        820.96        923.05        20.37 o                         
   6   3   8        179.65        198.91         3.97 o                         
   7   3   8         56.72         57.86         1.66 o                         
   8   3   8          6.82         10.15         0.53 o                         
   9   3   8         57.26         60.07         1.60 o                         
  10   3   8         33.42         32.39         1.01 o                         
  11   3   8        125.05        140.08         3.47 o                         
  12   3   8          2.21          1.87         0.40 o                         
  13   3   8         83.98         92.44         2.56 o                         
  14   3   8         33.83         39.73         1.55 o                         
  15   3   8         13.30         10.24         0.84 o                         
  16   3   8          0.43          0.71         0.25 o                         
   0   4   8         80.27         76.26         2.93 o                         
   1   4   8        682.27        681.30        15.16 o                         
   2   4   8       1228.58       1302.59        26.39 o                         
   3   4   8          9.80         16.08         0.67 o                         
   4   4   8         39.44         34.71         0.98 o                         
   5   4   8         19.51         26.45         0.86 o                         
   6   4   8          2.25          3.95         0.32 o                         
   7   4   8          0.41          0.45         0.23 o                         
   8   4   8        338.63        352.06         8.89 o                         
   9   4   8          1.12          1.86         0.45 o                         
  10   4   8         56.35         53.47         1.57 o                         
  11   4   8         18.43         21.08         1.01 o                         
  12   4   8          2.04          1.29         0.37 o                         
  13   4   8         34.64         32.25         1.15 o                         
  14   4   8          7.92         10.90         0.61 o                         
  15   4   8          0.01          0.71         0.30 o                         
  16   4   8          3.52          2.46         0.67 o                         
   1   5   8         63.33         58.56         1.50 o                         
   2   5   8        370.66        374.67         7.40 o                         
   3   5   8         27.03         32.47         0.97 o                         
   4   5   8          0.23          0.43         0.27 o                         
   5   5   8         48.71         64.87         1.77 o                         
   6   5   8         77.26         80.19         2.04 o                         
   7   5   8          5.31          3.80         0.51 o                         
   8   5   8        363.30        356.81        10.26 o                         
   9   5   8        142.83        128.05         3.62 o                         
  10   5   8         93.41         85.50         2.68 o                         
  11   5   8         25.22         27.04         1.29 o                         
  12   5   8         16.81         15.34         1.02 o                         
  13   5   8          0.09         -0.11         0.32 o                         
  14   5   8         14.91         12.20         1.05 o                         
   0   6   8          0.05          0.66         0.57 o                         
   1   6   8        364.71        408.90        10.48 o                         
   2   6   8         29.01         30.60         1.20 o                         
   3   6   8          0.78          1.01         0.37 o                         
   4   6   8         19.70         18.76         0.94 o                         
   5   6   8         45.44         43.93         1.32 o                         
   6   6   8          0.98          1.20         0.41 o                         
   7   6   8          2.16          1.32         0.50 o                         
   8   6   8         18.44         19.08         1.49 o                         
   9   6   8          5.48          4.17         0.66 o                         
  10   6   8          3.01          1.49         0.52 o                         
  11   6   8         23.13         24.44         1.27 o                         
  12   6   8         16.70         16.97         1.07 o                         
  13   6   8          0.01         -0.07         0.22 o                         
   1   7   8          0.11          1.16         0.57 o                         
   2   7   8        129.50        121.97         5.24 o                         
   3   7   8          9.70          7.89         1.07 o                         
   4   7   8          2.54          2.43         0.58 o                         
   5   7   8         38.02         39.84         1.78 o                         
   6   7   8          0.13         -0.33         0.59 o                         
   7   7   8         10.98          9.32         1.03 o                         
   8   7   8         79.25         78.08         4.95 o                         
   9   7   8         19.31         18.90         1.20 o                         
  10   7   8          0.33          0.47         0.55 o                         
   0   8   8          6.91          2.61         0.80 o                         
   1   8   8         49.72         50.39         2.41 o                         
   2   8   8         17.22         13.94         1.63 o                         
   3   8   8          0.01          0.10         0.41 o                         
   4   8   8         10.09         11.06         1.51 o                         
   5   8   8          4.45          5.58         0.82 o                         
   6   8   8          0.92          0.10         0.48 o                         
   7   8   8         19.53         20.17         1.84 o                         
   1   1   9       5668.94       6209.10       201.62 o                         
   2   1   9       3795.52       3783.01       123.18 o                         
   3   1   9       5475.85       3565.58       258.72 o                         
   4   1   9        120.22        130.27         3.58 o                         
   5   1   9        343.58        338.76        11.23 o                         
   6   1   9       2120.54       2378.35        76.89 o                         
   7   1   9        973.94        927.44        25.64 o                         
   8   1   9         22.30         23.44         0.76 o                         
   9   1   9          0.96          0.53         0.24 o                         
  10   1   9          4.01          3.92         0.42 o                         
  11   1   9          6.80          6.46         0.40 o                         
  12   1   9          2.38          6.76         0.45 o                         
  13   1   9         16.17         20.02         0.72 o                         
  14   1   9          5.45          6.42         0.52 o                         
  15   1   9         87.99         87.83         2.54 o                         
  16   1   9          6.92          4.26         0.40 o                         
  17   1   9         13.69         15.00         0.90 o                         
   0   2   9        208.92        166.06         8.86 o                         
   1   2   9         79.26         63.35         1.98 o                         
   2   2   9       1987.90       1765.92        55.22 o                         
   3   2   9       3343.46       3103.51       159.22 o                         
   4   2   9       1047.82       1147.37        41.80 o                         
   5   2   9        324.27        345.05         9.68 o                         
   6   2   9        366.52        333.14         7.92 o                         
   7   2   9        558.66        605.26        14.17 o                         
   8   2   9         57.41         56.35         1.56 o                         
   9   2   9        223.79        272.91         6.30 o                         
  10   2   9        197.94        219.63         4.91 o                         
  11   2   9         37.26         39.61         1.29 o                         
  12   2   9        455.29        469.89        10.19 o                         
  13   2   9          0.02          0.35         0.32 o                         
  14   2   9         52.53         60.85         2.50 o                         
  15   2   9         35.41         31.00         1.46 o                         
  16   2   9          0.49          0.24         0.25 o                         
  17   2   9          6.51          6.05         0.44 o                         
   1   3   9        935.15        844.89        20.46 o                         
   2   3   9         64.28         50.18         1.51 o                         
   3   3   9        366.22        399.47         8.96 o                         
   4   3   9        778.34        796.79        17.63 o                         
   5   3   9         92.65         74.97         1.77 o                         
   6   3   9        388.60        428.60         8.94 o                         
   7   3   9         42.72         62.54         1.55 o                         
   8   3   9        326.60        372.80         8.48 o                         
   9   3   9         10.99         10.59         0.69 o                         
  10   3   9         15.51         19.97         0.83 o                         
  11   3   9        256.28        272.58         6.63 o                         
  12   3   9        123.62        156.28         4.24 o                         
  13   3   9        479.53        532.36        14.96 o                         
  14   3   9         32.23         39.30         1.35 o                         
  15   3   9         48.28         49.79         1.81 o                         
  16   3   9          2.50          4.82         0.40 o                         
   0   4   9       1474.40       1413.04        46.27 o                         
   1   4   9         68.04         68.49         1.56 o                         
   2   4   9        218.74        215.63         4.19 o                         
   3   4   9        349.47        319.98         6.46 o                         
   4   4   9        505.79        544.58        11.24 o                         
   5   4   9          4.93          3.93         0.32 o                         
   6   4   9          6.98          7.35         0.42 o                         
   7   4   9        129.73        121.19         2.88 o                         
   8   4   9         16.05         17.53         0.83 o                         
   9   4   9         65.30         63.99         1.97 o                         
  10   4   9         44.04         48.34         1.44 o                         
  11   4   9         68.32         68.40         1.96 o                         
  12   4   9         26.59         31.96         1.21 o                         
  13   4   9        174.15        192.56         5.27 o                         
  14   4   9          7.83          8.82         0.61 o                         
  15   4   9         19.69         21.04         1.07 o                         
   1   5   9        991.58       1100.37        24.40 o                         
   2   5   9        134.68        132.24         2.73 o                         
   3   5   9        445.49        502.05        11.41 o                         
   4   5   9        153.78        161.79         3.42 o                         
   5   5   9        202.31        193.35         4.13 o                         
   6   5   9          1.06          1.72         0.36 o                         
   7   5   9        258.91        239.39         5.62 o                         
   8   5   9         56.82         65.95         1.98 o                         
   9   5   9         51.61         44.63         1.64 o                         
  10   5   9          4.04          2.78         0.51 o                         
  11   5   9         32.92         32.45         1.64 o                         
  12   5   9         26.90         22.96         1.63 o                         
  13   5   9          8.61          8.52         0.77 o                         
  14   5   9          0.61          0.33         0.38 o                         
   0   6   9        291.44        283.16         9.08 o                         
   1   6   9        997.19       1056.10        23.55 o                         
   2   6   9        164.60        168.10         4.18 o                         
   3   6   9         58.49         67.81         2.18 o                         
   4   6   9         44.50         41.87         1.41 o                         
   5   6   9         27.55         27.84         1.08 o                         
   6   6   9         91.86         82.00         2.54 o                         
   7   6   9          0.62          0.80         0.41 o                         
   8   6   9         26.02         26.47         1.58 o                         
   9   6   9         85.06         78.43         3.49 o                         
  10   6   9         24.59         30.95         2.16 o                         
  11   6   9         37.39         39.11         1.78 o                         
  12   6   9          0.75          0.25         0.43 o                         
   1   7   9          3.49          3.37         0.70 o                         
   2   7   9         52.32         51.57         2.40 o                         
   3   7   9         40.60         45.34         3.02 o                         
   4   7   9         27.32         31.49         1.49 o                         
   5   7   9         28.70         31.79         1.53 o                         
   6   7   9          5.80          3.56         0.64 o                         
   7   7   9          2.62          3.06         0.62 o                         
   8   7   9         67.74         60.99         3.27 o                         
   9   7   9          0.83          0.08         0.43 o                         
  10   7   9          2.37          1.90         0.48 o                         
   0   8   9          5.48          3.99         0.94 o                         
   1   8   9          1.26          0.83         0.50 o                         
   2   8   9         17.39         16.08         1.21 o                         
   3   8   9         59.89         64.70         3.17 o                         
   4   8   9          1.12          0.43         0.45 o                         
   5   8   9         20.01         18.31         1.34 o                         
   6   8   9         21.56         23.43         4.66 o                         
   0   0  10        245.90        187.01         9.94 o                         
   1   0  10      17809.84      20770.46       890.51 o                         
   2   0  10         69.74         45.61         2.83 o                         
   3   0  10       1759.50       2028.98       104.33 o                         
   4   0  10       1180.32        936.62        48.44 o                         
   5   0  10       1522.97       1640.99        68.98 o                         
   7   0  10       1390.20       1515.34        49.35 o                         
   8   0  10        653.98        691.67        25.84 o                         
   9   0  10        619.46        711.26        21.39 o                         
  10   0  10        191.63        201.69         5.87 o                         
  11   0  10         47.59         48.22         1.54 o                         
  12   0  10         39.38         47.55         2.01 o                         
  13   0  10        585.73        528.82        13.93 o                         
  14   0  10        127.60        141.24         5.00 o                         
  15   0  10         36.27         45.66         3.84 o                         
  16   0  10          5.57          4.94         0.58 o                         
  17   0  10         57.00         69.09         4.00 o                         
   1   1  10       5923.97       6542.70       213.09 o                         
   2   1  10       1548.67       1278.14        37.88 o                         
   3   1  10       3640.75       3371.63       173.03 o                         
   4   1  10        184.27        164.44         5.13 o                         
   5   1  10       7396.28       4956.66       359.77 o                         
   6   1  10        965.33       1136.70        26.18 o                         
   7   1  10         68.77         64.69         1.76 o                         
   8   1  10        153.51        162.88         3.69 o                         
   9   1  10         31.77         31.12         0.87 o                         
  10   1  10        315.42        327.41         7.14 o                         
  11   1  10         35.19         32.67         0.88 o                         
  12   1  10         48.07         46.69         1.16 o                         
  13   1  10         20.53         24.48         0.78 o                         
  14   1  10          1.29          1.78         0.35 o                         
  15   1  10          3.31          5.92         0.48 o                         
  16   1  10          0.53          0.83         0.31 o                         
  17   1  10         20.54         22.43         1.04 o                         
   0   2  10       1572.51       1467.51        61.73 o                         
   1   2  10       4733.98       5029.35       140.37 o                         
   2   2  10        819.98        809.13        24.20 o                         
   3   2  10         31.07         36.49         1.57 o                         
   4   2  10        637.18        696.12        17.01 o                         
   5   2  10       3027.39       2882.04        69.59 o                         
   6   2  10         14.43         31.22         1.00 o                         
   7   2  10         45.87         39.51         1.12 o                         
   8   2  10          9.80         10.35         0.55 o                         
   9   2  10         91.91         98.11         2.47 o                         
  10   2  10        413.10        437.71        10.96 o                         
  11   2  10          2.31          1.75         0.31 o                         
  12   2  10         42.05         42.08         1.22 o                         
  13   2  10          0.22          0.49         0.32 o                         
  14   2  10         42.42         44.77         1.70 o                         
  15   2  10         63.71         67.33         3.17 o                         
  16   2  10          3.04          3.20         0.45 o                         
  17   2  10          8.15          7.49         0.85 o                         
   1   3  10         73.57         63.41         1.56 o                         
   2   3  10        191.86        213.64         5.19 o                         
   3   3  10       1497.56       1427.17        31.39 o                         
   4   3  10         27.17         31.74         0.98 o                         
   5   3  10        596.75        619.18        13.22 o                         
   6   3  10          2.23          4.80         0.38 o                         
   7   3  10        169.90        184.35         3.73 o                         
   8   3  10          0.08          0.43         0.26 o                         
   9   3  10          0.32          0.23         0.28 o                         
  10   3  10          7.75         11.33         0.66 o                         
  11   3  10        108.42        121.96         2.94 o                         
  12   3  10         12.80          9.27         0.67 o                         
  13   3  10         62.39         73.40         2.28 o                         
  14   3  10          8.35          5.54         0.47 o                         
  15   3  10         80.65         96.03         2.91 o                         
  16   3  10          2.56          3.12         0.47 o                         
   0   4  10         75.69         70.10         2.33 o                         
   1   4  10        514.09        487.01        10.53 o                         
   2   4  10         26.34         27.45         1.04 o                         
   3   4  10          5.77         11.16         0.50 o                         
   4   4  10          7.26          5.27         0.37 o                         
   5   4  10         56.29         56.22         1.30 o                         
   6   4  10        121.08        114.29         2.56 o                         
   7   4  10        234.98        261.78         5.67 o                         
   8   4  10         71.18         66.29         2.68 o                         
   9   4  10         12.41         12.15         0.69 o                         
  10   4  10         15.70         14.76         0.75 o                         
  11   4  10          4.50          4.04         0.47 o                         
  12   4  10         80.34         96.48         2.88 o                         
  13   4  10          2.92          2.23         0.38 o                         
  14   4  10         10.46          8.23         0.50 o                         
  15   4  10          0.26          0.61         0.27 o                         
   1   5  10        523.31        575.39        12.99 o                         
   2   5  10         30.27         31.92         1.01 o                         
   3   5  10         22.85         21.36         0.89 o                         
   4   5  10         46.92         49.16         1.35 o                         
   5   5  10          6.72          8.15         0.50 o                         
   6   5  10         77.56         74.24         1.83 o                         
   7   5  10        242.07        261.07         5.87 o                         
   8   5  10         41.58         43.29         1.61 o                         
   9   5  10         25.95         28.79         1.63 o                         
  10   5  10         80.00         70.80         2.62 o                         
  11   5  10          2.37          2.48         0.51 o                         
  12   5  10          2.49          1.56         0.40 o                         
  13   5  10         26.11         26.77         1.65 o                         
  14   5  10          9.86         12.14         1.18 o                         
   0   6  10       1640.05       1751.83        64.24 o                         
   1   6  10        344.65        392.05        10.65 o                         
   2   6  10          7.93          7.60         0.63 o                         
   3   6  10         23.47         20.74         0.86 o                         
   4   6  10          5.72          4.96         0.51 o                         
   5   6  10         72.26         68.05         2.00 o                         
   6   6  10          9.36         12.55         0.82 o                         
   7   6  10          3.05          1.94         0.50 o                         
   8   6  10         31.37         29.59         1.61 o                         
   9   6  10         63.00         69.33         3.21 o                         
  10   6  10        104.75        100.62         3.84 o                         
  11   6  10         34.83         32.93         1.54 o                         
  12   6  10          8.40          4.79         0.56 o                         
   1   7  10        154.63        147.39         6.16 o                         
   2   7  10         47.54         55.82         3.52 o                         
   3   7  10          6.64          4.29         0.67 o                         
   4   7  10          3.46          3.64         0.60 o                         
   5   7  10         12.63         12.80         0.99 o                         
   6   7  10          6.11          5.57         0.71 o                         
   7   7  10          6.61          4.61         0.63 o                         
   8   7  10          0.00          0.10         0.44 o                         
   9   7  10         51.38         40.58         2.24 o                         
  10   7  10         11.96         11.89         1.28 o                         
   0   8  10          1.91          0.83         0.71 o                         
   1   8  10         32.02         32.76         1.85 o                         
   2   8  10         13.86         14.10         1.60 o                         
   3   8  10         34.44         36.51         2.11 o                         
   4   8  10          6.86          7.68         0.82 o                         
   5   8  10         18.51         16.75         1.50 o                         
   6   8  10         22.86         27.11         3.16 o                         
   1   1  11       1268.70       1116.24        47.13 o                         
   2   1  11       1037.24       1069.50        39.15 o                         
   3   1  11         52.78         57.45         2.36 o                         
   4   1  11       1180.70       1248.79        32.17 o                         
   5   1  11        167.71        215.50         6.19 o                         
   6   1  11        132.92        121.18         3.03 o                         
   7   1  11        219.38        253.26         6.09 o                         
   8   1  11          1.28          1.91         0.31 o                         
   9   1  11        440.40        439.39         9.46 o                         
  10   1  11         74.84         72.20         1.76 o                         
  11   1  11        172.80        182.01         4.32 o                         
  12   1  11          4.91          4.10         0.34 o                         
  13   1  11        156.05        126.60         3.17 o                         
  14   1  11         37.20         31.86         1.23 o                         
  15   1  11         44.03         37.35         1.39 o                         
  16   1  11         13.87         14.63         0.93 o                         
  17   1  11         21.31         22.26         1.01 o                         
   0   2  11       6287.04       5778.52       260.78 o                         
   1   2  11         23.71         30.07         0.96 o                         
   2   2  11         87.20        123.63         3.20 o                         
   3   2  11        503.49        428.90        10.03 o                         
   4   2  11       1526.85       1407.80        32.44 o                         
   5   2  11       1026.87       1029.70        26.62 o                         
   6   2  11        282.39        377.37        10.68 o                         
   7   2  11        178.87        194.28         4.81 o                         
   8   2  11        219.19        271.26         5.95 o                         
   9   2  11        304.61        325.68         7.43 o                         
  10   2  11         81.21         81.67         2.35 o                         
  11   2  11        289.36        265.47         7.26 o                         
  12   2  11         40.19         41.15         1.21 o                         
  13   2  11        144.17        158.81         4.54 o                         
  14   2  11          8.17          8.80         0.56 o                         
  15   2  11          5.41          3.05         0.46 o                         
  16   2  11          0.27          0.41         0.32 o                         
  17   2  11          1.44          0.63         0.44 o                         
   1   3  11        176.97        150.04         3.90 o                         
   2   3  11        628.60        630.74        14.02 o                         
   3   3  11        470.14        470.17        10.06 o                         
   4   3  11          1.48          2.58         0.35 o                         
   5   3  11       1323.08       1431.30        27.90 o                         
   6   3  11        545.10        577.66        12.92 o                         
   7   3  11        119.07        118.69         2.59 o                         
   8   3  11        356.15        405.54         8.86 o                         
   9   3  11         89.08         79.33         2.09 o                         
  10   3  11         99.14        111.38         2.84 o                         
  11   3  11         61.44         64.19         1.75 o                         
  12   3  11          0.32          0.16         0.31 o                         
  13   3  11         47.79         46.28         1.66 o                         
  14   3  11         91.97         82.36         2.62 o                         
  15   3  11         98.33         92.85         3.57 o                         
  16   3  11         37.38         41.09         3.49 o                         
   0   4  11        599.44        667.31        22.09 o                         
   1   4  11        228.61        274.36         6.36 o                         
   2   4  11        131.23        143.56         3.32 o                         
   3   4  11        306.29        286.01         5.46 o                         
   4   4  11        413.18        410.63         8.27 o                         
   5   4  11          7.28          7.53         0.42 o                         
   6   4  11        358.37        352.71         7.44 o                         
   7   4  11        135.29        138.92         3.05 o                         
   8   4  11         93.62        104.02         2.78 o                         
   9   4  11          9.60          5.43         0.47 o                         
  10   4  11         81.38         86.63         2.41 o                         
  11   4  11          0.21          1.25         0.34 o                         
  12   4  11          0.14          0.57         0.28 o                         
  13   4  11         90.20        104.77         3.04 o                         
  14   4  11         22.68         20.30         0.91 o                         
  15   4  11          1.51          0.10         0.22 o                         
   1   5  11          0.77          0.78         0.32 o                         
   2   5  11        457.44        452.54         9.90 o                         
   3   5  11        112.62        126.10         3.24 o                         
   4   5  11          9.10          9.98         0.57 o                         
   5   5  11        297.55        327.13         8.00 o                         
   6   5  11         38.25         48.45         1.40 o                         
   7   5  11          0.16          0.35         0.43 o                         
   8   5  11         15.56         11.88         0.85 o                         
   9   5  11          6.53          6.65         0.59 o                         
  10   5  11         52.00         56.41         2.23 o                         
  11   5  11         40.60         42.37         1.56 o                         
  12   5  11         70.76         73.98         2.85 o                         
  13   5  11          4.63          5.29         0.96 o                         
  14   5  11         16.33         14.48         1.61 o                         
   0   6  11         60.23         53.14         2.38 o                         
   1   6  11        330.03        360.47         8.01 o                         
   2   6  11         60.82         70.98         1.99 o                         
   3   6  11         79.34         81.89         2.18 o                         
   4   6  11          8.84          7.45         0.56 o                         
   5   6  11         56.07         59.46         1.93 o                         
   6   6  11         68.87         66.16         2.22 o                         
   7   6  11        135.42        133.88         4.55 o                         
   8   6  11          0.39          0.53         0.41 o                         
   9   6  11         29.91         37.15         2.04 o                         
  10   6  11         15.46          9.10         1.08 o                         
  11   6  11          7.15          3.48         0.56 o                         
  12   6  11          3.56          1.88         0.44 o                         
   1   7  11        118.46        125.45         4.81 o                         
   2   7  11         70.40         73.03         3.41 o                         
   3   7  11          0.88          0.46         0.45 o                         
   4   7  11         87.31         88.93         3.48 o                         
   5   7  11          2.87          1.44         0.49 o                         
   6   7  11         37.29         41.16         2.68 o                         
   7   7  11          0.32          0.77         0.74 o                         
   8   7  11          9.59          6.73         1.73 o                         
   9   7  11         10.80          5.34         0.94 o                         
  10   7  11         17.46         16.09         2.66 o                         
   0   8  11         82.75         88.08         8.32 o                         
   1   8  11          5.38          3.54         0.64 o                         
   2   8  11          6.75          8.80         1.01 o                         
   3   8  11          9.93         11.71         1.28 o                         
   4   8  11         27.17         29.24         1.79 o                         
   5   8  11          0.11          0.33         0.55 o                         
   6   8  11         28.87         26.29         2.66 o                         
   0   0  12      36577.46      40037.62      3998.99 o                         
   1   0  12       2407.42       2109.93        88.54 o                         
   2   0  12       3340.13       3984.08       289.65 o                         
   3   0  12          1.21          8.76         1.00 o                         
   4   0  12         73.64         65.07         3.20 o                         
   5   0  12       1441.46       1638.29        78.62 o                         
   6   0  12         50.67         57.19         2.26 o                         
   7   0  12        706.15        647.51        19.45 o                         
   8   0  12        282.68        280.57         8.78 o                         
   9   0  12        123.02        151.88         4.60 o                         
  10   0  12        159.67        164.35         5.40 o                         
  11   0  12        199.38        174.43         6.56 o                         
  12   0  12        125.29        110.65         3.29 o                         
  13   0  12        109.20        111.48         3.80 o                         
  14   0  12         44.24         40.06         1.77 o                         
  15   0  12          7.23          6.93         0.78 o                         
  16   0  12         92.61         99.55         4.68 o                         
  17   0  12          0.00          0.08         0.27 o                         
   1   1  12        268.61        228.13         7.05 o                         
   2   1  12        987.24        914.75        27.26 o                         
   3   1  12        959.10        929.48        22.65 o                         
   4   1  12       7280.29       7597.35       358.16 o                         
   5   1  12         24.28         27.45         1.02 o                         
   6   1  12        664.55        659.20        17.16 o                         
   7   1  12         73.86         72.59         1.75 o                         
   8   1  12         20.35         29.01         0.95 o                         
   9   1  12         45.62         48.68         1.25 o                         
  10   1  12        119.02        116.44         2.83 o                         
  11   1  12        118.90        124.97         3.41 o                         
  12   1  12        146.52        144.85         3.66 o                         
  13   1  12          0.09          0.38         0.28 o                         
  14   1  12          2.70          3.72         0.42 o                         
  15   1  12          4.24          4.24         0.46 o                         
  16   1  12         32.01         33.62         1.25 o                         
  17   1  12          0.75          1.05         0.22 o                         
   0   2  12       2439.26       2410.07       101.17 o                         
   1   2  12        207.50        242.05         6.11 o                         
   2   2  12       1899.88       1691.56        50.31 o                         
   3   2  12       1056.48       1089.38        28.10 o                         
   4   2  12        422.70        386.66         9.59 o                         
   5   2  12        768.40        741.97        19.31 o                         
   6   2  12         16.97         13.22         0.59 o                         
   7   2  12        331.90        366.20         8.32 o                         
   8   2  12         59.11         58.31         1.54 o                         
   9   2  12        668.43        691.24        14.76 o                         
  10   2  12        144.41        170.82         4.36 o                         
  11   2  12         39.11         42.64         1.29 o                         
  12   2  12        184.18        200.62         4.79 o                         
  13   2  12         40.17         40.79         1.38 o                         
  14   2  12         83.69         86.65         3.40 o                         
  15   2  12          0.70          0.68         0.29 o                         
  16   2  12          1.00          1.00         0.27 o                         
   1   3  12          5.19          5.64         0.37 o                         
   2   3  12          0.72          1.30         0.24 o                         
   3   3  12       1761.46       1748.80        42.41 o                         
   4   3  12        768.17        825.22        15.65 o                         
   5   3  12         58.58         47.28         1.20 o                         
   6   3  12         41.17         47.07         1.30 o                         
   7   3  12        162.85        172.72         3.78 o                         
   8   3  12         72.02         76.88         1.91 o                         
   9   3  12         12.92         12.92         0.70 o                         
  10   3  12        374.75        402.51         9.12 o                         
  11   3  12          2.25          1.94         0.37 o                         
  12   3  12          6.68          8.66         0.55 o                         
  13   3  12         30.24         30.41         1.12 o                         
  14   3  12         14.51         19.54         0.91 o                         
  15   3  12          6.15          3.70         0.43 o                         
  16   3  12          2.13          1.40         0.30 o                         
   0   4  12         20.38         31.06         1.33 o                         
   1   4  12        244.05        279.70         6.48 o                         
   2   4  12          2.26          1.33         0.34 o                         
   3   4  12        295.10        298.86         6.62 o                         
   4   4  12        211.54        229.88         4.65 o                         
   5   4  12         11.52          7.77         0.47 o                         
   6   4  12        300.14        312.74         6.43 o                         
   7   4  12        105.41         98.87         2.45 o                         
   8   4  12         12.46         12.69         0.81 o                         
   9   4  12        304.94        319.31         7.74 o                         
  10   4  12          4.00          2.91         0.43 o                         
  11   4  12          0.13          0.53         0.31 o                         
  12   4  12          0.22          0.14         0.32 o                         
  13   4  12         38.04         39.05         1.26 o                         
  14   4  12         20.08         20.88         1.10 o                         
  15   4  12          0.09          0.33         0.25 o                         
   1   5  12        213.34        210.09         4.49 o                         
   2   5  12        868.13        891.94        19.66 o                         
   3   5  12         28.05         26.74         0.96 o                         
   4   5  12          4.54          3.31         0.43 o                         
   5   5  12         62.87         58.55         1.69 o                         
   6   5  12          9.26          8.80         0.57 o                         
   7   5  12        106.40        110.15         2.52 o                         
   8   5  12        145.74        151.06         4.59 o                         
   9   5  12          5.75          5.77         0.67 o                         
  10   5  12         86.36         89.47         3.14 o                         
  11   5  12         66.59         69.43         2.33 o                         
  12   5  12          5.37          4.15         0.61 o                         
  13   5  12         74.25         71.35         2.76 o                         
  14   5  12          5.03          2.51         0.38 o                         
   0   6  12         28.24         32.37         1.85 o                         
   1   6  12         60.50         65.36         1.86 o                         
   2   6  12        261.86        271.80         6.47 o                         
   3   6  12         57.08         61.89         1.80 o                         
   4   6  12          1.06          0.65         0.36 o                         
   5   6  12         38.92         45.41         1.46 o                         
   6   6  12          7.83          8.21         0.76 o                         
   7   6  12         13.78         19.13         1.15 o                         
   8   6  12         54.31         56.93         2.22 o                         
   9   6  12         88.94         73.46         3.32 o                         
  10   6  12         25.44         25.25         1.46 o                         
  11   6  12          2.60          1.61         0.50 o                         
  12   6  12         54.73         34.70         2.46 o                         
   1   7  12         71.72         72.31         2.97 o                         
   2   7  12         10.80         11.78         1.01 o                         
   3   7  12         50.28         48.67         2.03 o                         
   4   7  12         85.32         91.35         4.35 o                         
   5   7  12         16.36         16.88         1.12 o                         
   6   7  12          0.26         -0.28         0.59 o                         
   7   7  12         73.33         69.67         4.41 o                         
   8   7  12         13.49         13.46         1.84 o                         
   9   7  12          0.40          1.40         0.65 o                         
   0   8  12        105.23         93.81         8.99 o                         
   1   8  12          8.35          6.29         0.82 o                         
   2   8  12         29.76         33.33         1.98 o                         
   3   8  12         64.59         55.93         4.99 o                         
   4   8  12          5.82          4.66         0.80 o                         
   5   8  12         17.81         18.63         2.00 o                         
   1   1  13        268.11        233.93         7.19 o                         
   2   1  13       5152.91       4716.55       342.36 o                         
   3   1  13        210.51        218.96         5.26 o                         
   4   1  13        427.42        486.59        10.82 o                         
   5   1  13        413.22        471.67        11.05 o                         
   6   1  13          9.10          2.70         0.34 o                         
   7   1  13        459.99        471.15        10.12 o                         
   8   1  13        698.26        812.48        19.98 o                         
   9   1  13          8.66          8.25         0.53 o                         
  10   1  13         70.97         57.93         1.46 o                         
  11   1  13          0.13          1.26         0.30 o                         
  12   1  13         42.93         41.99         1.08 o                         
  13   1  13         30.73         33.26         0.91 o                         
  14   1  13         15.38         12.32         0.71 o                         
  15   1  13          8.75          4.64         0.51 o                         
  16   1  13          3.74          5.01         0.59 o                         
  17   1  13          9.38         11.92         0.71 o                         
   0   2  13        410.30        449.34        16.71 o                         
   1   2  13          4.04          2.91         0.28 o                         
   2   2  13       2144.85       2091.36        45.80 o                         
   3   2  13        803.08        876.30        22.71 o                         
   4   2  13       1149.45       1050.35        25.55 o                         
   5   2  13         19.54         26.07         1.09 o                         
   6   2  13       1281.89       1391.47        30.64 o                         
   7   2  13        369.79        413.36         8.59 o                         
   8   2  13         10.80         19.94         0.72 o                         
   9   2  13        362.21        369.65         8.95 o                         
  10   2  13         90.43        103.23         2.92 o                         
  11   2  13          9.45         13.58         0.64 o                         
  12   2  13         52.23         47.18         1.37 o                         
  13   2  13         62.63         62.14         2.12 o                         
  14   2  13         45.32         55.24         1.78 o                         
  15   2  13          0.12          0.15         0.28 o                         
  16   2  13          0.83          0.33         0.27 o                         
   1   3  13         20.25         19.29         0.61 o                         
   2   3  13        602.20        572.82        11.78 o                         
   3   3  13        196.73        200.10         4.30 o                         
   4   3  13          0.01          2.03         0.63 o                         
   5   3  13        257.27        284.72         6.04 o                         
   6   3  13         42.31         45.75         1.18 o                         
   7   3  13        336.71        345.51         6.55 o                         
   8   3  13         41.00         46.38         1.31 o                         
   9   3  13        239.15        254.05         6.95 o                         
  10   3  13        131.97        127.67         3.17 o                         
  11   3  13          5.47          7.24         0.55 o                         
  12   3  13        130.41        141.28         3.51 o                         
  13   3  13        143.53        164.26         4.89 o                         
  14   3  13         44.79         49.13         1.65 o                         
  15   3  13          1.42          1.09         0.25 o                         
  16   3  13         21.03         14.87         1.20 o                         
   0   4  13         70.01         63.21         2.38 o                         
   1   4  13        274.40        297.40         6.58 o                         
   2   4  13        406.72        396.43         8.33 o                         
   3   4  13        279.44        293.21         6.00 o                         
   4   4  13        225.10        222.74         4.36 o                         
   5   4  13         61.59         78.04         1.75 o                         
   6   4  13          0.81          0.79         0.35 o                         
   7   4  13        151.11        154.54         3.72 o                         
   8   4  13        573.33        594.33        14.59 o                         
   9   4  13          0.22          0.31         0.38 o                         
  10   4  13         92.03         90.26         3.06 o                         
  11   4  13         22.27         20.79         1.03 o                         
  12   4  13         41.05         46.91         1.78 o                         
  13   4  13          3.13          2.25         0.41 o                         
  14   4  13          5.61          4.80         0.44 o                         
  15   4  13         19.83         15.37         1.18 o                         
   1   5  13         85.52         91.85         2.30 o                         
   2   5  13         91.07         98.03         2.33 o                         
   3   5  13         31.32         32.96         1.10 o                         
   4   5  13         24.49         26.21         1.09 o                         
   5   5  13          7.12          7.62         0.53 o                         
   6   5  13          7.32          8.20         0.57 o                         
   7   5  13         43.01         38.52         1.17 o                         
   8   5  13         64.69         60.40         2.36 o                         
   9   5  13        125.46        122.86         4.13 o                         
  10   5  13          5.91          2.86         0.54 o                         
  11   5  13         11.62          8.16         0.65 o                         
  12   5  13         13.61         16.80         1.29 o                         
  13   5  13          6.83          5.38         0.53 o                         
   0   6  13         65.50         64.82         2.64 o                         
   1   6  13          0.80          0.72         0.39 o                         
   2   6  13         32.36         33.86         1.27 o                         
   3   6  13        113.10        108.34         3.02 o                         
   4   6  13         26.26         27.29         1.08 o                         
   5   6  13          2.35          3.58         0.68 o                         
   6   6  13          6.77          6.85         0.71 o                         
   7   6  13         23.72         25.97         1.39 o                         
   8   6  13         79.73         79.22         3.86 o                         
   9   6  13         62.50         47.72         2.27 o                         
  10   6  13          9.08          8.84         0.96 o                         
  11   6  13          0.02          0.00         0.30 o                         
  12   6  13         11.27          5.94         0.68 o                         
   1   7  13         51.86         52.58         2.29 o                         
   2   7  13          2.97          3.52         0.62 o                         
   3   7  13         33.89         35.11         1.98 o                         
   4   7  13          3.75          1.39         0.55 o                         
   5   7  13        127.05        133.92         5.45 o                         
   6   7  13        100.90        107.73         6.49 o                         
   7   7  13          0.02          1.00         1.33 o                         
   8   7  13          5.28          9.65         0.90 o                         
   9   7  13          0.05         -0.29         0.29 o                         
   0   8  13         10.70          6.74         1.04 o                         
   1   8  13         21.28         19.27         1.64 o                         
   2   8  13         18.36         19.55         1.35 o                         
   3   8  13         13.62         16.13         1.41 o                         
   4   8  13          3.09          5.32         2.00 o                         
   0   0  14      16294.79      15527.91       843.75 o                         
   1   0  14          3.21         10.77         0.71 o                         
   2   0  14       2598.64       2750.43        99.65 o                         
   3   0  14         20.65         11.36         0.87 o                         
   4   0  14        503.48        434.37        16.19 o                         
   5   0  14        177.96        226.03         8.81 o                         
   6   0  14       1426.07       1498.85        44.58 o                         
   7   0  14        618.43        702.41        21.21 o                         
   8   0  14       1540.97       1535.22        45.70 o                         
   9   0  14         17.46         34.41         1.52 o                         
  10   0  14         18.67         14.24         0.80 o                         
  11   0  14        121.77        118.69         5.15 o                         
  12   0  14          1.93          3.45         0.53 o                         
  13   0  14         39.03         36.61         1.47 o                         
  14   0  14          0.02         -0.32         0.32 o                         
  15   0  14          0.26          0.67         0.36 o                         
  16   0  14          0.00         -0.08         0.33 o                         
  17   0  14          3.38          1.71         0.67 o                         
   1   1  14        656.38        624.72        17.36 o                         
   2   1  14          0.99          0.53         0.23 o                         
   3   1  14        383.73        378.89         8.52 o                         
   4   1  14        666.40        651.68        15.17 o                         
   5   1  14        583.05        566.05        13.88 o                         
   6   1  14       2987.60       3314.87        76.10 o                         
   7   1  14        382.91        389.09         8.44 o                         
   8   1  14       1603.09       1670.93        40.52 o                         
   9   1  14        157.79        187.01         4.29 o                         
  10   1  14         85.40         87.79         2.35 o                         
  11   1  14        299.01        274.36         5.86 o                         
  12   1  14         44.32         39.79         1.10 o                         
  13   1  14        109.48        102.94         2.52 o                         
  14   1  14         40.43         42.76         1.40 o                         
  15   1  14         55.01         56.12         1.85 o                         
  16   1  14          6.00          4.53         0.42 o                         
   0   2  14        894.00        938.79        25.93 o                         
   1   2  14         18.86         19.80         0.70 o                         
   2   2  14        112.62        128.48         2.94 o                         
   3   2  14       4435.43       4587.99       148.75 o                         
   4   2  14         34.11         27.47         0.85 o                         
   5   2  14          7.85         10.79         0.53 o                         
   6   2  14        398.07        373.33         8.10 o                         
   7   2  14        356.20        441.68         9.55 o                         
   8   2  14         38.27         39.85         1.22 o                         
   9   2  14         18.38         11.73         0.67 o                         
  10   2  14        124.80        112.90         3.01 o                         
  11   2  14         61.49         63.48         1.76 o                         
  12   2  14         47.64         48.13         1.55 o                         
  13   2  14         18.00         14.22         0.96 o                         
  14   2  14          3.94          4.51         0.37 o                         
  15   2  14          6.54          6.64         0.50 o                         
  16   2  14          0.28          0.24         0.22 o                         
   1   3  14         74.77         81.19         2.01 o                         
   2   3  14        133.43        142.66         2.85 o                         
   3   3  14        566.36        553.59        13.03 o                         
   4   3  14        218.87        196.33         4.29 o                         
   5   3  14         16.76         26.90         0.83 o                         
   6   3  14        536.48        549.65        11.40 o                         
   7   3  14         61.80         58.55         1.45 o                         
   8   3  14         78.91         82.62         2.15 o                         
   9   3  14          0.01         -0.04         0.32 o                         
  10   3  14         14.17         16.66         0.75 o                         
  11   3  14         13.52         10.88         0.72 o                         
  12   3  14          5.79          5.14         0.50 o                         
  13   3  14          0.03          0.48         0.28 o                         
  14   3  14          0.62          0.76         0.27 o                         
  15   3  14          4.37          2.99         0.36 o                         
   0   4  14         61.33         50.58         1.88 o                         
   1   4  14        423.77        463.44        10.03 o                         
   2   4  14        139.92        142.47         3.52 o                         
   3   4  14          1.27          2.47         0.40 o                         
   4   4  14         18.51         24.21         0.75 o                         
   5   4  14         98.67        105.40         2.26 o                         
   6   4  14        207.84        214.27         4.68 o                         
   7   4  14        188.42        197.16         4.55 o                         
   8   4  14          0.17          0.85         0.41 o                         
   9   4  14         64.64         67.43         1.90 o                         
  10   4  14         11.76          8.01         0.64 o                         
  11   4  14         53.99         51.00         2.02 o                         
  12   4  14         36.56         31.11         1.28 o                         
  13   4  14         20.96         22.16         1.02 o                         
  14   4  14         12.21         14.32         0.77 o                         
   1   5  14        235.62        246.06         5.61 o                         
   2   5  14        289.08        305.11         7.23 o                         
   3   5  14         13.62         14.69         0.89 o                         
   4   5  14          0.06         -0.02         0.30 o                         
   5   5  14          1.84          5.10         0.46 o                         
   6   5  14        108.39        124.37         2.96 o                         
   7   5  14        150.13        152.89         4.08 o                         
   8   5  14        137.56        135.02         4.25 o                         
   9   5  14         14.10         12.44         0.90 o                         
  10   5  14         12.51         11.95         0.99 o                         
  11   5  14         19.61         18.94         1.04 o                         
  12   5  14          5.87          6.89         0.61 o                         
  13   5  14         17.59         16.18         1.00 o                         
   0   6  14         12.11         12.05         1.12 o                         
   1   6  14          1.73          1.51         0.43 o                         
   2   6  14         45.34         47.36         1.91 o                         
   3   6  14         78.61         88.44         2.87 o                         
   4   6  14         30.53         29.87         1.06 o                         
   5   6  14         30.96         34.34         1.45 o                         
   6   6  14         29.09         30.38         1.73 o                         
   7   6  14        342.99        327.97        12.61 o                         
   8   6  14          0.90          0.41         0.38 o                         
   9   6  14          0.59          0.33         0.34 o                         
  10   6  14          4.51          4.74         0.57 o                         
  11   6  14          0.17          0.31         0.34 o                         
   1   7  14         69.86         79.25         3.15 o                         
   2   7  14         18.55         19.61         1.31 o                         
   3   7  14        137.42        151.91         5.93 o                         
   4   7  14         15.39         16.21         1.84 o                         
   5   7  14          2.65          4.10         0.79 o                         
   6   7  14         59.25         66.45         3.03 o                         
   7   7  14         11.63         11.38         1.15 o                         
   8   7  14          0.04          0.10         0.58 o                         
   9   7  14          2.52          1.56         0.46 o                         
   0   8  14        114.28        130.08        14.33 o                         
   1   8  14          4.46          1.52         0.59 o                         
   2   8  14         30.07         28.75         2.12 o                         
   3   8  14          1.10          0.17         0.50 o                         
   4   8  14         14.63          6.99         1.33 o                         
   1   1  15       1338.30       1216.67        26.76 o                         
   2   1  15         11.64         18.91         0.69 o                         
   3   1  15         52.11         47.32         1.15 o                         
   4   1  15       1663.58       1758.04        38.55 o                         
   5   1  15        171.28        218.55         5.07 o                         
   6   1  15          2.78          1.74         0.38 o                         
   7   1  15        114.85        144.26         3.20 o                         
   8   1  15         67.53         62.08         1.62 o                         
   9   1  15        349.67        379.65         9.58 o                         
  10   1  15          0.00          0.42         0.29 o                         
  11   1  15          0.00          0.31         0.23 o                         
  12   1  15          0.28          0.22         0.24 o                         
  13   1  15          0.15         -0.28         0.28 o                         
  14   1  15         68.27         83.35         2.68 o                         
  15   1  15          1.66          1.81         0.31 o                         
  16   1  15          2.53          1.52         0.28 o                         
   0   2  15          2.88          2.67         0.45 o                         
   1   2  15       8712.01       7838.65       246.23 o                         
   2   2  15        130.20        164.63         3.73 o                         
   3   2  15          2.72          2.37         0.30 o                         
   4   2  15         15.61         16.09         0.62 o                         
   5   2  15        634.07        663.55        16.37 o                         
   6   2  15        350.78        352.36         8.43 o                         
   7   2  15          0.22          0.77         0.31 o                         
   8   2  15         16.78         22.73         0.81 o                         
   9   2  15         78.35         91.07         2.39 o                         
  10   2  15         71.69         75.99         1.91 o                         
  11   2  15         83.90         77.06         1.86 o                         
  12   2  15         15.66         17.51         0.66 o                         
  13   2  15         14.28         14.06         0.73 o                         
  14   2  15          0.55          0.07         0.24 o                         
  15   2  15          0.63          0.60         0.30 o                         
  16   2  15          7.99          5.33         0.53 o                         
   1   3  15        284.41        258.83         5.28 o                         
   2   3  15          1.74          3.40         0.34 o                         
   3   3  15        119.71        122.78         2.50 o                         
   4   3  15        174.96        227.73         5.35 o                         
   5   3  15         55.43         60.05         1.44 o                         
   6   3  15        175.72        176.56         3.66 o                         
   7   3  15         42.82         46.37         1.19 o                         
   8   3  15        163.54        156.23         3.67 o                         
   9   3  15         27.65         23.13         0.90 o                         
  10   3  15         47.73         57.78         1.55 o                         
  11   3  15        130.67        148.40         3.70 o                         
  12   3  15          0.37          0.30         0.29 o                         
  13   3  15          9.53          7.59         0.53 o                         
  14   3  15         24.80         26.31         0.93 o                         
  15   3  15          0.37          0.67         0.27 o                         
   0   4  15       1405.32       1601.59        44.34 o                         
   1   4  15          5.16          5.72         0.48 o                         
   2   4  15        540.59        567.03        14.15 o                         
   3   4  15        116.45        133.93         3.51 o                         
   4   4  15          4.69          5.70         0.44 o                         
   5   4  15         32.14         36.34         1.06 o                         
   6   4  15        477.51        504.64        11.44 o                         
   7   4  15        209.17        211.05         4.71 o                         
   8   4  15        810.48        883.52        23.02 o                         
   9   4  15         10.79         10.27         0.77 o                         
  10   4  15          3.76          2.74         0.48 o                         
  11   4  15         62.38         61.48         2.33 o                         
  12   4  15         49.10         45.45         1.65 o                         
  13   4  15         27.41         25.70         1.24 o                         
  14   4  15         18.26         18.03         0.82 o                         
   1   5  15        374.62        380.97         9.28 o                         
   2   5  15        105.23        126.24         3.31 o                         
   3   5  15          0.08          0.33         0.33 o                         
   4   5  15         25.45         26.54         0.95 o                         
   5   5  15          0.27          1.07         0.39 o                         
   6   5  15        195.06        193.45         4.36 o                         
   7   5  15        154.97        157.67         3.97 o                         
   8   5  15         65.65         71.58         2.70 o                         
   9   5  15          9.88          8.95         0.80 o                         
  10   5  15         50.89         52.96         2.31 o                         
  11   5  15          1.49          0.77         0.37 o                         
  12   5  15          4.76          3.72         0.56 o                         
  13   5  15         12.61         17.63         1.06 o                         
   0   6  15         34.58         32.58         1.85 o                         
   1   6  15         28.11         27.26         1.26 o                         
   2   6  15         29.96         37.42         1.31 o                         
   3   6  15         11.42         13.40         0.79 o                         
   4   6  15        114.55        128.90         3.79 o                         
   5   6  15         48.44         47.55         1.86 o                         
   6   6  15         26.66         22.96         1.24 o                         
   7   6  15         15.55         13.41         1.00 o                         
   8   6  15          3.34          2.16         0.47 o                         
   9   6  15         12.93          9.65         0.82 o                         
  10   6  15          1.26          1.75         0.38 o                         
  11   6  15          0.27          0.13         0.30 o                         
   1   7  15         20.75         20.06         1.35 o                         
   2   7  15         12.12         19.07         1.28 o                         
   3   7  15         35.85         37.15         1.72 o                         
   4   7  15         11.24          9.70         1.39 o                         
   5   7  15         10.22         10.45         1.07 o                         
   6   7  15          3.40          2.81         0.77 o                         
   7   7  15         16.88         14.34         1.00 o                         
   8   7  15         23.71         19.17         1.75 o                         
   0   8  15          2.49          2.99         1.00 o                         
   1   8  15         20.21         20.98         1.34 o                         
   2   8  15         54.30         59.59         5.33 o                         
   3   8  15         15.81         17.32         1.41 o                         
   0   0  16      11008.56       9566.77       558.41 o                         
   1   0  16        435.52        515.12        14.38 o                         
   2   0  16       1610.47       1604.38        47.78 o                         
   3   0  16       1401.10       1418.78        46.24 o                         
   4   0  16        639.64        586.40        17.67 o                         
   5   0  16        404.34        352.56        10.86 o                         
   6   0  16        185.52        167.28         5.93 o                         
   7   0  16        267.09        301.90         8.67 o                         
   8   0  16         16.00         18.63         0.99 o                         
   9   0  16        859.05        880.76        32.54 o                         
  10   0  16          0.07          0.23         0.36 o                         
  11   0  16         55.18         45.42         1.52 o                         
  12   0  16         34.26         38.02         1.75 o                         
  13   0  16         45.16         46.08         2.78 o                         
  14   0  16        118.45        148.78         5.79 o                         
  15   0  16         58.12         56.88         5.16 o                         
  16   0  16         10.28         12.05         1.04 o                         
   1   1  16        697.00        693.81        15.39 o                         
   2   1  16        622.34        636.64        16.03 o                         
   3   1  16        175.02        159.81         3.77 o                         
   4   1  16        495.52        513.36        11.00 o                         
   5   1  16         18.08         12.51         0.55 o                         
   6   1  16        567.35        530.11        11.92 o                         
   7   1  16        865.76        969.94        23.79 o                         
   8   1  16        450.78        544.97        14.37 o                         
   9   1  16         40.43         43.22         1.38 o                         
  10   1  16          6.48          8.95         0.60 o                         
  11   1  16         18.84         12.98         0.60 o                         
  12   1  16         77.52         71.75         1.82 o                         
  13   1  16        476.73        480.71        13.60 o                         
  14   1  16          2.86          2.65         0.41 o                         
  15   1  16         27.03         24.98         0.92 o                         
  16   1  16         10.43         11.58         0.67 o                         
   0   2  16        423.23        385.38        10.86 o                         
   1   2  16       1105.21       1097.23        23.14 o                         
   2   2  16         61.20         59.48         1.49 o                         
   3   2  16         62.47         47.55         1.29 o                         
   4   2  16       1096.91       1145.05        26.48 o                         
   5   2  16         80.12         73.77         1.87 o                         
   6   2  16          1.59          2.47         0.33 o                         
   7   2  16         71.12         90.66         2.36 o                         
   8   2  16          1.80          2.83         0.39 o                         
   9   2  16        213.95        208.57         4.98 o                         
  10   2  16         17.08         24.67         0.88 o                         
  11   2  16         98.61         79.64         1.91 o                         
  12   2  16         38.79         36.89         1.24 o                         
  13   2  16         20.76         22.04         0.88 o                         
  14   2  16          0.12          0.44         0.28 o                         
  15   2  16          3.83          3.04         0.40 o                         
  16   2  16          4.04          3.97         0.86 o                         
   1   3  16        100.24         92.95         2.11 o                         
   2   3  16         51.91         58.12         1.40 o                         
   3   3  16          0.17          0.93         0.26 o                         
   4   3  16        141.61        164.32         3.64 o                         
   5   3  16         55.40         53.94         1.46 o                         
   6   3  16         31.38         25.90         0.82 o                         
   7   3  16        402.29        384.64         8.39 o                         
   8   3  16        253.74        270.96         6.61 o                         
   9   3  16        139.04        148.39         3.36 o                         
  10   3  16         14.53         20.65         0.96 o                         
  11   3  16          8.94         10.45         0.62 o                         
  12   3  16         20.20         20.87         0.94 o                         
  13   3  16          3.85          3.16         0.36 o                         
  14   3  16          0.86          0.78         0.21 o                         
  15   3  16          0.22         -0.11         0.24 o                         
   0   4  16        147.97        155.75         4.80 o                         
   1   4  16         37.88         39.18         1.09 o                         
   2   4  16        106.63        110.72         2.86 o                         
   3   4  16        124.25        121.77         2.98 o                         
   4   4  16         74.69         68.38         1.65 o                         
   5   4  16        220.02        199.54         4.25 o                         
   6   4  16         30.89         36.68         1.20 o                         
   7   4  16         48.89         49.68         1.40 o                         
   8   4  16          5.32          3.85         0.48 o                         
   9   4  16         97.68        105.67         3.09 o                         
  10   4  16         34.26         35.14         1.83 o                         
  11   4  16          5.18          6.22         0.64 o                         
  12   4  16          6.55          6.62         0.71 o                         
  13   4  16          0.01          0.14         0.25 o                         
  14   4  16          2.11          2.14         0.31 o                         
   1   5  16         84.05         91.54         2.52 o                         
   2   5  16          4.78          3.22         0.45 o                         
   3   5  16        112.17        119.73         2.87 o                         
   4   5  16        207.95        232.46         5.60 o                         
   5   5  16         17.33         20.22         1.01 o                         
   6   5  16        810.57        845.71        20.96 o                         
   7   5  16          8.37          8.42         0.73 o                         
   8   5  16          4.51          4.19         0.64 o                         
   9   5  16         10.76         12.64         0.96 o                         
  10   5  16         15.00         17.72         1.17 o                         
  11   5  16          7.49          4.57         0.71 o                         
  12   5  16          2.34          2.63         0.53 o                         
  13   5  16         26.79         28.95         2.66 o                         
   0   6  16        150.92        156.71         6.25 o                         
   1   6  16         49.97         53.80         1.76 o                         
   2   6  16         47.14         46.31         1.59 o                         
   3   6  16         52.61         50.26         1.83 o                         
   4   6  16         72.81         87.69         3.22 o                         
   5   6  16          2.61          1.95         0.46 o                         
   6   6  16         85.25         86.52         2.89 o                         
   7   6  16         52.31         54.94         2.43 o                         
   8   6  16          1.88          0.68         0.41 o                         
   9   6  16         10.80          6.11         0.77 o                         
  10   6  16          1.43          0.97         0.34 o                         
  11   6  16          0.21         -0.17         0.22 o                         
   1   7  16          9.52          7.27         1.01 o                         
   2   7  16          0.00         -0.07         0.49 o                         
   3   7  16          0.84          0.92         0.52 o                         
   4   7  16          0.14         -0.39         0.48 o                         
   5   7  16          0.39          0.53         0.52 o                         
   6   7  16         15.03         14.73         1.20 o                         
   7   7  16         17.85         17.17         1.15 o                         
   8   7  16          2.80          2.91         0.83 o                         
   0   8  16          0.44         -0.33         0.67 o                         
   1   8  16          0.76          0.07         0.55 o                         
   1   1  17        108.25        128.71         2.85 o                         
   2   1  17        200.01        187.89         4.35 o                         
   3   1  17        700.03        724.86        15.39 o                         
   4   1  17        217.36        212.37         4.56 o                         
   5   1  17       1137.57       1112.91        24.60 o                         
   6   1  17          5.77          7.26         0.46 o                         
   7   1  17         45.91         51.41         1.44 o                         
   8   1  17          1.26          1.10         0.32 o                         
   9   1  17          2.73          5.42         0.47 o                         
  10   1  17        374.51        405.94         9.26 o                         
  11   1  17          0.04          0.27         0.24 o                         
  12   1  17         68.18         66.63         1.60 o                         
  13   1  17          4.42          2.50         0.37 o                         
  14   1  17         11.91         14.70         0.73 o                         
  15   1  17         27.10         26.67         0.98 o                         
  16   1  17          1.19          0.90         0.32 o                         
   0   2  17        963.35       1047.97        28.94 o                         
   1   2  17       1319.40       1344.23        25.31 o                         
   2   2  17          5.27          5.48         0.39 o                         
   3   2  17         19.73         26.66         0.86 o                         
   4   2  17         14.73         24.32         0.96 o                         
   5   2  17         15.96         13.53         0.64 o                         
   6   2  17          0.00          0.66         0.30 o                         
   7   2  17        137.05        134.06         3.32 o                         
   8   2  17         11.45         11.57         0.65 o                         
   9   2  17        138.17        149.90         3.88 o                         
  10   2  17        383.98        368.13         8.85 o                         
  11   2  17          0.67          1.14         0.31 o                         
  12   2  17         18.96         22.28         0.83 o                         
  13   2  17         15.98         15.07         0.90 o                         
  14   2  17          8.12          8.90         0.72 o                         
  15   2  17          0.80          0.52         0.25 o                         
   1   3  17         14.90         17.82         0.65 o                         
   2   3  17         14.02         18.60         0.71 o                         
   3   3  17        122.37        108.96         2.30 o                         
   4   3  17          2.11          2.20         0.34 o                         
   5   3  17         12.40          9.27         0.54 o                         
   6   3  17        434.58        431.63         8.72 o                         
   7   3  17       1499.57       1508.14        36.76 o                         
   8   3  17          9.95         17.21         0.88 o                         
   9   3  17         52.23         54.62         1.48 o                         
  10   3  17         94.00         92.64         2.47 o                         
  11   3  17         73.78         81.13         2.96 o                         
  12   3  17         13.15         11.40         0.66 o                         
  13   3  17          0.36          0.48         0.27 o                         
  14   3  17          3.89          2.83         0.34 o                         
  15   3  17          0.05         -0.24         0.24 o                         
   0   4  17        325.60        314.43         9.26 o                         
   1   4  17        335.52        358.26         8.31 o                         
   2   4  17        318.95        349.04         7.44 o                         
   3   4  17        592.27        608.74        13.72 o                         
   4   4  17         28.66         28.71         0.93 o                         
   5   4  17        170.26        152.95         3.67 o                         
   6   4  17        391.28        413.22         9.15 o                         
   7   4  17        383.81        418.78         9.20 o                         
   8   4  17         57.59         74.27         2.09 o                         
   9   4  17         17.31         18.93         0.86 o                         
  10   4  17          5.61          4.70         0.77 o                         
  11   4  17          4.42          2.89         0.48 o                         
  12   4  17          5.05          4.53         0.52 o                         
  13   4  17         18.75         17.63         0.87 o                         
  14   4  17          0.07         -0.17         0.21 o                         
   1   5  17          4.57          7.10         0.60 o                         
   2   5  17         60.42         69.60         1.86 o                         
   3   5  17         37.19         39.78         1.24 o                         
   4   5  17          5.51          5.43         0.52 o                         
   5   5  17        342.86        380.62         9.82 o                         
   6   5  17         80.44         88.39         2.38 o                         
   7   5  17          1.86          2.78         0.48 o                         
   8   5  17         23.52         21.87         1.28 o                         
   9   5  17          9.16          9.12         1.02 o                         
  10   5  17         16.95         13.98         1.07 o                         
  11   5  17          5.72          3.46         0.49 o                         
  12   5  17          6.54          5.10         0.46 o                         
   0   6  17         64.41         73.58         4.32 o                         
   1   6  17          6.01          6.14         0.79 o                         
   2   6  17         81.46         85.67         3.13 o                         
   3   6  17         15.55         12.96         0.96 o                         
   4   6  17        101.80         95.60         4.31 o                         
   5   6  17        152.57        156.54         4.51 o                         
   6   6  17         49.58         54.17         2.10 o                         
   7   6  17          8.17          7.02         0.86 o                         
   8   6  17         80.11         75.92         3.20 o                         
   9   6  17          0.10          0.74         0.32 o                         
  10   6  17          0.08         -0.27         0.30 o                         
   1   7  17          2.41          2.23         0.59 o                         
   2   7  17         15.48         17.99         1.40 o                         
   3   7  17          0.79          1.15         0.49 o                         
   4   7  17         52.53         56.19         2.53 o                         
   5   7  17          5.82          8.25         0.77 o                         
   6   7  17          0.00          0.27         0.39 o                         
   7   7  17          0.47          0.55         0.42 o                         
   0   0  18       8511.62       7872.55       571.14 o                         
   1   0  18        524.18        592.79        21.92 o                         
   2   0  18       1109.26       1085.97        32.44 o                         
   3   0  18        591.96        628.15        18.88 o                         
   4   0  18        791.96        740.72        24.44 o                         
   5   0  18        140.97        180.83         6.38 o                         
   6   0  18        250.28        263.40         7.69 o                         
   7   0  18        202.78        190.17         6.21 o                         
   8   0  18         14.88         19.34         1.07 o                         
   9   0  18          5.77          9.04         0.83 o                         
  10   0  18         20.84         14.71         0.90 o                         
  11   0  18         28.87         23.23         1.28 o                         
  12   0  18         41.69         52.06         2.16 o                         
  13   0  18         49.18         52.99         2.26 o                         
  14   0  18         15.83         17.11         0.98 o                         
  15   0  18         16.18         18.68         1.21 o                         
  16   0  18          2.03          1.66         0.43 o                         
   1   1  18        146.47        143.12         3.99 o                         
   2   1  18         42.21         47.90         1.29 o                         
   3   1  18          2.83          3.89         0.36 o                         
   4   1  18        196.64        203.06         4.23 o                         
   5   1  18        998.95       1045.46        21.27 o                         
   6   1  18        291.20        303.73         8.72 o                         
   7   1  18          9.16          6.53         0.50 o                         
   8   1  18         90.03        100.43         2.53 o                         
   9   1  18         10.01         10.43         0.92 o                         
  10   1  18         16.00         13.54         0.65 o                         
  11   1  18         23.96         28.54         0.97 o                         
  12   1  18         49.27         60.19         1.72 o                         
  13   1  18        129.12        130.94         3.32 o                         
  14   1  18         53.78         55.81         2.41 o                         
  15   1  18         11.58          9.66         0.56 o                         
  16   1  18          4.12          2.45         0.36 o                         
   0   2  18         25.62         33.96         1.20 o                         
   1   2  18        737.15        707.85        13.52 o                         
   2   2  18          0.40          0.46         0.27 o                         
   3   2  18        520.48        555.70        11.08 o                         
   4   2  18         46.38         43.06         1.19 o                         
   5   2  18        351.29        355.40         7.48 o                         
   6   2  18        298.10        302.80         7.00 o                         
   7   2  18        559.12        603.12        12.94 o                         
   8   2  18        751.12        822.07        18.38 o                         
   9   2  18         17.54         18.01         0.81 o                         
  10   2  18          4.70          4.08         0.40 o                         
  11   2  18          0.83          0.87         0.27 o                         
  12   2  18         13.83         11.65         0.60 o                         
  13   2  18         15.33         10.64         0.69 o                         
  14   2  18          4.54          4.02         0.39 o                         
  15   2  18          0.02          0.08         0.19 o                         
   1   3  18        454.70        451.02         9.04 o                         
   2   3  18          6.26          8.89         0.48 o                         
   3   3  18        122.35        139.05         3.16 o                         
   4   3  18         21.21         21.35         0.80 o                         
   5   3  18         14.42         20.75         0.78 o                         
   6   3  18        123.87        133.08         3.22 o                         
   7   3  18         44.46         47.59         1.85 o                         
   8   3  18        167.13        172.75         4.05 o                         
   9   3  18          4.18          3.62         0.42 o                         
  10   3  18         66.42         68.93         1.71 o                         
  11   3  18          3.90          3.29         0.42 o                         
  12   3  18          2.10          1.65         0.32 o                         
  13   3  18          1.63          1.13         0.29 o                         
  14   3  18          6.19          7.06         0.56 o                         
   0   4  18         24.32         25.56         1.29 o                         
   1   4  18         26.70         33.17         1.01 o                         
   2   4  18          0.08          0.45         0.31 o                         
   3   4  18        151.24        143.14         3.49 o                         
   4   4  18        418.99        412.02         9.05 o                         
   5   4  18        218.36        209.61         4.66 o                         
   6   4  18         27.42         26.63         0.91 o                         
   7   4  18         51.13         54.77         1.55 o                         
   8   4  18          8.48          8.39         0.64 o                         
   9   4  18          5.10          3.92         0.55 o                         
  10   4  18         10.20         10.86         0.77 o                         
  11   4  18          5.56          3.77         0.48 o                         
  12   4  18          6.25          5.01         0.49 o                         
  13   4  18          0.08         -0.19         0.28 o                         
   1   5  18          6.12          7.96         0.61 o                         
   2   5  18         61.27         58.57         1.78 o                         
   3   5  18          7.95         10.02         0.66 o                         
   4   5  18        306.09        321.16         7.95 o                         
   5   5  18        193.75        204.34         5.48 o                         
   6   5  18          1.21          1.31         0.42 o                         
   7   5  18         33.47         37.10         1.44 o                         
   8   5  18         65.29         61.98         2.64 o                         
   9   5  18        130.01        135.31         5.57 o                         
  10   5  18          0.12          0.38         0.41 o                         
  11   5  18          0.52          0.06         0.27 o                         
  12   5  18          1.10          0.19         0.22 o                         
   0   6  18          7.08          6.99         1.12 o                         
   1   6  18         40.73         41.73         1.66 o                         
   2   6  18        102.12        101.14         3.59 o                         
   3   6  18         97.96         99.85         3.04 o                         
   4   6  18         22.96         24.07         1.13 o                         
   5   6  18        103.03        113.17         3.85 o                         
   6   6  18         34.26         35.05         1.70 o                         
   7   6  18         39.98         37.91         1.64 o                         
   8   6  18         14.09         11.68         1.20 o                         
   9   6  18          3.57          2.20         0.34 o                         
  10   6  18          0.14         -0.23         0.23 o                         
   1   7  18          1.83          2.31         0.53 o                         
   2   7  18         21.38         18.05         1.75 o                         
   3   7  18          0.07          0.19         0.55 o                         
   4   7  18          4.64          6.98         0.86 o                         
   5   7  18          3.70          2.15         0.53 o                         
   6   7  18          3.92          2.72         0.62 o                         
   7   7  18         13.28         11.31         1.33 o                         
   1   1  19         93.13        106.35         2.36 o                         
   2   1  19        177.95        170.19         3.71 o                         
   3   1  19         46.84         40.93         1.11 o                         
   4   1  19        841.48        817.77        18.18 o                         
   5   1  19          1.94          1.10         0.31 o                         
   6   1  19        251.60        271.00         7.43 o                         
   7   1  19        504.92        458.47        10.49 o                         
   8   1  19       1292.07       1305.85        33.87 o                         
   9   1  19          0.96          0.43         0.34 o                         
  10   1  19         18.54         17.66         0.81 o                         
  11   1  19         41.17         31.29         1.05 o                         
  12   1  19         68.75         74.40         2.06 o                         
  13   1  19         77.29         79.84         2.14 o                         
  14   1  19         32.14         35.00         1.13 o                         
  15   1  19          0.60          0.58         0.26 o                         
   0   2  19         78.68         77.48         2.80 o                         
   1   2  19        577.05        592.21        14.67 o                         
   2   2  19        336.96        337.38         7.41 o                         
   3   2  19        757.68        827.96        17.05 o                         
   4   2  19        196.32        201.35         4.42 o                         
   5   2  19          0.53          0.21         0.27 o                         
   6   2  19         18.11         26.67         0.93 o                         
   7   2  19        133.09        148.13         3.48 o                         
   8   2  19        360.45        384.01         8.82 o                         
   9   2  19        517.90        604.38        12.10 o                         
  10   2  19          4.17          1.92         0.40 o                         
  11   2  19          0.35          0.31         0.27 o                         
  12   2  19         10.78          9.25         0.56 o                         
  13   2  19          0.00          0.31         0.21 o                         
  14   2  19         28.26         32.45         1.15 o                         
  15   2  19          6.26          4.34         0.37 o                         
   1   3  19        131.79        138.42         3.05 o                         
   2   3  19        177.19        159.32         3.33 o                         
   3   3  19         11.14         11.94         0.61 o                         
   4   3  19        607.55        617.66        16.36 o                         
   5   3  19        333.69        359.59         8.27 o                         
   6   3  19        191.71        220.29         4.67 o                         
   7   3  19         90.80         91.79         2.49 o                         
   8   3  19        130.99        142.88         3.43 o                         
   9   3  19         16.36         17.61         0.92 o                         
  10   3  19          5.98          7.97         0.65 o                         
  11   3  19         75.41         69.03         2.01 o                         
  12   3  19         20.37         16.99         0.92 o                         
  13   3  19         39.74         36.75         1.48 o                         
  14   3  19         78.09         81.67         4.71 o                         
   0   4  19        851.37        854.25        31.69 o                         
   1   4  19         98.41        106.79         2.81 o                         
   2   4  19          3.01          4.72         0.51 o                         
   3   4  19        366.76        378.56         9.24 o                         
   4   4  19         70.47         77.11         2.12 o                         
   5   4  19         68.51         75.30         1.89 o                         
   6   4  19        233.15        234.08         4.81 o                         
   7   4  19         49.90         55.56         1.83 o                         
   8   4  19         14.14         15.90         0.91 o                         
   9   4  19          6.79          7.23         0.65 o                         
  10   4  19          6.48          4.35         0.56 o                         
  11   4  19          0.00          0.27         0.29 o                         
  12   4  19          2.25          2.46         0.38 o                         
  13   4  19         28.54         22.76         1.24 o                         
   1   5  19          4.75          4.11         0.49 o                         
   2   5  19         71.05         74.88         2.14 o                         
   3   5  19          7.40          5.41         0.53 o                         
   4   5  19         69.08         86.26         2.40 o                         
   5   5  19          8.80          7.94         0.69 o                         
   6   5  19         45.43         42.62         1.50 o                         
   7   5  19         20.18         21.63         1.05 o                         
   8   5  19         21.18         24.69         1.28 o                         
   9   5  19          2.45          1.48         0.44 o                         
  10   5  19         18.89         18.42         1.39 o                         
  11   5  19          0.87          0.28         0.27 o                         
  12   5  19          2.64          0.93         0.30 o                         
   0   6  19         93.96        104.22         5.12 o                         
   1   6  19          4.66          3.63         0.53 o                         
   2   6  19          3.60          3.65         0.51 o                         
   3   6  19         17.81         18.41         1.03 o                         
   4   6  19         18.67         22.15         1.09 o                         
   5   6  19         65.99         76.88         2.78 o                         
   6   6  19         57.00         54.60         2.32 o                         
   7   6  19          6.50          5.19         0.95 o                         
   8   6  19          0.53          0.19         0.36 o                         
   9   6  19          1.88          1.20         0.34 o                         
   1   7  19         37.85         37.82         2.70 o                         
   2   7  19          8.58          9.02         1.05 o                         
   3   7  19         14.09         18.11         1.34 o                         
   4   7  19          1.70          0.51         0.58 o                         
   5   7  19          1.64          2.26         0.58 o                         
   6   7  19         20.20         13.97         1.18 o                         
   0   0  20       3085.53       3434.07       176.63 o                         
   1   0  20        744.82        773.99        33.13 o                         
   2   0  20        107.95        112.04         4.19 o                         
   3   0  20        121.53        144.07         4.42 o                         
   4   0  20        158.12        165.14         5.47 o                         
   5   0  20          0.10          1.10         0.41 o                         
   6   0  20       1676.55       1783.40        65.31 o                         
   7   0  20        108.81        113.40         3.70 o                         
   8   0  20        588.86        651.09        21.85 o                         
   9   0  20          0.63          1.15         0.48 o                         
  10   0  20        206.05        212.81         6.85 o                         
  11   0  20         19.59         16.27         1.21 o                         
  12   0  20         81.49         79.32         4.10 o                         
  13   0  20          7.25          4.81         0.63 o                         
  14   0  20         15.81         19.02         1.52 o                         
  15   0  20          0.53          0.78         0.38 o                         
   1   1  20         23.93         29.71         0.96 o                         
   2   1  20        512.80        548.86        12.94 o                         
   3   1  20          0.54          0.66         0.26 o                         
   4   1  20         18.25         21.63         0.77 o                         
   5   1  20        530.00        486.42        12.31 o                         
   6   1  20          8.32         11.47         0.61 o                         
   7   1  20          5.70          5.63         0.51 o                         
   8   1  20         60.83         60.87         2.05 o                         
   9   1  20        431.41        439.55        10.07 o                         
  10   1  20        137.61        152.65         3.76 o                         
  11   1  20         15.86         18.02         0.74 o                         
  12   1  20         13.40         14.68         0.70 o                         
  13   1  20          1.84          1.21         0.28 o                         
  14   1  20          3.32          3.48         0.39 o                         
  15   1  20         12.82         16.22         0.95 o                         
   0   2  20        186.83        205.66         6.24 o                         
   1   2  20        667.00        705.85        15.71 o                         
   2   2  20         82.63         89.70         2.33 o                         
   3   2  20        210.14        205.15         4.88 o                         
   4   2  20        238.64        250.81         5.41 o                         
   5   2  20         29.19         25.92         0.91 o                         
   6   2  20        744.53        818.01        17.45 o                         
   7   2  20          1.05          0.90         0.40 o                         
   8   2  20         16.43         17.63         0.82 o                         
   9   2  20         87.36         89.39         2.22 o                         
  10   2  20          0.00          0.18         0.26 o                         
  11   2  20          0.24          0.46         0.26 o                         
  12   2  20          0.34          0.34         0.23 o                         
  13   2  20          4.97          5.52         0.47 o                         
  14   2  20          0.13          0.31         0.24 o                         
  15   2  20          0.06         -0.14         0.25 o                         
   1   3  20          2.50          2.73         0.33 o                         
   2   3  20          3.90          4.48         0.42 o                         
   3   3  20        358.70        367.62         8.46 o                         
   4   3  20          0.62          0.99         0.36 o                         
   5   3  20        606.21        582.93        13.82 o                         
   6   3  20        284.54        281.90         6.37 o                         
   7   3  20         13.92         14.08         0.73 o                         
   8   3  20         10.01          9.05         0.68 o                         
   9   3  20         24.68         25.21         1.49 o                         
  10   3  20         31.75         31.33         1.31 o                         
  11   3  20         11.89         12.06         0.76 o                         
  12   3  20          0.46          0.04         0.27 o                         
  13   3  20         11.93         10.87         1.04 o                         
  14   3  20         52.62         66.14         3.77 o                         
   0   4  20          0.18          0.23         0.51 o                         
   1   4  20        160.62        156.46         4.62 o                         
   2   4  20          0.88          1.24         0.38 o                         
   3   4  20        193.77        208.92         5.07 o                         
   4   4  20         18.88         24.02         0.97 o                         
   5   4  20         45.20         46.69         1.33 o                         
   6   4  20         76.34         84.07         2.13 o                         
   7   4  20         34.77         33.75         1.21 o                         
   8   4  20         67.42         72.97         2.54 o                         
   9   4  20         72.46         67.86         2.16 o                         
  10   4  20          1.86          1.26         0.41 o                         
  11   4  20          0.08         -0.23         0.23 o                         
  12   4  20          3.32          2.19         0.35 o                         
  13   4  20          0.19          0.04         0.20 o                         
   1   5  20          1.00          1.83         0.44 o                         
   2   5  20         25.94         33.00         1.37 o                         
   3   5  20          0.15          0.00         0.43 o                         
   4   5  20         16.20         11.20         0.75 o                         
   5   5  20          9.40         11.12         0.88 o                         
   6   5  20         21.09         14.16         0.82 o                         
   7   5  20          0.87          1.61         0.42 o                         
   8   5  20          8.35          8.75         0.78 o                         
   9   5  20          8.87          8.18         0.82 o                         
  10   5  20         11.39         10.66         0.90 o                         
  11   5  20          0.77          0.10         0.22 o                         
   0   6  20          0.50          0.33         0.58 o                         
   1   6  20         10.53          8.52         0.67 o                         
   2   6  20          4.54          4.37         0.54 o                         
   3   6  20         19.62         19.48         1.10 o                         
   4   6  20        282.49        270.98         9.31 o                         
   5   6  20         14.50         11.86         0.94 o                         
   6   6  20         83.11         79.26         4.09 o                         
   7   6  20          3.90          4.18         0.63 o                         
   8   6  20          6.62          3.48         0.72 o                         
   9   6  20          4.13          1.77         0.41 o                         
   1   7  20          4.29          4.85         0.74 o                         
   2   7  20          0.09          0.55         0.52 o                         
   3   7  20          2.56          1.83         0.58 o                         
   4   7  20          0.00          0.93         0.44 o                         
   5   7  20          1.01          2.14         0.48 o                         
   1   1  21        592.55        631.56        14.15 o                         
   2   1  21          7.57          8.74         0.52 o                         
   3   1  21        603.09        583.16        12.02 o                         
   4   1  21        733.72        779.68        17.42 o                         
   5   1  21         19.85         23.27         0.85 o                         
   6   1  21        557.03        585.03        14.60 o                         
   7   1  21        245.08        242.68         6.43 o                         
   8   1  21          0.02          0.09         0.36 o                         
   9   1  21         84.95        105.14         2.77 o                         
  10   1  21         13.94         16.98         0.76 o                         
  11   1  21          0.01         -0.11         0.25 o                         
  12   1  21          2.62          2.03         0.32 o                         
  13   1  21         58.84         58.48         1.75 o                         
  14   1  21         17.28         19.27         0.77 o                         
  15   1  21         15.39         15.20         0.96 o                         
   0   2  21        229.42        258.93         7.56 o                         
   1   2  21          3.62          6.89         0.48 o                         
   2   2  21         38.36         42.29         1.25 o                         
   3   2  21        387.96        385.42         9.74 o                         
   4   2  21        720.13        761.60        16.34 o                         
   5   2  21        691.91        751.27        16.78 o                         
   6   2  21        209.60        215.32         4.96 o                         
   7   2  21        458.66        458.46        10.94 o                         
   8   2  21          1.04          0.74         0.33 o                         
   9   2  21          1.43          2.02         0.42 o                         
  10   2  21         10.88          8.70         0.54 o                         
  11   2  21          3.45          1.99         0.34 o                         
  12   2  21         36.70         33.67         1.03 o                         
  13   2  21          3.64          3.01         0.32 o                         
  14   2  21         16.53         14.34         1.06 o                         
   1   3  21         57.58         50.82         1.48 o                         
   2   3  21          3.56          5.03         0.49 o                         
   3   3  21        150.87        140.71         3.72 o                         
   4   3  21        119.51        130.03         3.36 o                         
   5   3  21         10.18          9.04         0.60 o                         
   6   3  21        771.31        803.90        17.23 o                         
   7   3  21          1.63          2.69         0.41 o                         
   8   3  21        196.10        195.47         6.12 o                         
   9   3  21          2.59          1.76         0.48 o                         
  10   3  21         36.52         31.91         1.51 o                         
  11   3  21          0.74          0.51         0.32 o                         
  12   3  21          6.68          3.81         0.39 o                         
  13   3  21         31.39         22.67         1.20 o                         
   0   4  21        684.96        725.75        27.05 o                         
   1   4  21         51.79         72.40         2.16 o                         
   2   4  21        105.65         99.77         2.66 o                         
   3   4  21        255.92        282.92         6.67 o                         
   4   4  21        131.15        130.45         3.52 o                         
   5   4  21        274.15        303.52         6.63 o                         
   6   4  21          8.46         11.29         0.73 o                         
   7   4  21        107.58        116.34         3.77 o                         
   8   4  21         24.93         35.11         1.39 o                         
   9   4  21          0.04          0.35         0.31 o                         
  10   4  21          2.69          0.74         0.31 o                         
  11   4  21          7.43          9.19         0.70 o                         
  12   4  21          0.03          0.07         0.17 o                         
   1   5  21          1.88          1.64         0.43 o                         
   2   5  21          0.53          0.02         0.34 o                         
   3   5  21          8.86          8.99         0.80 o                         
   4   5  21         27.13         24.38         1.56 o                         
   5   5  21         10.06          6.62         0.66 o                         
   6   5  21          3.11          3.08         0.48 o                         
   7   5  21          0.04          0.97         0.35 o                         
   8   5  21          5.51          3.38         0.50 o                         
   9   5  21         14.55         10.15         0.79 o                         
  10   5  21          6.06          5.55         0.71 o                         
  11   5  21          0.80          0.58         0.19 o                         
   0   6  21         44.35         51.11         2.87 o                         
   1   6  21         40.20         37.30         2.13 o                         
   2   6  21          4.35          2.92         0.48 o                         
   3   6  21         67.45         76.25         3.05 o                         
   4   6  21          6.32          4.62         0.62 o                         
   5   6  21          0.41          1.97         0.40 o                         
   6   6  21          1.81          1.65         0.72 o                         
   7   6  21          1.06          0.63         0.49 o                         
   8   6  21          0.59          0.86         0.39 o                         
   1   7  21         16.33         18.29         2.33 o                         
   2   7  21          0.02         -0.11         0.38 o                         
   3   7  21          9.67          6.69         1.16 o                         
   4   7  21         14.34         11.64         1.66 o                         
   0   0  22         87.46         99.13         5.67 o                         
   1   0  22        630.90        653.88        21.81 o                         
   2   0  22         25.95         23.03         1.31 o                         
   3   0  22        811.85        867.27        28.63 o                         
   4   0  22          2.90          1.40         0.46 o                         
   5   0  22        219.51        233.98         7.51 o                         
   6   0  22          7.29          6.36         0.67 o                         
   7   0  22        118.35        122.09         3.97 o                         
   8   0  22       3149.73       3375.15       147.68 o                         
   9   0  22         97.27        100.41         4.01 o                         
  10   0  22         33.10         35.62         1.53 o                         
  11   0  22          0.04          0.12         0.45 o                         
  12   0  22          1.73          2.37         0.49 o                         
  13   0  22          9.80         12.88         0.87 o                         
  14   0  22         28.35         36.52         1.92 o                         
   1   1  22        307.36        309.18         6.83 o                         
   2   1  22          9.08         10.26         0.58 o                         
   3   1  22          2.74          1.77         0.36 o                         
   4   1  22          1.90          2.89         0.37 o                         
   5   1  22        314.71        310.69         6.40 o                         
   6   1  22          5.12          4.15         0.54 o                         
   7   1  22        276.03        287.88         9.20 o                         
   8   1  22         57.26         68.77         1.91 o                         
   9   1  22         95.75        107.43         2.98 o                         
  10   1  22         17.88         17.94         0.76 o                         
  11   1  22          6.24          7.00         0.48 o                         
  12   1  22         20.06         18.45         0.74 o                         
  13   1  22          0.37          0.95         0.25 o                         
  14   1  22          8.20          7.39         0.56 o                         
   0   2  22        140.05        179.11         6.40 o                         
   1   2  22        750.04        776.48        16.60 o                         
   2   2  22         41.04         44.59         1.21 o                         
   3   2  22          2.94          1.35         0.39 o                         
   4   2  22        230.46        262.07         6.47 o                         
   5   2  22          6.49          8.56         0.69 o                         
   6   2  22        242.47        267.45         7.96 o                         
   7   2  22          0.96          0.95         0.37 o                         
   8   2  22         29.00         27.85         0.97 o                         
   9   2  22         99.39        110.48         2.96 o                         
  10   2  22          9.34         10.51         0.61 o                         
  11   2  22          5.05          6.43         0.45 o                         
  12   2  22          7.62          8.16         0.45 o                         
  13   2  22          0.63          0.95         0.26 o                         
  14   2  22          0.89          0.33         0.30 o                         
   1   3  22        163.23        160.25         4.37 o                         
   2   3  22         12.63         18.72         0.99 o                         
   3   3  22          0.52          0.96         0.34 o                         
   4   3  22          4.76          3.40         0.49 o                         
   5   3  22          3.21          3.93         0.43 o                         
   6   3  22         51.22         49.87         1.40 o                         
   7   3  22         18.22         18.92         1.07 o                         
   8   3  22          0.31          0.38         0.38 o                         
   9   3  22         36.96         42.02         1.69 o                         
  10   3  22         46.22         40.46         1.45 o                         
  11   3  22         17.84         17.21         0.89 o                         
  12   3  22          9.35          9.41         0.62 o                         
  13   3  22         13.99          6.37         0.58 o                         
   0   4  22        131.74        128.17         5.32 o                         
   1   4  22         15.25         16.40         1.10 o                         
   2   4  22         68.05         69.75         2.00 o                         
   3   4  22        136.28        125.30         3.25 o                         
   4   4  22         44.46         41.26         1.37 o                         
   5   4  22        210.68        229.68         5.35 o                         
   6   4  22         10.99         11.90         0.75 o                         
   7   4  22          0.69          0.67         0.39 o                         
   8   4  22         16.09         20.15         0.92 o                         
   9   4  22          5.70          4.15         0.46 o                         
  10   4  22         20.13         22.25         1.07 o                         
  11   4  22          1.28          0.64         0.30 o                         
  12   4  22          3.38          2.99         0.32 o                         
   1   5  22          1.47          1.47         0.45 o                         
   2   5  22         88.44         88.73         3.19 o                         
   3   5  22          1.54          1.61         0.54 o                         
   4   5  22         53.10         49.40         2.18 o                         
   5   5  22          8.89          8.45         0.98 o                         
   6   5  22          0.51          0.40         0.34 o                         
   7   5  22         20.97         20.76         2.03 o                         
   8   5  22          0.00          0.17         0.35 o                         
   9   5  22         10.22          7.38         1.20 o                         
  10   5  22          2.10          0.97         0.32 o                         
   0   6  22         62.25         61.84         3.26 o                         
   1   6  22         40.64         40.28         1.69 o                         
   2   6  22          6.24          3.09         0.46 o                         
   3   6  22         29.37         32.90         1.46 o                         
   4   6  22          0.16          0.20         0.30 o                         
   5   6  22          7.02          3.40         0.46 o                         
   6   6  22         17.68         17.35         1.21 o                         
   7   6  22          0.13          1.01         0.73 o                         
   8   6  22          3.00          2.93         0.62 o                         
   1   7  22          1.52          2.66         0.71 o                         
   2   7  22         17.16         20.89         1.75 o                         
   3   7  22          0.18          0.67         1.33 o                         
   1   1  23        354.72        399.35         9.51 o                         
   2   1  23         23.12         22.24         0.85 o                         
   3   1  23         25.35         24.43         0.88 o                         
   4   1  23        687.10        706.06        18.55 o                         
   5   1  23         57.28         62.84         1.84 o                         
   6   1  23        658.07        675.80        19.18 o                         
   7   1  23         87.34         93.46         2.67 o                         
   8   1  23         79.28         81.87         2.29 o                         
   9   1  23        176.51        201.74         5.69 o                         
  10   1  23         32.79         36.00         1.71 o                         
  11   1  23          1.61          2.31         0.31 o                         
  12   1  23          4.66          3.82         0.41 o                         
  13   1  23          3.18          2.06         0.29 o                         
  14   1  23          2.60          1.87         0.33 o                         
   0   2  23         11.40         10.97         1.33 o                         
   1   2  23          0.66          0.75         0.46 o                         
   2   2  23          2.33          3.00         0.43 o                         
   3   2  23          7.90          8.38         0.56 o                         
   4   2  23         56.13         49.48         1.45 o                         
   5   2  23        351.95        342.58         8.39 o                         
   6   2  23        259.75        293.97         9.58 o                         
   7   2  23        495.56        555.10        13.94 o                         
   8   2  23          6.09          5.78         0.52 o                         
   9   2  23         68.30         66.95         2.04 o                         
  10   2  23          1.00         -0.04         0.26 o                         
  11   2  23          1.84          1.18         0.30 o                         
  12   2  23         20.88         25.69         0.87 o                         
  13   2  23         12.81         13.73         0.93 o                         
   1   3  23         66.48         59.68         1.81 o                         
   2   3  23        159.70        168.19         4.62 o                         
   3   3  23         33.73         33.42         1.21 o                         
   4   3  23         69.65         77.20         2.00 o                         
   5   3  23        121.27        137.57         3.12 o                         
   6   3  23        398.86        431.88        10.47 o                         
   7   3  23          0.10          0.48         0.35 o                         
   8   3  23          0.44          0.18         0.38 o                         
   9   3  23         54.27         52.80         1.81 o                         
  10   3  23         11.47          9.66         0.73 o                         
  11   3  23          1.08          0.62         0.29 o                         
  12   3  23          5.13          4.60         0.38 o                         
  13   3  23         14.37         11.54         0.67 o                         
   0   4  23         37.68         49.13         2.49 o                         
   1   4  23         32.17         33.85         1.36 o                         
   2   4  23         12.92          9.49         0.73 o                         
   3   4  23         35.74         39.00         1.50 o                         
   4   4  23        188.59        189.60         5.21 o                         
   5   4  23          3.24          2.35         0.46 o                         
   6   4  23          4.78          7.31         0.68 o                         
   7   4  23         59.42         61.62         2.03 o                         
   8   4  23         69.45         63.28         2.67 o                         
   9   4  23         10.88         10.33         0.66 o                         
  10   4  23          0.67          0.22         0.29 o                         
  11   4  23          0.57          0.59         0.29 o                         
   1   5  23         19.19         23.02         2.04 o                         
   2   5  23          8.69          5.93         0.74 o                         
   3   5  23         48.90         49.94         2.01 o                         
   4   5  23         10.72          8.64         1.06 o                         
   5   5  23          2.25          0.60         0.40 o                         
   6   5  23          1.06          0.69         0.36 o                         
   7   5  23         70.78         74.94         2.70 o                         
   8   5  23          4.80          7.60         0.79 o                         
   9   5  23         18.99         20.79         1.29 o                         
  10   5  23         12.05          5.17         0.83 o                         
   0   6  23         10.32         19.52         2.33 o                         
   1   6  23         20.61         25.03         1.41 o                         
   2   6  23         25.05         28.42         1.51 o                         
   3   6  23          3.29          3.02         0.44 o                         
   4   6  23          6.64          3.02         0.45 o                         
   5   6  23         29.15         28.70         2.23 o                         
   6   6  23         15.07         14.89         1.41 o                         
   7   6  23          6.40          8.38         1.03 o                         
   0   0  24        163.82        162.84         8.18 o                         
   1   0  24          0.85          2.24         0.53 o                         
   2   0  24        346.06        396.42        14.71 o                         
   3   0  24        174.85        179.30         7.15 o                         
   4   0  24          0.10          0.27         0.53 o                         
   5   0  24       1873.45       1876.44       137.99 o                         
   6   0  24        316.88        389.30        11.31 o                         
   7   0  24        507.95        533.38        22.41 o                         
   8   0  24         17.54         17.79         1.78 o                         
   9   0  24        121.75        153.55         6.54 o                         
  10   0  24         10.18         11.53         0.83 o                         
  11   0  24          1.50          0.86         0.39 o                         
  12   0  24          1.28          0.56         0.34 o                         
  13   0  24         55.31         52.95         2.32 o                         
  14   0  24          3.72          2.72         0.55 o                         
   1   1  24          0.68          2.01         0.39 o                         
   2   1  24        147.59        151.86         4.52 o                         
   3   1  24          8.17          8.28         0.62 o                         
   4   1  24        272.81        269.06         8.41 o                         
   5   1  24        224.72        218.45         5.25 o                         
   6   1  24        135.30        152.61         3.67 o                         
   7   1  24        422.58        427.50         9.38 o                         
   8   1  24         26.58         35.67         1.76 o                         
   9   1  24         23.37         24.74         1.03 o                         
  10   1  24          0.97          0.77         0.29 o                         
  11   1  24          2.04          2.33         0.30 o                         
  12   1  24         26.72         25.52         1.09 o                         
  13   1  24          0.70          0.51         0.22 o                         
   0   2  24         16.94         25.27         1.38 o                         
   1   2  24         33.70         32.75         1.38 o                         
   2   2  24         37.98         33.65         1.15 o                         
   3   2  24        391.90        406.84        10.39 o                         
   4   2  24        138.90        138.89         3.54 o                         
   5   2  24          0.98          0.28         0.39 o                         
   6   2  24        246.47        264.87         7.38 o                         
   7   2  24         33.77         34.41         1.43 o                         
   8   2  24          3.08          3.13         0.52 o                         
   9   2  24         50.32         63.85         3.03 o                         
  10   2  24         31.57         30.95         1.11 o                         
  11   2  24          8.35          9.12         0.61 o                         
  12   2  24          0.17         -0.02         0.28 o                         
  13   2  24          1.03          1.51         0.35 o                         
   1   3  24          1.97          1.41         0.40 o                         
   2   3  24         15.43         17.91         0.98 o                         
   3   3  24         56.58         68.25         1.90 o                         
   4   3  24         28.24         35.14         1.20 o                         
   5   3  24         50.29         52.23         1.51 o                         
   6   3  24         60.21         67.56         1.99 o                         
   7   3  24         17.27         19.67         1.10 o                         
   8   3  24          1.22          1.60         0.42 o                         
   9   3  24         31.02         30.70         1.18 o                         
  10   3  24         29.86         29.16         1.10 o                         
  11   3  24          6.34          7.20         0.57 o                         
  12   3  24          0.02          0.14         0.22 o                         
   0   4  24         79.32         72.96         4.69 o                         
   1   4  24         64.67         47.01         2.05 o                         
   2   4  24         98.38        101.83         3.42 o                         
   3   4  24         44.07         48.56         1.76 o                         
   4   4  24         36.65         38.32         1.75 o                         
   5   4  24         19.83         19.16         1.14 o                         
   6   4  24         14.41          9.86         0.80 o                         
   7   4  24         14.62         10.53         0.82 o                         
   8   4  24         96.65         87.03         3.93 o                         
   9   4  24          2.06          2.14         0.38 o                         
  10   4  24          0.07          0.12         0.31 o                         
  11   4  24         15.63         14.06         1.11 o                         
   1   5  24          1.06          2.18         0.55 o                         
   2   5  24         26.32         27.35         1.49 o                         
   3   5  24         51.60         48.02         1.94 o                         
   4   5  24         11.86          9.73         0.83 o                         
   5   5  24          7.23          6.79         0.60 o                         
   6   5  24          5.95          3.42         0.48 o                         
   7   5  24         77.13         79.19         3.27 o                         
   8   5  24          4.17          2.85         0.56 o                         
   9   5  24          9.48          6.15         1.00 o                         
   0   6  24          5.98          6.72         1.18 o                         
   1   6  24         14.77          9.97         1.13 o                         
   2   6  24          1.99          1.33         0.60 o                         
   3   6  24         59.05         55.76         3.15 o                         
   4   6  24         34.11         35.88         2.04 o                         
   5   6  24          8.93          8.31         1.04 o                         
   6   6  24          0.15          0.11         0.42 o                         
   1   1  25        302.09        298.43         8.77 o                         
   2   1  25          1.62          1.55         0.39 o                         
   3   1  25          6.78          8.52         0.68 o                         
   4   1  25          5.73          5.13         0.57 o                         
   5   1  25          8.00          8.11         0.71 o                         
   6   1  25        117.58        124.17         5.29 o                         
   7   1  25          1.47          1.07         0.42 o                         
   8   1  25         49.75         54.07         1.59 o                         
   9   1  25         52.66         54.92         2.02 o                         
  10   1  25          0.19          0.69         0.25 o                         
  11   1  25          5.32          2.84         0.34 o                         
  12   1  25         23.34         25.16         0.90 o                         
  13   1  25         13.01         15.39         0.79 o                         
   0   2  25        245.32        249.45        22.56 o                         
   1   2  25          2.75          5.90         0.83 o                         
   2   2  25         62.85         65.73         2.06 o                         
   3   2  25        108.76        111.99         3.10 o                         
   4   2  25        101.94         99.60         2.66 o                         
   5   2  25        136.67        134.62         3.45 o                         
   6   2  25        191.84        199.43         5.20 o                         
   7   2  25        137.92        135.51         3.88 o                         
   8   2  25        209.10        232.71         9.13 o                         
   9   2  25        131.03        140.34         6.45 o                         
  10   2  25          5.99          4.22         0.43 o                         
  11   2  25          0.25          0.60         0.25 o                         
  12   2  25          2.38          1.60         0.35 o                         
  13   2  25          2.58          1.76         0.49 o                         
   1   3  25          7.31          8.24         0.86 o                         
   2   3  25         41.05         31.70         1.23 o                         
   3   3  25         19.54         15.13         0.91 o                         
   4   3  25         69.05         67.11         2.07 o                         
   5   3  25         26.90         28.30         1.01 o                         
   6   3  25          7.78          6.85         0.64 o                         
   7   3  25          0.05          0.30         0.38 o                         
   8   3  25          5.54          5.32         0.56 o                         
   9   3  25         89.45         94.52         3.28 o                         
  10   3  25          2.62          1.34         0.28 o                         
  11   3  25          0.06         -0.04         0.20 o                         
  12   3  25          1.45          0.86         0.37 o                         
   0   4  25         12.89         14.79         2.39 o                         
   1   4  25         32.13         37.62         1.69 o                         
   2   4  25          0.32          1.02         0.45 o                         
   3   4  25          6.24          4.78         0.66 o                         
   4   4  25         29.44         32.31         1.50 o                         
   5   4  25         55.98         58.86         2.15 o                         
   6   4  25         13.83         16.94         1.08 o                         
   7   4  25          0.75          1.06         0.42 o                         
   8   4  25         39.23         41.31         2.02 o                         
   9   4  25          8.24          5.89         0.57 o                         
  10   4  25         12.39         17.36         1.10 o                         
   1   5  25          2.58          2.11         0.49 o                         
   2   5  25          2.25          1.33         0.47 o                         
   3   5  25         22.64         23.24         1.19 o                         
   4   5  25         28.84         23.73         1.21 o                         
   5   5  25         49.25         61.28         2.47 o                         
   6   5  25          4.47          2.96         0.40 o                         
   7   5  25          0.11          0.53         0.32 o                         
   8   5  25          3.05          1.10         0.25 o                         
   0   6  25         35.66         40.20         2.70 o                         
   1   6  25          0.06         -0.08         0.36 o                         
   2   6  25         25.60         28.65         1.86 o                         
   3   6  25         10.14          6.22         0.53 o                         
   4   6  25          0.06         -0.07         0.44 o                         
   5   6  25          0.31         -0.67         1.33 o                         
   0   0  26          5.38          7.63         1.35 o                         
   1   0  26        145.86        121.09         5.20 o                         
   2   0  26         33.44         36.18         2.02 o                         
   3   0  26        245.61        248.63         9.88 o                         
   4   0  26        802.36        846.08        42.57 o                         
   5   0  26        734.22        728.74        27.15 o                         
   6   0  26         96.06        104.12         5.19 o                         
   7   0  26        746.31        742.07        27.58 o                         
   8   0  26         83.37        101.57         6.34 o                         
   9   0  26          9.24         10.31         0.98 o                         
  10   0  26          0.05          0.23         0.41 o                         
  11   0  26          3.46          2.08         0.47 o                         
  12   0  26          2.62          3.65         0.48 o                         
  13   0  26          8.74          8.10         0.81 o                         
   1   1  26         53.43         58.02         1.76 o                         
   2   1  26          0.51          0.33         0.33 o                         
   3   1  26         34.52         33.39         1.20 o                         
   4   1  26        159.67        180.86         5.13 o                         
   5   1  26        456.89        456.77        13.04 o                         
   6   1  26        760.68        818.14        27.18 o                         
   7   1  26          2.71          3.06         0.43 o                         
   8   1  26          1.91          0.96         0.40 o                         
   9   1  26         20.05         19.98         1.08 o                         
  10   1  26         13.88         10.37         0.62 o                         
  11   1  26         11.26          7.13         0.71 o                         
  12   1  26         31.46         31.90         1.08 o                         
  13   1  26          5.72          2.51         0.47 o                         
   0   2  26          0.17          1.98         0.91 o                         
   1   2  26          1.43          3.65         0.45 o                         
   2   2  26        157.03        162.01         4.22 o                         
   3   2  26         53.54         61.55         1.93 o                         
   4   2  26         33.08         31.11         1.32 o                         
   5   2  26        110.15        116.98         3.97 o                         
   6   2  26         28.54         31.06         1.17 o                         
   7   2  26         46.36         50.51         1.90 o                         
   8   2  26          0.02         -0.21         0.37 o                         
   9   2  26         13.35         13.53         1.02 o                         
  10   2  26          3.88          2.69         0.37 o                         
  11   2  26          4.03          3.51         0.33 o                         
  12   2  26          7.52          7.26         0.67 o                         
   1   3  26         55.67         51.86         2.10 o                         
   2   3  26          0.68          0.27         0.42 o                         
   3   3  26          0.10          0.34         0.41 o                         
   4   3  26        127.60        128.85         3.43 o                         
   5   3  26         26.55         24.54         1.14 o                         
   6   3  26         11.55         14.47         0.87 o                         
   7   3  26          7.07          6.38         0.59 o                         
   8   3  26         13.62         13.92         1.13 o                         
   9   3  26         27.81         40.14         1.80 o                         
  10   3  26          1.91          1.77         0.29 o                         
  11   3  26          0.05          0.05         0.22 o                         
   0   4  26         39.66         39.74         5.99 o                         
   1   4  26          8.41         11.26         0.89 o                         
   2   4  26          0.41          0.42         0.42 o                         
   3   4  26         37.24         38.43         1.67 o                         
   4   4  26          5.40          3.96         0.55 o                         
   5   4  26         22.11         24.42         1.26 o                         
   6   4  26         80.48         88.70         3.87 o                         
   7   4  26          0.78          0.14         0.36 o                         
   8   4  26         14.46         10.72         0.76 o                         
   9   4  26          7.68          6.77         0.76 o                         
  10   4  26          5.64          8.88         1.16 o                         
   1   5  26         18.83         20.45         1.58 o                         
   2   5  26          9.44          7.33         0.84 o                         
   3   5  26         41.97         32.23         1.61 o                         
   4   5  26          1.92          1.53         0.41 o                         
   5   5  26         63.98         65.86         3.70 o                         
   6   5  26         13.57         15.07         0.82 o                         
   7   5  26         13.50         14.55         1.12 o                         
   8   5  26          5.88          4.42         0.53 o                         
   0   6  26         11.24         13.47         1.41 o                         
   1   6  26         14.62         15.48         1.49 o                         
   2   6  26          9.76         10.81         0.91 o                         
   3   6  26          4.51          5.20         0.68 o                         
   4   6  26          4.87          8.98         2.00 o                         
   1   1  27         14.56         19.94         0.91 o                         
   2   1  27         44.99         44.99         1.48 o                         
   3   1  27        119.06        123.69         3.18 o                         
   4   1  27         21.07         23.12         1.06 o                         
   5   1  27        277.84        304.79        10.84 o                         
   6   1  27         12.54         13.90         0.85 o                         
   7   1  27          7.88          6.18         0.70 o                         
   8   1  27          6.32          7.77         0.78 o                         
   9   1  27          3.62          3.68         0.56 o                         
  10   1  27          2.46          1.96         0.30 o                         
  11   1  27          4.72          2.23         0.34 o                         
  12   1  27          0.04         -0.11         0.17 o                         
   0   2  27        157.87        157.70         6.54 o                         
   1   2  27          0.01          0.95         0.38 o                         
   2   2  27          1.65          2.37         0.41 o                         
   3   2  27         62.11         56.92         1.89 o                         
   4   2  27        217.05        215.22         5.70 o                         
   5   2  27        114.75        121.29         3.31 o                         
   6   2  27         30.42         31.93         1.57 o                         
   7   2  27          2.97          4.32         0.61 o                         
   8   2  27         63.16         67.41         2.74 o                         
   9   2  27          4.52          2.57         0.42 o                         
  10   2  27         23.89         26.83         1.27 o                         
  11   2  27          4.99          4.77         0.72 o                         
  12   2  27         10.83          6.33         0.80 o                         
   1   3  27         10.87         14.58         1.12 o                         
   2   3  27         84.65         86.52         3.23 o                         
   3   3  27          4.07          5.11         0.66 o                         
   4   3  27         20.35         18.19         1.14 o                         
   5   3  27          0.38          0.92         0.41 o                         
   6   3  27          5.82          6.40         0.65 o                         
   7   3  27        104.36        109.25         3.73 o                         
   8   3  27         19.07         22.92         1.37 o                         
   9   3  27          3.21          5.05         0.44 o                         
  10   3  27          2.42          3.14         0.45 o                         
  11   3  27          8.62          3.36         0.71 o                         
   0   4  27         41.72         45.01         7.82 o                         
   1   4  27         19.08         19.39         1.83 o                         
   2   4  27         11.72          6.26         0.66 o                         
   3   4  27        136.41        150.72         5.14 o                         
   4   4  27          0.01          0.26         0.37 o                         
   5   4  27          0.67          0.28         0.39 o                         
   6   4  27          0.61          1.00         0.43 o                         
   7   4  27          1.57          1.03         0.34 o                         
   8   4  27        138.45        171.61         8.95 o                         
   9   4  27          1.17          1.23         0.34 o                         
   1   5  27         22.99         23.00         1.63 o                         
   2   5  27         13.36         14.17         1.27 o                         
   3   5  27          0.34          0.08         0.36 o                         
   4   5  27         41.52         47.53         2.12 o                         
   5   5  27         16.57         14.94         0.87 o                         
   6   5  27          2.86          2.16         0.52 o                         
   7   5  27          0.39          0.83         0.47 o                         
   0   6  27          2.66          3.91         0.80 o                         
   1   6  27         21.49         20.54         1.92 o                         
   2   6  27          5.54          6.00         0.94 o                         
   0   0  28         59.27         60.30         3.91 o                         
   1   0  28         39.02         43.12         2.38 o                         
   2   0  28        158.42        134.53         5.08 o                         
   3   0  28        112.01        114.85         4.52 o                         
   4   0  28        152.41        178.42         8.62 o                         
   5   0  28         75.55         78.15         3.44 o                         
   6   0  28          5.52          5.53         1.18 o                         
   7   0  28        129.63        125.55         7.29 o                         
   8   0  28         39.71         37.05         2.22 o                         
   9   0  28         44.24         36.13         1.65 o                         
  10   0  28          6.93          5.68         0.79 o                         
  11   0  28          0.14         -0.08         0.33 o                         
  12   0  28          0.73          0.31         0.22 o                         
   1   1  28          4.61          1.64         0.43 o                         
   2   1  28        131.97        139.86         3.93 o                         
   3   1  28          1.57          1.58         0.47 o                         
   4   1  28        448.13        468.45        22.88 o                         
   5   1  28         42.14         51.85         1.93 o                         
   6   1  28          2.95          3.95         0.83 o                         
   7   1  28          8.00          6.31         0.75 o                         
   8   1  28          4.22          5.98         0.65 o                         
   9   1  28          3.83          3.60         0.47 o                         
  10   1  28          1.15          2.17         0.36 o                         
  11   1  28          0.79          1.08         0.35 o                         
  12   1  28          1.29          0.52         0.21 o                         
   0   2  28         31.39         21.92         2.06 o                         
   1   2  28          8.55          7.54         0.73 o                         
   2   2  28          1.01          0.25         0.37 o                         
   3   2  28         14.31         22.23         0.97 o                         
   4   2  28        184.72        195.68         6.57 o                         
   5   2  28         99.96        110.31         3.63 o                         
   6   2  28          0.67          1.00         0.47 o                         
   7   2  28          0.38          0.38         0.36 o                         
   8   2  28          1.93          1.56         0.44 o                         
   9   2  28          3.48          2.32         0.40 o                         
  10   2  28          2.73          2.74         0.31 o                         
  11   2  28          0.01         -0.28         0.28 o                         
   1   3  28         21.83         20.32         1.69 o                         
   2   3  28          0.73          0.17         0.48 o                         
   3   3  28          0.17          0.93         0.52 o                         
   4   3  28         79.12         86.81         2.88 o                         
   5   3  28          4.50          4.52         0.57 o                         
   6   3  28          2.01          0.68         0.41 o                         
   7   3  28          7.53          8.98         0.79 o                         
   8   3  28          7.85          5.69         0.50 o                         
   9   3  28          6.81          4.58         0.62 o                         
  10   3  28          1.24          1.02         0.47 o                         
   0   4  28          2.51          3.49         0.94 o                         
   1   4  28          1.28          1.11         0.53 o                         
   2   4  28         11.31         10.05         1.10 o                         
   3   4  28          0.19          0.62         0.41 o                         
   4   4  28          5.92          2.71         0.49 o                         
   5   4  28         64.01         61.28         3.03 o                         
   6   4  28          0.23          0.48         0.34 o                         
   7   4  28          7.99          5.37         0.55 o                         
   8   4  28          5.83          2.65         0.56 o                         
   1   5  28         28.60         20.43         2.50 o                         
   2   5  28         15.85         13.57         1.25 o                         
   3   5  28         10.37         14.70         1.21 o                         
   4   5  28        116.09        101.83         6.16 o                         
   5   5  28          8.23          8.81         0.70 o                         
   6   5  28         77.85         81.66         3.81 o                         
   1   1  29         29.21         32.95         1.38 o                         
   2   1  29         18.15         17.82         0.93 o                         
   3   1  29          4.31          4.09         0.76 o                         
   4   1  29         10.70         10.61         1.11 o                         
   5   1  29         42.87         44.11         2.68 o                         
   6   1  29         12.35         10.01         1.17 o                         
   7   1  29         80.77         82.61         3.56 o                         
   8   1  29          1.03          1.37         0.45 o                         
   9   1  29         33.67         40.57         1.35 o                         
  10   1  29          2.26          1.58         0.30 o                         
  11   1  29          0.97          1.59         0.27 o                         
   0   2  29         12.19         10.30         1.50 o                         
   1   2  29          0.12         -0.18         0.42 o                         
   2   2  29          0.65          1.45         0.45 o                         
   3   2  29          7.49          5.80         0.79 o                         
   4   2  29        180.52        172.57         8.13 o                         
   5   2  29          7.43          8.71         1.30 o                         
   6   2  29         40.84         38.52         2.01 o                         
   7   2  29        109.61        107.29         3.59 o                         
   8   2  29         17.57         16.47         0.94 o                         
   9   2  29        124.68        147.28         6.59 o                         
  10   2  29          3.42          1.63         0.29 o                         
   1   3  29          0.02         -0.14         0.47 o                         
   2   3  29         51.68         53.02         2.88 o                         
   3   3  29          4.50          4.66         0.84 o                         
   4   3  29         42.03         39.85         1.90 o                         
   5   3  29        170.99        173.37         6.23 o                         
   6   3  29          3.08          3.79         0.55 o                         
   7   3  29          5.78          4.53         0.53 o                         
   8   3  29          3.83          2.77         0.42 o                         
   9   3  29         23.05         24.62         1.30 o                         
   0   4  29         33.02         25.95         2.99 o                         
   1   4  29          4.23          2.74         0.72 o                         
   2   4  29         55.22         70.99         3.79 o                         
   3   4  29          0.74          1.03         0.47 o                         
   4   4  29          8.49          8.85         0.84 o                         
   5   4  29         14.41         13.73         0.97 o                         
   6   4  29         62.92         61.04         2.62 o                         
   7   4  29          9.73          6.31         0.72 o                         
   8   4  29        141.83        158.30         7.12 o                         
   1   5  29         15.69         14.45         1.68 o                         
   2   5  29         18.52         17.85         1.07 o                         
   3   5  29          2.20          1.43         0.43 o                         
   4   5  29          3.44          2.47         0.91 o                         
   5   5  29         44.96         42.64         2.29 o                         
   0   0  30         68.93         46.76         2.79 o                         
   1   0  30          6.21          5.97         1.20 o                         
   2   0  30          0.31          0.38         0.52 o                         
   3   0  30         20.54         23.74         2.39 o                         
   4   0  30        203.57        209.53        12.14 o                         
   5   0  30         73.20         71.66         7.82 o                         
   6   0  30          0.36         -0.17         0.71 o                         
   7   0  30         80.44         83.02         5.29 o                         
   8   0  30          1.05          0.97         0.51 o                         
   9   0  30          0.51         -0.13         0.44 o                         
  10   0  30         15.18         11.42         0.82 o                         
   1   1  30          0.08         -0.10         0.48 o                         
   2   1  30          0.36          1.01         0.46 o                         
   3   1  30          0.27          0.10         0.53 o                         
   4   1  30         93.61         97.66         5.31 o                         
   5   1  30          1.81          2.22         0.77 o                         
   6   1  30         90.24         85.18         6.19 o                         
   7   1  30         37.84         34.88         2.06 o                         
   8   1  30          4.66          3.06         0.50 o                         
   9   1  30         11.51         12.41         0.73 o                         
  10   1  30         15.28         17.77         1.02 o                         
   0   2  30          5.87          2.77         0.92 o                         
   1   2  30         23.33         28.69         1.51 o                         
   2   2  30         43.39         41.74         1.82 o                         
   3   2  30         10.84          9.63         0.87 o                         
   4   2  30          1.56          1.59         0.54 o                         
   5   2  30          7.63          6.62         0.70 o                         
   6   2  30          2.76          2.00         0.54 o                         
   7   2  30         55.03         58.58         2.81 o                         
   8   2  30         50.31         59.71         3.20 o                         
   9   2  30         39.33         42.55         1.57 o                         
  10   2  30         16.17         18.39         0.93 o                         
   1   3  30         58.90         76.19         3.97 o                         
   2   3  30         18.56         16.67         1.23 o                         
   3   3  30         14.14         18.80         1.35 o                         
   4   3  30          0.01         -0.09         0.47 o                         
   5   3  30         55.02         56.10         2.70 o                         
   6   3  30         11.20          8.30         1.10 o                         
   7   3  30         31.79         30.15         1.62 o                         
   8   3  30          0.04          0.08         0.24 o                         
   9   3  30          5.47          2.94         0.35 o                         
   0   4  30         44.72         41.06         3.49 o                         
   1   4  30          0.62          0.68         0.45 o                         
   2   4  30          1.01          1.00         0.50 o                         
   3   4  30         23.11         19.17         2.83 o                         
   4   4  30         22.49         22.24         1.37 o                         
   5   4  30          7.60          5.78         0.96 o                         
   6   4  30          0.48          0.53         0.33 o                         
   7   4  30          8.42          3.97         0.44 o                         
   1   5  30         12.70          6.11         0.80 o                         
   2   5  30         16.62         17.36         1.52 o                         
   3   5  30          0.33         -0.08         0.33 o                         
   1   1  31         49.53         41.00         1.72 o                         
   2   1  31         68.07         69.37         4.18 o                         
   3   1  31          0.11          0.02         0.56 o                         
   4   1  31         31.84         33.65         2.52 o                         
   5   1  31          7.03          9.27         1.52 o                         
   6   1  31         17.46         17.74         1.32 o                         
   7   1  31         56.34         54.37         3.75 o                         
   8   1  31          3.22          2.92         0.44 o                         
   9   1  31          0.06          0.00         0.27 o                         
  10   1  31          0.96          0.63         0.27 o                         
   0   2  31          8.17         10.58         1.52 o                         
   1   2  31         18.65         19.26         1.24 o                         
   2   2  31         84.59         77.59         3.33 o                         
   3   2  31          2.74          1.26         0.57 o                         
   4   2  31        171.20        168.02         6.08 o                         
   5   2  31         14.96         17.19         1.41 o                         
   6   2  31         18.04         17.60         1.15 o                         
   7   2  31          1.02          1.03         0.40 o                         
   8   2  31         21.70         27.39         1.16 o                         
   9   2  31         10.57         11.58         0.64 o                         
   1   3  31         61.10         57.52         4.08 o                         
   2   3  31          0.34          0.94         0.50 o                         
   3   3  31         14.13         14.99         1.14 o                         
   4   3  31         54.70         54.04         3.36 o                         
   5   3  31        118.67        112.02         7.83 o                         
   6   3  31         16.02         20.47         1.40 o                         
   7   3  31         49.11         56.48         4.32 o                         
   8   3  31          5.32          3.49         0.48 o                         
   0   4  31          5.86          3.62         1.33 o                         
   1   4  31          9.00          6.77         0.73 o                         
   2   4  31          0.05          0.11         0.38 o                         
   3   4  31         22.73         24.48         1.88 o                         
   4   4  31          1.47          2.79         0.66 o                         
   5   4  31         49.12         51.86         3.17 o                         
   6   4  31          1.83          0.48         0.58 o                         
   0   0  32          3.36          2.08         1.00 o                         
   1   0  32          0.35         -0.68         0.78 o                         
   2   0  32         17.51         19.07         1.75 o                         
   3   0  32          0.19          1.43         0.80 o                         
   4   0  32         45.55         53.21         3.64 o                         
   5   0  32        100.67         95.06         8.66 o                         
   6   0  32         42.44         46.33         3.17 o                         
   7   0  32         16.77         11.64         2.00 o                         
   8   0  32          5.96          5.15         0.82 o                         
   9   0  32         36.18         39.55         3.05 o                         
   1   1  32          9.44         10.21         0.88 o                         
   2   1  32          5.31          3.20         0.77 o                         
   3   1  32          0.15          0.70         0.70 o                         
   4   1  32          0.24          0.33         0.39 o                         
   5   1  32          7.49          5.22         0.64 o                         
   6   1  32         15.67         19.33         1.35 o                         
   7   1  32          2.33          2.50         0.58 o                         
   8   1  32          2.38          3.51         0.36 o                         
   9   1  32         22.95         22.01         1.20 o                         
   0   2  32         46.29         50.56         8.32 o                         
   1   2  32         12.69         16.45         2.00 o                         
   2   2  32         18.43         17.47         1.65 o                         
   3   2  32          3.97          3.06         0.82 o                         
   4   2  32          6.75          6.92         1.18 o                         
   5   2  32          1.15          1.22         0.67 o                         
   6   2  32         54.99         35.81         4.33 o                         
   7   2  32         41.04         39.85         1.95 o                         
   8   2  32         18.46         19.06         1.12 o                         
   1   3  32         15.78         10.17         1.41 o                         
   2   3  32          6.03          2.99         0.61 o                         
   3   3  32         24.02         20.83         1.88 o                         
   4   3  32          0.06          0.87         0.41 o                         
   5   3  32          8.20          7.18         0.82 o                         
   6   3  32         35.16         48.59         2.56 o                         
   7   3  32         10.39         13.29         2.33 o                         
   0   4  32          0.73          0.20         0.55 o                         
   1   4  32          7.32          4.46         1.16 o                         
   2   4  32         16.20         14.60         2.00 o                         
   3   4  32          0.30          0.00         0.38 o                         
   4   4  32          7.89          3.69         0.71 o                         
   1   1  33         31.87         33.40         1.86 o                         
   2   1  33          0.43         -0.39         0.39 o                         
   3   1  33          2.31          2.65         0.55 o                         
   4   1  33         12.03         10.46         0.85 o                         
   5   1  33         33.08         37.17         1.92 o                         
   6   1  33          5.64          7.31         0.63 o                         
   7   1  33          5.92          3.04         0.57 o                         
   8   1  33          3.08          1.57         0.48 o                         
   0   2  33         31.19         29.22         2.23 o                         
   1   2  33          7.46          3.12         0.56 o                         
   2   2  33         12.46         10.11         1.18 o                         
   3   2  33         12.75         17.47         1.44 o                         
   4   2  33         11.73          9.57         0.86 o                         
   5   2  33          0.46         -0.27         0.36 o                         
   6   2  33         17.78         17.44         1.21 o                         
   7   2  33         10.77         14.27         1.05 o                         
   1   3  33          5.45          6.60         0.95 o                         
   2   3  33         12.04         15.09         1.68 o                         
   3   3  33         17.43         11.67         2.83 o                         
   4   3  33         22.11         14.53         1.78 o                         
   5   3  33          4.10          2.30         0.63 o                         
   0   4  33          6.20          5.32         1.33 o                         
   1   4  33          1.20          1.83         0.47 o                         
   2   4  33          0.05         -0.43         0.43 o                         
   0   0  34         17.44         14.97         2.66 o                         
   1   0  34         17.41          9.61         1.52 o                         
   2   0  34         12.64          5.99         1.66 o                         
   3   0  34        176.24        133.04        11.00 o                         
   4   0  34         48.28         48.92         4.99 o                         
   5   0  34          8.44          9.98         1.33 o                         
   6   0  34          0.04          0.17         0.43 o                         
   7   0  34          0.00         -0.22         0.38 o                         
   1   1  34          8.88          6.67         1.06 o                         
   2   1  34          2.19          1.44         0.49 o                         
   3   1  34         19.37         21.29         1.75 o                         
   4   1  34          1.48          0.55         0.44 o                         
   5   1  34          9.79          9.98         0.87 o                         
   6   1  34          6.21          5.53         0.72 o                         
   7   1  34         30.08         33.84         1.86 o                         
   0   2  34         15.89         16.39         2.99 o                         
   1   2  34          6.72          3.69         0.71 o                         
   2   2  34          8.92          4.30         0.88 o                         
   3   2  34         12.56          7.51         1.13 o                         
   4   2  34         34.80         39.62         2.40 o                         
   5   2  34          0.55          0.09         0.29 o                         
   1   3  34          0.08          0.00         0.43 o                         
   2   3  34         31.27         19.77         1.66 o                         
   3   3  34          5.16          1.73         0.55 o                         
   4   3  34          1.48          2.00         1.00 o                         
   1   1  35          0.40          0.43         0.51 o                         
   2   1  35         10.01          6.88         1.20 o                         
   3   1  35         17.11         13.55         1.47 o                         
   4   1  35         20.43         22.24         1.34 o                         
   5   1  35          0.23          0.11         0.38 o                         
   6   1  35         21.44         24.09         3.33 o                         
   0   2  35         14.49          5.65         1.33 o                         
   1   2  35          1.86          2.16         0.71 o                         
   2   2  35         26.17         20.95         1.88 o                         
   3   2  35          0.23          0.50         0.59 o                         
   4   2  35         21.54         18.60         1.73 o                         
   1   3  35          4.30          2.99         0.55 o                         
   0   0  36          7.84          2.66         1.33 o                         
   1   0  36          7.35          0.33         1.00 o                         
   2   0  36         39.57         33.28         3.33 o                         
   3   0  36          5.96          6.32         1.33 o                         
   4   0  36         37.06         36.60         3.66 o                         
   1   1  36         25.71         15.54         3.33 o                         
   2   1  36         56.97         31.96         3.33 o                         
   3   1  36          1.47         -0.53         0.67 o                         
   4   1  36          1.24          2.00         1.00 o                         
   0   2  36          0.40          0.00         0.67 o                         
   1   2  36         15.31         18.96         2.33 o                         
   2   2  36         14.50         12.97         1.66 o                         
                                                                                
